# Supplementary material for: Highly selective acid-catalyzed olefin isomerization of limonene to terpinolene by kinetic suppression of overreactions in a confined space of porous metal–macrocycle frameworks
Source: Chem Sci. 2022 Jun 3;13(30):8752–8. doi: 10.1039/d2sc01561g (PMC9350587; doi:10.1039/d2sc01561g)
Supplement: SC-013-D2SC01561G-s002 [file SC-013-D2SC01561G-s002.cif]

# Electronic Supplementary Material (ESI) for Chemical Science.
# This journal is © The Royal Society of Chemistry 2022

####################################################################### 
# 
# This file contains crystal structure data downloaded from the 
# Cambridge Structural Database (CSD) hosted by the Cambridge 
# Crystallographic Data Centre (CCDC).
# 
# Full information about CCDC data access policies and citation 
# guidelines are available at http://www.ccdc.cam.ac.uk/access/V1 
# 
# Audit and citation data items may have been added by the CCDC. 
# Please retain this information to preserve the provenance of 
# this file and to allow appropriate attribution of the data. 
# 
#######################################################################

data_limonene@MMF
_database_code_depnum_ccdc_archive 'CCDC 2133386'
loop_
_audit_author_name
_audit_author_address
'Wei He'
;The University of Tokyo
Japan
;
_audit_update_record             
;
2022-01-10 deposited with the CCDC.	2022-06-13 downloaded from the CCDC.
;
_audit_creation_date             2021-11-30
_audit_creation_method           
;
Olex2 1.5
(compiled 2021.11.18 svn.ra9532c28 for OlexSys, GUI svn.r6429)
;
_shelx_SHELXL_version_number     2018/3
_chemical_name_common            ?
_chemical_name_systematic        ?
_chemical_formula_moiety         '4(C42 H42 Cl6 N6 Pd3), 4.463(O), 0.6(C10 H16)'
_chemical_formula_sum            'C174 H177.60 Cl24 N24 O4.46 Pd12'
_chemical_formula_weight         4804.03
_chemical_absolute_configuration unk
_chemical_melting_point          ?
_chemical_oxdiff_formula         CHNPdCl
_chemical_oxdiff_usercomment     10922
loop_
_atom_type_symbol
_atom_type_description
_atom_type_scat_dispersion_real
_atom_type_scat_dispersion_imag
_atom_type_scat_source
C C 0.0181 0.0091 'International Tables Vol C Tables 4.2.6.8 and 6.1.1.4'
H H 0.0000 0.0000 'International Tables Vol C Tables 4.2.6.8 and 6.1.1.4'
Cl Cl 0.3639 0.7018 'International Tables Vol C Tables 4.2.6.8 and 6.1.1.4'
N N 0.0311 0.0180 'International Tables Vol C Tables 4.2.6.8 and 6.1.1.4'
O O 0.0492 0.0322 'International Tables Vol C Tables 4.2.6.8 and 6.1.1.4'
Pd Pd 0.1215 3.9337 'International Tables Vol C Tables 4.2.6.8 and 6.1.1.4'

_shelx_space_group_comment       
;
The symmetry employed for this shelxl refinement is uniquely defined
by the following loop, which should always be used as a source of
symmetry information in preference to the above space-group names.
They are only intended as comments.
;
_space_group_crystal_system      monoclinic
_space_group_IT_number           4
_space_group_name_H-M_alt        'P 1 21 1'
_space_group_name_Hall           'P 2yb'
loop_
_space_group_symop_operation_xyz
'x, y, z'
'-x, y+1/2, -z'

_cell_length_a                   14.26470(10)
_cell_length_b                   52.2312(10)
_cell_length_c                   19.5113(3)
_cell_angle_alpha                90
_cell_angle_beta                 91.2950(10)
_cell_angle_gamma                90
_cell_volume                     14533.4(4)
_cell_formula_units_Z            2
_cell_measurement_reflns_used    58729
_cell_measurement_temperature    93
_cell_measurement_theta_max      72.7180
_cell_measurement_theta_min      2.3700
_shelx_estimated_absorpt_T_max   ?
_shelx_estimated_absorpt_T_min   ?
_exptl_absorpt_coefficient_mu    8.166
_exptl_absorpt_correction_T_max  1.00000
_exptl_absorpt_correction_T_min  0.54698
_exptl_absorpt_correction_type   multi-scan
_exptl_absorpt_process_details   
;
CrysAlisPro 1.171.39.46e (Rigaku Oxford Diffraction, 2018)
Empirical absorption correction using spherical harmonics,
 implemented in SCALE3 ABSPACK scaling algorithm.
;
_exptl_absorpt_special_details   ?
_exptl_crystal_colour            'clear yellowish yellow'
_exptl_crystal_colour_lustre     clear
_exptl_crystal_colour_modifier   yellowish
_exptl_crystal_colour_primary    yellow
_exptl_crystal_density_diffrn    1.098
_exptl_crystal_density_meas      ?
_exptl_crystal_density_method    ?
_exptl_crystal_description       block
_exptl_crystal_F_000             4771
_exptl_crystal_size_max          0.11
_exptl_crystal_size_mid          0.1
_exptl_crystal_size_min          0.08
_exptl_transmission_factor_max   ?
_exptl_transmission_factor_min   ?
_diffrn_reflns_av_R_equivalents  0.0658
_diffrn_reflns_av_unetI/netI     0.0674
_diffrn_reflns_Laue_measured_fraction_full 0.999
_diffrn_reflns_Laue_measured_fraction_max 0.981
_diffrn_reflns_limit_h_max       17
_diffrn_reflns_limit_h_min       -15
_diffrn_reflns_limit_k_max       64
_diffrn_reflns_limit_k_min       -64
_diffrn_reflns_limit_l_max       24
_diffrn_reflns_limit_l_min       -23
_diffrn_reflns_number            160911
_diffrn_reflns_point_group_measured_fraction_full 0.994
_diffrn_reflns_point_group_measured_fraction_max 0.961
_diffrn_reflns_theta_full        67.687
_diffrn_reflns_theta_max         73.644
_diffrn_reflns_theta_min         2.828
_diffrn_ambient_temperature      93
_diffrn_detector                 'CCD plate'
_diffrn_detector_area_resol_mean ?
_diffrn_measured_fraction_theta_full 0.999
_diffrn_measured_fraction_theta_max 0.981
_diffrn_measurement_details      
;
List of Runs (angles in degrees, time in seconds):

  # Type    Start    End  Width  t~exp~   \w     \q     \k     \f   Frames
#--------------------------------------------------------------------------
  1  \w    -39.00   6.00   0.50    1.08    --    0.00 -19.00-180.00   90
  2  \w    -19.00  87.00   0.50    1.08    --    0.00  57.00 -60.00  212
  3  \w    -69.00 -42.00   0.50    1.08    --    0.00 -57.00 -30.00   54
  4  \w    -85.00 -44.00   0.50    1.08    --    0.00 -19.00-180.00   82
  5  \w    -39.00  19.00   0.50    1.08    --    0.00 -57.00 -30.00  116
  6  \w     23.00  48.00   0.50    1.08    --    0.00  19.00   0.00   50
  7  \w     93.00 151.00   0.50    4.32    --   92.10  15.00  60.00  116
  8  \w     80.00 126.00   0.50    4.32    --   92.10  77.00-120.00   92
  9  \w    109.00 179.00   0.50    4.32    --   92.10  45.00-120.00  140
 10  \w     36.00  88.00   0.50    4.32    --   92.10 -61.00 120.00  104
 11  \w     18.00 113.00   0.50    4.32    --   92.10 -61.00-120.00  190
 12  \w     88.00 150.00   0.50    4.32    --   92.10  45.00  90.00  124
 13  \w     77.00 167.00   0.50    4.32    --   92.10  45.00 150.00  180
 14  \w      3.00 107.00   0.50    4.32    --   92.10 -45.00 120.00  208
 15  \w      9.00  69.00   0.50    4.32    --   92.10 -77.00   0.00  120
 16  \w    139.00 180.00   0.50    4.32    --   92.10  82.00-150.00   82
 17  \w     76.00 102.00   0.50    4.32    --   92.10  82.00-150.00   52
 18  \w     80.00 116.00   0.50    4.32    --   92.10 -77.00   0.00   72
 19  \w      4.00  33.00   0.50    4.32    --   92.10 -15.00-180.00   58
 20  \w      4.00 103.00   0.50    4.32    --   92.10 -45.00-120.00  198
 21  \w    116.00 182.00   0.50    4.32    --   92.10  15.00 -60.00  132
 22  \w     76.00 170.00   0.50    4.32    --   92.10  45.00 120.00  188
 23  \w     81.00 107.00   0.50    4.32    --   92.10  45.00-120.00   52
 24  \w     81.00 114.00   0.50    4.32    --   92.10  30.00  90.00   66
;
_diffrn_measurement_device       'four-circle diffractometer'
_diffrn_measurement_device_type  'XtaLAB AFC12 (RINC): Kappa single'
_diffrn_measurement_method       '\w scans'
_diffrn_orient_matrix_type       
'CrysAlisPro convention (1999,Acta A55,543-557)'
_diffrn_orient_matrix_UB_11      0.0323250000
_diffrn_orient_matrix_UB_12      0.0013623000
_diffrn_orient_matrix_UB_13      -0.0747401000
_diffrn_orient_matrix_UB_21      -0.0692312000
_diffrn_orient_matrix_UB_22      0.0221294000
_diffrn_orient_matrix_UB_23      -0.0143723000
_diffrn_orient_matrix_UB_31      0.0763516000
_diffrn_orient_matrix_UB_32      0.0194656000
_diffrn_orient_matrix_UB_33      0.0210282000
_diffrn_radiation_monochromator  mirror
_diffrn_radiation_probe          x-ray
_diffrn_radiation_type           'Cu K\a'
_diffrn_radiation_wavelength     1.54187
_diffrn_source                   'Rotating-anode X-ray tube (dual wavelength)'
_diffrn_source_type              'Rigaku (Cu) X-ray DW Source'
_reflns_Friedel_coverage         0.937
_reflns_Friedel_fraction_full    0.989
_reflns_Friedel_fraction_max     0.941
_reflns_number_gt                37135
_reflns_number_total             56440
_reflns_special_details          
;
 Reflections were merged by SHELXL according to the crystal
 class for the calculation of statistics and refinement.
 
 _reflns_Friedel_fraction is defined as the number of unique
 Friedel pairs measured divided by the number that would be
 possible theoretically, ignoring centric projections and
 systematic absences. Completness statistics refer to single and
 composite reflections containing twin component 1 only.
;
_reflns_threshold_expression     'I > 2\s(I)'
_computing_cell_refinement       'CrysAlisPro 1.171.39.46e (Rigaku OD, 2018)'
_computing_data_collection       'CrysAlisPro 1.171.39.46e (Rigaku OD, 2018)'
_computing_data_reduction        'CrysAlisPro 1.171.39.46e (Rigaku OD, 2018)'
_computing_molecular_graphics    'Olex2 1.5 (Dolomanov et al., 2009)'
_computing_publication_material  'Olex2 1.5 (Dolomanov et al., 2009)'
_computing_structure_refinement  'SHELXL 2018/3 (Sheldrick, 2015)'
_computing_structure_solution    'SHELXT 2014/5 (Sheldrick, 2014)'
_refine_diff_density_max         3.339
_refine_diff_density_min         -1.949
_refine_diff_density_rms         0.173
_refine_ls_abs_structure_details 
;
 Refined as an inversion twin.
;
_refine_ls_abs_structure_Flack   0.245(15)
_refine_ls_extinction_coef       .
_refine_ls_extinction_method     none
_refine_ls_goodness_of_fit_ref   1.095
_refine_ls_hydrogen_treatment    constr
_refine_ls_matrix_type           full
_refine_ls_number_parameters     2007
_refine_ls_number_reflns         56440
_refine_ls_number_restraints     1136
_refine_ls_R_factor_all          0.1287
_refine_ls_R_factor_gt           0.1006
_refine_ls_restrained_S_all      2.444
_refine_ls_shift/su_max          0.001
_refine_ls_shift/su_mean         0.000
_refine_ls_structure_factor_coef Fsqd
_refine_ls_weighting_details     
'w=1/[\s^2^(Fo^2^)+(0.2000P)^2^] where P=(Fo^2^+2Fc^2^)/3'
_refine_ls_weighting_scheme      calc
_refine_ls_wR_factor_gt          0.2805
_refine_ls_wR_factor_ref         0.3087
_refine_special_details          
;
 Refined as a 2-component inversion twin.
;
_olex2_refinement_description    
;
1. Twinned data refinement
 Scales: 0.755(15)
 0.245(15)
2. Fixed Uiso
 At 1.2 times of:
  All C(H) groups, All C(H,H) groups, All N(H) groups
 At 1.5 times of:
  All C(H,H,H) groups
3. Restrained distances
 Pd8-N16
 2 with sigma of 0.02
 Pd8-N15
 2 with sigma of 0.02
 C8G-C9G
 1.5 with sigma of 0.02
 C8G-C5G
 1.5 with sigma of 0.02
 C5G-C4G
 1.5 with sigma of 0.02
 C6G-C5G
 1.5 with sigma of 0.02
 C9G-C5G
 2.55 with sigma of 0.02
 C8G-C4G
 2.55 with sigma of 0.02
 C6G-C8G
 2.55 with sigma of 0.02
 N18-C118
 1.5 with sigma of 0.02
 C4G-C2G
 2.55 with sigma of 0.02
 C6G-C2G
 2.55 with sigma of 0.02
 C5G-C7G
 2.55 with sigma of 0.02
 C7G-C2G
 1.55 with sigma of 0.02
 C113-Pd9
 2.88 with sigma of 0.02
 C6G-C7G
 1.55 with sigma of 0.02
 C10G-C8G
 1.5 with sigma of 0.02
 C10G-C5G
 2.55 with sigma of 0.02
 C7G-C1G
 2.55 with sigma of 0.02
 C2G-C1G
 1.55 with sigma of 0.02
 C118-Pd9
 2.88 with sigma of 0.02
 C5G-C3G
 2.55 with sigma of 0.02
 C2G-C3G
 1.55 with sigma of 0.02
 C4G-C3G
 1.55 with sigma of 0.02
 C3G-C1G
 2.55 with sigma of 0.02
 C155-Pd9_$1 = Pd9-C113
 2.88 with sigma of 0.02
 Pd9-C118
 2.88 with sigma of 0.02
 N24-Pd12
 2 with sigma of 0.02
 N17-C113
 1.5 with sigma of 0.01
 N22-Pd11
 2 with sigma of 0.02
 C147-N23
 1.5 with sigma of 0.02
 N23-Pd12
 2 with sigma of 0.02
 Pd12-N24
 2 with sigma of 0.02
 C155-N22
 1.5 with sigma of 0.02
 N23-C146
 1.5 with sigma of 0.02
 C154-C151
 1.5 with sigma of 0.02
 N23-C141
 2.5 with sigma of 0.02
 N23-C145
 2.5 with sigma of 0.02
 N22-C154
 1.5 with sigma of 0.02
 C148-C147
 1.5 with sigma of 0.02
 C147-C148
 1.5 with sigma of 0.02
 N17-C112
 1.5 with sigma of 0.02
 N21-Pd11
 2 with sigma of 0.02
 C160-N21
 1.5 with sigma of 0.02
 C140-N24
 1.5 with sigma of 0.02
 C146-C142
 1.5 with sigma of 0.02
 C145-C146
 1.5 with sigma of 0.02
 N24-C141
 1.5 with sigma of 0.02
 N24-C146
 2.5 with sigma of 0.02
 N24-C142
 2.5 with sigma of 0.02
 Pd11-C160
 2.8 with sigma of 0.02
 Pd11-C155
 2.8 with sigma of 0.01
 N22-C155
 1.5 with sigma of 0.02
 N17-Pd9
 2 with sigma of 0.01
 C91-C92
 1.4 with sigma of 0.01
 N15-C98
 1.5 with sigma of 0.02
 N21-C161
 1.5 with sigma of 0.02
 C112-N17
 1.5 with sigma of 0.02
 C105-C106
 1.4 with sigma of 0.02
 N13-C126
 1.5 with sigma of 0.02
 C123-C126
 1.4 with sigma of 0.02
 C105-N16
 1.5 with sigma of 0.02
 C109-C112
 1.4 with sigma of 0.02
 C91-N14
 1.5 with sigma of 0.02
 C98-C95
 1.4 with sigma of 0.02
 C92-C91
 1.4 with sigma of 0.02
 C119-C120
 1.4 with sigma of 0.01
 C95-C98
 1.4 with sigma of 0.01
 C118-N18
 1.4 with sigma of 0.02
 C113-N17
 1.4 with sigma of 0.02
 Pd12-Cl24
 2.3 with sigma of 0.02
 C119-N18
 1.5 with sigma of 0.01
 N14-C93
 2.9 with sigma of 0.01
 C119_$2-C117_$2
 2.9 with sigma of 0.02
 C106-C105
 1.5 with sigma of 0.02
 C96-C98 \\sim C98-C94
 with sigma of 0.02
 C94-C98 \\sim C98-C96
 with sigma of 0.02
 C149-C147 \\sim C147-C153
 with sigma of 0.02
 C110-C112 \\sim C112-C108
 with sigma of 0.01
4. Restrained planarity
 C5G, C8G, C10G, C9G
 with sigma of 0.01
 N23, C146, C142, N24
 with sigma of 0.1
 C105, C106, C107, C111, C110, C108, C109, C112
 with sigma of 0.1
 C126, C123, C124, C122, C125, C121, C120, C119
 with sigma of 0.1
 C98, C95, C93, C92, C97, C96, C94, C91
 with sigma of 0.1
 C147, C148, C153, C152, C151, C154, C150, C149
 with sigma of 0.1
5. Rigid bond restraints
 Pd8
 with sigma for 1-2 distances of 0.003 and sigma for 1-3 distances of 0.003
 N22, C155
 with sigma for 1-2 distances of 0.01 and sigma for 1-3 distances of 0.01
 C3, C4
 with sigma for 1-2 distances of 0.01 and sigma for 1-3 distances of 0.01
 C95, C94
 with sigma for 1-2 distances of 0.01 and sigma for 1-3 distances of 0.01
 C138, C139, C134
 with sigma for 1-2 distances of 0.01 and sigma for 1-3 distances of 0.01
 C59, C60
 with sigma for 1-2 distances of 0.001 and sigma for 1-3 distances of 0.001
 C7, C8, C11, C14
 with sigma for 1-2 distances of 0.001 and sigma for 1-3 distances of 0.001
 N17, C113
 with sigma for 1-2 distances of 0.00005 and sigma for 1-3 distances of 0.00005
 N24, N23, Pd12
 with sigma for 1-2 distances of 0.001 and sigma for 1-3 distances of 0.001
 Pd12, Cl24
 with sigma for 1-2 distances of 0.001 and sigma for 1-3 distances of 0.001
 N14, C91
 with sigma for 1-2 distances of 0.001 and sigma for 1-3 distances of 0.001
6. Uiso/Uaniso restraints and constraints
N22 \\sim C155 \\sim C154: within 2A with sigma of 0.01 and sigma for terminal
atoms of 0.02 within 2A
C155 \\sim N22 \\sim C160: within 2A with sigma of 0.01 and sigma for terminal
atoms of 0.02 within 2A
C135 \\sim C136: within 2A with sigma of 0.01 and sigma for terminal atoms of
0.02 within 2A
C97 \\sim C96 \\sim C92: within 2A with sigma of 0.01 and sigma for terminal
atoms of 0.02 within 2A
C26 \\sim C25: within 2A with sigma of 0.01 and sigma for terminal atoms of
0.02 within 2A
Pd8 \\sim N15: within 2A with sigma of 0.01 and sigma for terminal atoms of
0.02 within 2A
C26 \\sim C25 \\sim C27: within 2A with sigma of 0.01 and sigma for terminal
atoms of 0.02 within 2A
C106 \\sim C109 \\sim C112 \\sim C105 \\sim C111 \\sim C110: within 2A with
sigma of 0.01 and sigma for terminal atoms of 0.02 within 2A
C15 \\sim C20: within 2A with sigma of 0.01 and sigma for terminal atoms of
0.02 within 2A
C93 \\sim C94: within 2A with sigma of 0.001 and sigma for terminal atoms of
0.002 within 2A
C44 \\sim C45: within 2A with sigma of 0.001 and sigma for terminal atoms of
0.02 within 2A
C61 \\sim C62: within 2A with sigma of 0.001 and sigma for terminal atoms of
0.02 within 2A
C82 \\sim C81: within 2A with sigma of 0.001 and sigma for terminal atoms of
0.02 within 2A
C152 \\sim C151 \\sim C153 \\sim C150 \\sim C149 \\sim C148 \\sim C147 \\sim
C154 \\sim N22 \\sim N23: within 2A with sigma of 0.02 and sigma for terminal
atoms of 0.004 within 2A
C113 \\sim N17 \\sim C118 \\sim C114 \\sim C115 \\sim C116 \\sim C117: within
2A with sigma of 0.01 and sigma for terminal atoms of 0.02 within 2A
C98 \\sim C95: within 2A with sigma of 0.01 and sigma for terminal atoms of
0.02 within 2A
Uanis(Cl15) \\sim Ueq, Uanis(Cl16) \\sim Ueq, Uanis(Pd8) \\sim Ueq, Uanis(C147)
\\sim Ueq, Uanis(N23) \\sim Ueq, Uanis(N24) \\sim Ueq, Uanis(C140) \\sim Ueq:
with sigma of 0.1 and sigma for terminal atoms of 0.2
Uanis(Cl15) \\sim Ueq, Uanis(Cl16) \\sim Ueq, Uanis(C95) \\sim Ueq, Uanis(C98)
\\sim Ueq, Uanis(O6G) \\sim Ueq, Uanis(N21) \\sim Ueq, Uanis(C161) \\sim Ueq,
Uanis(Cl23) \\sim Ueq, Uanis(Pd12) \\sim Ueq, Uanis(C105) \\sim Ueq, Uanis(N16)
\\sim Ueq, Uanis(C103) \\sim Ueq, Uanis(C104) \\sim Ueq, Uanis(C99) \\sim Ueq,
Uanis(C100) \\sim Ueq, Uanis(C101) \\sim Ueq, Uanis(C102) \\sim Ueq, Uanis(N15)
\\sim Ueq, Uanis(O4G) \\sim Ueq, Uanis(C20) \\sim Ueq: with sigma of 0.01 and
sigma for terminal atoms of 0.02
Uanis(Cl17) \\sim Ueq, Uanis(Cl18) \\sim Ueq, Uanis(Cl16) \\sim Ueq,
Uanis(Cl15) \\sim Ueq, Uanis(Cl23) \\sim Ueq, Uanis(Cl24) \\sim Ueq: with sigma
of 0.05 and sigma for terminal atoms of 0.1
Uanis(C3G) \\sim Ueq, Uanis(C9G) \\sim Ueq, Uanis(C8G) \\sim Ueq, Uanis(C5G)
\\sim Ueq, Uanis(C10G) \\sim Ueq, Uanis(C4G) \\sim Ueq, Uanis(C6G) \\sim Ueq:
with sigma of 0.01 and sigma for terminal atoms of 0.01
Uanis(C155) \\sim Ueq, Uanis(C160) \\sim Ueq, Uanis(C112) \\sim Ueq, Uanis(N17)
\\sim Ueq, Uanis(N18) \\sim Ueq: with sigma of 0.001 and sigma for terminal
atoms of 0.002
Uanis(C146) \\sim Ueq, Uanis(C141) \\sim Ueq, Uanis(C143) \\sim Ueq,
Uanis(C142) \\sim Ueq, Uanis(C145) \\sim Ueq, Uanis(C144) \\sim Ueq, Uanis(N22)
\\sim Ueq, Uanis(C155) \\sim Ueq, Uanis(C160) \\sim Ueq, Uanis(N21) \\sim Ueq,
Uanis(C159) \\sim Ueq, Uanis(C158) \\sim Ueq, Uanis(C157) \\sim Ueq,
Uanis(C156) \\sim Ueq: with sigma of 0.02 and sigma for terminal atoms of 0.04
Uanis(C140) \\sim Ueq, Uanis(N24) \\sim Ueq, Uanis(N23) \\sim Ueq, Uanis(C147)
\\sim Ueq: with sigma of 0.05 and sigma for terminal atoms of 0.1
Uanis(N18) \\sim Ueq, Uanis(C118) \\sim Ueq, Uanis(C113) \\sim Ueq, Uanis(N17)
\\sim Ueq: with sigma of 0.01 and sigma for terminal atoms of 0.02
Uanis(C125) \\sim Ueq, Uanis(C120) \\sim Ueq: with sigma of 0.01 and sigma for
terminal atoms of 0.02
7. Rigid body (RIGU) restrains
 N18, C34, C29, C30, C31, C32, C33, C105, N16, C104, C99, N15, C98, C159, C160
 with sigma for 1-2 distances of 0.004 and sigma for 1-3 distances of 0.004
 C154, C151, C150, C149, C148, C153, C152, C105, C106, C111, C110, C109, C108,
 C107, C112, C20, C19, C18, C17, C16, C15, C103, C104, C99, C100, C102, C101
 with sigma for 1-2 distances of 0.004 and sigma for 1-3 distances of 0.004
 C104, Cl23, Cl24
 with sigma for 1-2 distances of 0.01 and sigma for 1-3 distances of 0.01
 C155, C156, C157, C158, C159, C160, C73, C74, C75, C76, C71, C72
 with sigma for 1-2 distances of 0.001 and sigma for 1-3 distances of 0.001
 C141, C145, C144, C143, C142, C146, C147, N23, N24, C140
 with sigma for 1-2 distances of 0.001 and sigma for 1-3 distances of 0.001
 C4G, C9G, C8G, C5G, C10G, C6G, C3G, C7G, C2G, C1G
 with sigma for 1-2 distances of 0.001 and sigma for 1-3 distances of 0.0001
 C113, C114, C115, C116, C117, C118
 with sigma for 1-2 distances of 0.002 and sigma for 1-3 distances of 0.002
8. Others
 Fixed Sof: C9G(0.6) H9GA(0.6) H9GB(0.6) C5G(0.6) H5G(0.6) C8G(0.6) C4G(0.6)
 H4GA(0.6) H4GB(0.6) C10G(0.6) H10D(0.6) H10E(0.6) H10F(0.6) C6G(0.6) H6GA(0.6)
 H6GB(0.6) C2G(0.6) C3G(0.6) H3G(0.6) C1G(0.6) H1GA(0.6) H1GB(0.6) H1GC(0.6)
 C7G(0.6) H7GA(0.6) H7GB(0.6) O4G(0.5) O6G(0.4)
9.a Ternary CH refined with riding coordinates:
 N11(H11), N4(H4), N20(H20), N3(H3), N9(H9A), N1(H1), N12(H12A), N2(H2),
 N14(H14), N10(H10A), N8(H8), N13(H13C), N18(H18A), N19(H19A), N7(H7), N5(H5),
 N6(H6), N21(H21), N22(H22), N15(H15), N16(H16E), N23(H23A), N24(H24A),
 C5G(H5G), N17(H17A)
9.b Secondary CH2 refined with riding coordinates:
 C70(H70A,H70B), C21(H21A,H21B), C168(H16A,H16B), C14(H14A,H14B), C7(H7A,H7B),
 C42(H42A,H42B), C56(H56A,H56B), C91(H91A,H91B), C63(H63A,H63B), C28(H28A,H28B),
  C49(H49A,H49B), C77(H77A,H77B), C133(H13A,H13B), C35(H35A,H35B), C84(H84A,
 H84B), C119(H11A,H11B), C112(H11C,H11D), C126(H12B,H12C), C140(H14C,H14D),
 C161(H16C,H16D), C147(H14E,H14F), C98(H98A,H98B), C154(H15A,H15B), C105(H10B,
 H10C), C4G(H4GA,H4GB), C6G(H6GA,H6GB), C7G(H7GA,H7GB)
9.c Aromatic/amide H refined with riding coordinates:
 C41(H41), C159(H159), C158(H158), C157(H157), C156(H156), C19(H19), C18(H18),
 C17(H17), C16(H16), C54(H54), C55(H55), C128(H128), C80(H80), C124(H124),
 C125(H125), C121(H121), C122(H122), C52(H52), C51(H51), C79(H79), C82(H82),
 C58(H58), C59(H59), C60(H60), C61(H61), C66(H66), C40(H40), C38(H38), C9(H9),
 C26(H26), C129(H129), C89(H89), C88(H88), C87(H87), C86(H86), C12(H12),
 C65(H65), C96(H96), C97(H97), C93(H93), C94(H94), C83(H83), C69(H69), C13(H13),
  C5(H5A), C4(H4A), C3(H3A), C2(H2A), C131(H131), C37(H37), C167(H167),
 C10(H10), C27(H27), C114(H114), C115(H115), C116(H116), C117(H117), C23(H23),
 C136(H136), C135(H135), C139(H139), C138(H138), C130(H130), C163(H163),
 C166(H166), C164(H164), C68(H68), C72(H72), C75(H75), C74(H74), C73(H73),
 C44(H44), C45(H45), C46(H46), C47(H47), C24(H24), C33(H33), C30(H30), C31(H31),
  C32(H32), C100(H100), C101(H101), C102(H102), C103(H103), C110(H110),
 C111(H111), C107(H107), C108(H108), C150(H150), C149(H149), C153(H153),
 C152(H152), C145(H145), C144(H144), C143(H143), C142(H142), C3G(H3G)
9.d Fitted hexagon refined as free rotating group:
 C155(C160,C159,C158,C157,C156), C20(C19,C18,C17,C16,C15), C124(C125,C120,C121,
 C122,C123), C62(C57,C58,C59,C60,C61), C90(C89,C88,C87,C86,C85), C96(C97,C92,
 C93,C94,C95), C6(C5,C4,C3,C2,C1), C118(C113,C114,C115,C116,C117), C137(C136,
 C135,C134,C139,C138), C72(C71,C76,C75,C74,C73), C44(C45,C46,C47,C48,C43),
 C33(C34,C29,C30,C31,C32), C104(C99,C100,C101,C102,C103), C109(C110,C111,C106,
 C107,C108), C151(C150,C149,C148,C153,C152), C141(C146,C145,C144,C143,C142)
9.e X=CH2 refined with riding coordinates:
 C9G(H9GA,H9GB)
9.f Idealised Me refined with riding coordinates:
 C10G(H10D,H10E,H10F), C1G(H1GA,H1GB,H1GC)
;
_atom_sites_solution_hydrogens   geom
_atom_sites_solution_primary     ?
_atom_sites_solution_secondary   ?
loop_
_atom_site_label
_atom_site_type_symbol
_atom_site_fract_x
_atom_site_fract_y
_atom_site_fract_z
_atom_site_U_iso_or_equiv
_atom_site_adp_type
_atom_site_occupancy
_atom_site_site_symmetry_order
_atom_site_calc_flag
_atom_site_refinement_flags_posn
_atom_site_refinement_flags_adp
_atom_site_refinement_flags_occupancy
_atom_site_disorder_assembly
_atom_site_disorder_group
Pd1 Pd -0.76348(6) 0.67812(3) 0.91178(5) 0.0616(3) Uani 1 1 d . . . . .
Pd4 Pd 0.26217(6) 0.65590(3) 0.07404(5) 0.0612(3) Uani 1 1 d . . . . .
Pd2 Pd -0.15462(7) 0.64644(3) 0.77744(6) 0.0730(4) Uani 1 1 d . . . . .
Pd6 Pd -0.34682(7) 0.68740(3) 0.20847(6) 0.0752(4) Uani 1 1 d . . . . .
Pd10 Pd -0.47082(8) 0.59069(3) 0.92127(7) 0.0760(4) Uani 1 1 d . . . . .
Pd3 Pd -0.58239(9) 0.67995(4) 0.46073(6) 0.0843(5) Uani 1 1 d . . . . .
Pd5 Pd 0.07951(9) 0.65339(4) 0.52519(6) 0.0839(5) Uani 1 1 d . . . . .
Pd7 Pd -1.03022(8) 0.74317(3) 1.06430(7) 0.0781(4) Uani 1 1 d . . . . .
Pd11 Pd -0.9957(2) 0.50424(5) 0.69300(15) 0.1414(9) Uani 1 1 d D . . . .
Pd9 Pd -0.5010(3) 0.82725(6) 1.29403(16) 0.1644(12) Uani 1 1 d D . . . .
Cl10 Cl 0.4228(2) 0.65945(11) 0.0675(2) 0.0759(13) Uani 1 1 d . . . . .
Cl9 Cl 0.2396(3) 0.69979(10) 0.0745(2) 0.0708(12) Uani 1 1 d . . . . .
Cl2 Cl -0.7391(2) 0.63444(10) 0.91137(19) 0.0670(11) Uani 1 1 d . . . . .
Cl13 Cl -0.9438(3) 0.75039(12) 0.9685(2) 0.0862(15) Uani 1 1 d . . . . .
Cl6 Cl -0.6381(3) 0.64066(13) 0.4930(2) 0.0924(16) Uani 1 1 d . . . . .
Cl20 Cl -0.5572(3) 0.58352(12) 1.0179(2) 0.0833(14) Uani 1 1 d . . . . .
Cl1 Cl -0.9247(2) 0.67473(11) 0.9182(2) 0.0758(13) Uani 1 1 d . . . . .
Cl4 Cl -0.1953(3) 0.61463(13) 0.7000(3) 0.0953(17) Uani 1 1 d . . . . .
Cl8 Cl -0.3823(4) 0.71638(13) 0.1236(3) 0.0937(16) Uani 1 1 d . . . . .
Cl12 Cl 0.0053(3) 0.67029(14) 0.6182(2) 0.0982(19) Uani 1 1 d . . . . .
Cl5 Cl -0.5071(3) 0.66329(13) 0.3672(2) 0.0941(18) Uani 1 1 d . . . . .
Cl14 Cl -1.1714(3) 0.74115(13) 1.0041(3) 0.0957(16) Uani 1 1 d . . . . .
Cl19 Cl -0.3315(3) 0.59298(15) 0.9816(3) 0.1005(18) Uani 1 1 d . . . . .
Cl11 Cl 0.1345(3) 0.69273(13) 0.4929(2) 0.0937(16) Uani 1 1 d . . . . .
Cl7 Cl -0.3068(3) 0.71887(13) 0.2865(3) 0.0938(16) Uani 1 1 d . . . . .
Cl3 Cl -0.1167(4) 0.61736(13) 0.8617(3) 0.0948(16) Uani 1 1 d . . . . .
N11 N 0.1498(10) 0.6369(4) 0.4455(7) 0.092(6) Uani 1 1 d . . . . .
H11 H 0.215774 0.643347 0.445912 0.111 Uiso 1 1 calc R U . . .
C41 C -0.6270(13) 0.7199(5) 0.7060(9) 0.087(7) Uani 1 1 d . . . . .
H41 H -0.571317 0.728648 0.694087 0.105 Uiso 1 1 calc R U . . .
Cl17 Cl -0.5455(13) 0.8654(3) 1.3395(8) 0.234(7) Uani 1 1 d . U . . .
C155 C -1.0223(12) 0.5099(3) 0.8285(6) 0.102(4) Uani 1 1 d DG U . . .
C160 C -1.0637(13) 0.5320(3) 0.8022(6) 0.111(4) Uani 1 1 d DG U . . .
C159 C -1.1191(12) 0.5471(3) 0.8436(9) 0.124(6) Uani 1 1 d G U . . .
H159 H -1.147403 0.562253 0.825633 0.149 Uiso 1 1 calc R U . . .
C158 C -1.1332(12) 0.5402(4) 0.9114(9) 0.129(6) Uani 1 1 d G U . . .
H158 H -1.171045 0.550516 0.939686 0.155 Uiso 1 1 calc R U . . .
C157 C -1.0918(15) 0.5181(4) 0.9377(6) 0.147(8) Uani 1 1 d G U . . .
H157 H -1.101373 0.513299 0.984014 0.177 Uiso 1 1 calc R U . . .
C156 C -1.0363(14) 0.5029(3) 0.8963(7) 0.135(8) Uani 1 1 d G U . . .
H156 H -1.008059 0.487820 0.914289 0.162 Uiso 1 1 calc R U . . .
N4 N -0.1841(8) 0.6724(3) 0.7081(7) 0.074(4) Uani 1 1 d . . . . .
H4 H -0.156868 0.667126 0.663524 0.088 Uiso 1 1 calc R U . . .
C22 C -0.3281(13) 0.6899(6) 0.6314(9) 0.089(7) Uani 1 1 d . . . . .
N20 N -0.5906(8) 0.5890(4) 0.8623(7) 0.073(4) Uani 1 1 d . . . . .
H20 H -0.637785 0.600270 0.884284 0.087 Uiso 1 1 calc R U . . .
N3 N -0.1191(8) 0.6773(4) 0.8375(6) 0.071(4) Uani 1 1 d . . . . .
H3 H -0.052551 0.673867 0.852038 0.085 Uiso 1 1 calc R U . . .
Cl18 Cl -0.4653(18) 0.8116(3) 1.4024(8) 0.319(13) Uani 1 1 d . U . . .
N9 N 0.1206(7) 0.6488(3) 0.0667(6) 0.059(3) Uani 1 1 d . . . . .
H9A H 0.093983 0.659884 0.029348 0.071 Uiso 1 1 calc R U . . .
C20 C -0.1439(7) 0.6985(2) 0.7293(5) 0.064(3) Uani 1 1 d G U . . .
C19 C -0.1379(9) 0.7199(3) 0.6871(4) 0.089(5) Uani 1 1 d G . . . .
H19 H -0.158358 0.718885 0.640501 0.107 Uiso 1 1 calc R U . . .
C18 C -0.1019(10) 0.7427(2) 0.7131(7) 0.098(5) Uani 1 1 d G . . . .
H18 H -0.097816 0.757336 0.684280 0.118 Uiso 1 1 calc R U . . .
C17 C -0.0719(9) 0.7442(2) 0.7813(7) 0.096(5) Uani 1 1 d G . . . .
H17 H -0.047368 0.759827 0.799040 0.115 Uiso 1 1 calc R U . . .
C16 C -0.0779(8) 0.7229(3) 0.8234(5) 0.094(5) Uani 1 1 d G . . . .
H16 H -0.057463 0.723867 0.870022 0.113 Uiso 1 1 calc R U . . .
C15 C -0.1139(7) 0.7000(2) 0.7974(5) 0.069(4) Uani 1 1 d G U . . .
C54 C -0.0793(8) 0.6763(4) 0.0920(7) 0.062(4) Uani 1 1 d . . . . .
H54 H -0.045662 0.691247 0.080100 0.074 Uiso 1 1 calc R U . . .
Cl22 Cl -0.9556(10) 0.46349(19) 0.6578(6) 0.186(4) Uani 1 1 d . . . . .
C55 C -0.1734(9) 0.6757(4) 0.0800(7) 0.068(5) Uani 1 1 d . . . . .
H55 H -0.203645 0.690311 0.060565 0.082 Uiso 1 1 calc R U . . .
C128 C -0.6348(13) 0.6109(5) 0.7468(10) 0.094(7) Uani 1 1 d . . . . .
H128 H -0.698593 0.610930 0.759723 0.113 Uiso 1 1 calc R U . . .
N1 N -0.7748(8) 0.7170(3) 0.9062(7) 0.068(4) Uani 1 1 d . . . . .
H1 H -0.819891 0.722094 0.942280 0.081 Uiso 1 1 calc R U . . .
N12 N 0.0372(9) 0.6165(4) 0.5474(7) 0.090(6) Uani 1 1 d . . . . .
H12A H 0.056647 0.612928 0.596097 0.108 Uiso 1 1 calc R U . . .
N2 N -0.6227(8) 0.6847(3) 0.9179(6) 0.069(4) Uani 1 1 d . . . . .
H2 H -0.596534 0.673616 0.955513 0.083 Uiso 1 1 calc R U . . .
N14 N -1.0966(10) 0.7435(4) 1.1565(10) 0.131(8) Uani 1 1 d D U . . .
H14 H -1.141449 0.728918 1.149550 0.157 Uiso 1 1 calc R U . A 1
C70 C 0.1026(11) 0.6439(5) 0.3776(8) 0.078(5) Uani 1 1 d . . . . .
H70A H 0.096904 0.662717 0.374857 0.093 Uiso 1 1 calc R U . . .
H70B H 0.038383 0.636646 0.376472 0.093 Uiso 1 1 calc R U . . .
C80 C -0.1732(10) 0.6593(5) 0.4143(8) 0.075(5) Uani 1 1 d . . . . .
H80 H -0.195862 0.676417 0.414941 0.090 Uiso 1 1 calc R U . . .
C36 C -0.6540(12) 0.6990(5) 0.6693(9) 0.086(7) Uani 1 1 d . . . . .
C124 C -0.7672(9) 0.7776(3) 1.2346(7) 0.098(7) Uani 1 1 d G . . . .
H124 H -0.821014 0.782357 1.259318 0.117 Uiso 1 1 calc R U . . .
C125 C -0.6793(11) 0.7776(3) 1.2668(6) 0.100(7) Uani 1 1 d G U . . .
H125 H -0.673083 0.782441 1.313650 0.119 Uiso 1 1 calc R U . . .
C120 C -0.6006(8) 0.7706(3) 1.2306(8) 0.103(7) Uani 1 1 d DG U . . .
C121 C -0.6097(7) 0.7635(3) 1.1621(8) 0.097(7) Uani 1 1 d G . . . .
H121 H -0.555856 0.758732 1.137317 0.117 Uiso 1 1 calc R U . . .
C122 C -0.6976(8) 0.7635(3) 1.1298(6) 0.132(12) Uani 1 1 d G . . . .
H122 H -0.703786 0.758648 1.082984 0.159 Uiso 1 1 calc R U . . .
C123 C -0.7763(6) 0.7705(3) 1.1660(6) 0.084(6) Uani 1 1 d DG . . . .
C52 C -0.0842(11) 0.6330(4) 0.1370(8) 0.073(5) Uani 1 1 d . . . . .
H52 H -0.053935 0.618543 0.157075 0.088 Uiso 1 1 calc R U . . .
C21 C -0.2949(11) 0.6762(6) 0.6981(10) 0.093(7) Uani 1 1 d . . . . .
H21A H -0.325011 0.659133 0.699362 0.112 Uiso 1 1 calc R U . . .
H21B H -0.317933 0.686088 0.737589 0.112 Uiso 1 1 calc R U . . .
C51 C -0.1818(12) 0.6327(4) 0.1224(8) 0.069(5) Uani 1 1 d . . . . .
H51 H -0.216724 0.617562 0.131109 0.082 Uiso 1 1 calc R U . . .
C127 C -0.5686(11) 0.6007(4) 0.7936(10) 0.073(5) Uani 1 1 d . . . . .
C79 C -0.1390(12) 0.6494(5) 0.4746(11) 0.088(6) Uani 1 1 d . . . . .
H79 H -0.135498 0.659694 0.514795 0.106 Uiso 1 1 calc R U . . .
Cl16 Cl -0.9118(13) 0.9479(4) 1.1506(12) 0.281(9) Uani 1 1 d . U . . .
C11 C -0.2737(9) 0.6794(5) 0.8896(7) 0.071(5) Uani 1 1 d . U . . .
N10 N 0.2749(9) 0.6161(3) 0.0790(7) 0.062(3) Uani 1 1 d . . . . .
H10A H 0.320579 0.610863 0.043512 0.075 Uiso 1 1 calc R U . . .
C8 C -0.4654(9) 0.6788(4) 0.8626(8) 0.064(4) Uani 1 1 d . U . . .
N8 N -0.3852(8) 0.6569(4) 0.1476(6) 0.072(4) Uani 1 1 d . . . . .
H8 H -0.452062 0.660070 0.133658 0.087 Uiso 1 1 calc R U . . .
N13 N -0.9101(10) 0.7433(3) 1.1247(8) 0.074(4) Uani 1 1 d D . . . .
H13C H -0.863127 0.732031 1.102349 0.089 Uiso 1 1 calc R U . . .
C168 C -0.6309(12) 0.5634(4) 0.8583(10) 0.076(5) Uani 1 1 d . . . . .
H16A H -0.638539 0.556891 0.905488 0.091 Uiso 1 1 calc R U . . .
H16B H -0.585996 0.552001 0.835274 0.091 Uiso 1 1 calc R U . . .
C82 C -0.1470(12) 0.6212(6) 0.3541(10) 0.092(5) Uani 1 1 d . U . . .
H82 H -0.147528 0.611725 0.312637 0.111 Uiso 1 1 calc R U . . .
C14 C -0.1691(10) 0.6802(5) 0.9033(7) 0.080(6) Uani 1 1 d . U . . .
H14A H -0.151691 0.696722 0.925022 0.096 Uiso 1 1 calc R U . . .
H14B H -0.150682 0.666244 0.935104 0.096 Uiso 1 1 calc R U . . .
C64 C 0.2563(10) 0.6169(4) 0.2070(8) 0.068(5) Uani 1 1 d . . . . .
C53 C -0.0304(10) 0.6561(4) 0.1208(7) 0.064(4) Uani 1 1 d . . . . .
C62 C 0.1828(5) 0.6056(2) 0.0581(5) 0.075(4) Uani 1 1 d G U . . .
C57 C 0.1092(7) 0.6225(2) 0.0452(5) 0.062(4) Uani 1 1 d G . . . .
C58 C 0.0257(5) 0.6137(3) 0.0157(6) 0.071(5) Uani 1 1 d G . . . .
H58 H -0.024563 0.625210 0.006867 0.085 Uiso 1 1 calc R U . . .
C59 C 0.0158(7) 0.5879(3) -0.0009(6) 0.089(6) Uani 1 1 d G U . . .
H59 H -0.041270 0.581850 -0.020995 0.107 Uiso 1 1 calc R U . . .
C60 C 0.0894(9) 0.5710(2) 0.0121(7) 0.093(6) Uani 1 1 d G U . . .
H60 H 0.082584 0.553399 0.000741 0.111 Uiso 1 1 calc R U . . .
C61 C 0.1729(8) 0.5799(2) 0.0415(6) 0.075(4) Uani 1 1 d G U . . .
H61 H 0.223147 0.568309 0.050338 0.091 Uiso 1 1 calc R U . . .
C66 C 0.2336(10) 0.6464(4) 0.2968(9) 0.071(5) Uani 1 1 d . . . . .
H66 H 0.253963 0.660803 0.322991 0.086 Uiso 1 1 calc R U . . .
N18 N -0.4503(17) 0.7959(4) 1.2596(9) 0.123(7) Uani 1 1 d D U . . .
H18A H -0.388765 0.792513 1.283498 0.147 Uiso 1 1 calc R U . D .
C40 C -0.6756(12) 0.7283(5) 0.7574(9) 0.083(6) Uani 1 1 d . . . . .
H40 H -0.652493 0.742737 0.781979 0.099 Uiso 1 1 calc R U . . .
N19 N -0.4065(9) 0.5969(3) 0.8298(8) 0.067(3) Uani 1 1 d . . . . .
H19A H -0.364467 0.612068 0.835862 0.080 Uiso 1 1 calc R U . . .
C38 C -0.7864(10) 0.6958(5) 0.7445(9) 0.075(5) Uani 1 1 d . . . . .
H38 H -0.840898 0.687349 0.759956 0.090 Uiso 1 1 calc R U . . .
Cl21 Cl -1.0219(12) 0.5173(2) 0.5857(7) 0.237(7) Uani 1 1 d . . . . .
C78 C -0.1097(14) 0.6244(5) 0.4760(9) 0.087(6) Uani 1 1 d . . . . .
C50 C -0.2268(9) 0.6539(5) 0.0957(7) 0.070(5) Uani 1 1 d . . . . .
C7 C -0.5719(9) 0.6780(4) 0.8536(8) 0.071(5) Uani 1 1 d . U . . .
H7A H -0.591151 0.690054 0.816782 0.085 Uiso 1 1 calc R U . . .
H7B H -0.590867 0.660552 0.838739 0.085 Uiso 1 1 calc R U . . .
C42 C -0.8144(11) 0.7275(4) 0.8391(8) 0.068(5) Uani 1 1 d . . . . .
H42A H -0.811224 0.746451 0.839743 0.081 Uiso 1 1 calc R U . . .
H42B H -0.881041 0.722477 0.833683 0.081 Uiso 1 1 calc R U . . .
C9 C -0.4149(10) 0.6999(4) 0.8500(9) 0.067(4) Uani 1 1 d . . . . .
H9 H -0.445856 0.714465 0.830860 0.081 Uiso 1 1 calc R U . . .
C56 C 0.0732(10) 0.6561(4) 0.1324(8) 0.070(5) Uani 1 1 d . . . . .
H56A H 0.090398 0.643750 0.169075 0.084 Uiso 1 1 calc R U . . .
H56B H 0.094365 0.673338 0.147230 0.084 Uiso 1 1 calc R U . . .
C91 C -1.1580(13) 0.7627(4) 1.1778(13) 0.120(9) Uani 1 1 d D U . B 1
H91A H -1.213473 0.763890 1.146618 0.144 Uiso 1 1 calc R U . B 1
H91B H -1.179139 0.759420 1.224998 0.144 Uiso 1 1 calc R U . B 1
C26 C -0.3651(14) 0.6850(6) 0.5127(10) 0.102(6) Uani 1 1 d . U . . .
H26 H -0.368628 0.675473 0.471254 0.122 Uiso 1 1 calc R U . . .
C25 C -0.3934(12) 0.7096(6) 0.5091(9) 0.092(6) Uani 1 1 d . U . . .
C129 C -0.6154(11) 0.6199(4) 0.6885(10) 0.078(5) Uani 1 1 d . . . . .
H129 H -0.663970 0.626555 0.659464 0.094 Uiso 1 1 calc R U . . .
N7 N -0.3127(9) 0.6586(5) 0.2795(7) 0.093(6) Uani 1 1 d . . . . .
H7 H -0.340908 0.663534 0.324044 0.112 Uiso 1 1 calc R U . . .
C90 C -1.0258(7) 0.7313(3) 1.2077(6) 0.089(6) Uani 1 1 d G . . . .
C89 C -1.0514(6) 0.7216(3) 1.2708(6) 0.091(7) Uani 1 1 d G . . . .
H89 H -1.115642 0.721082 1.282662 0.109 Uiso 1 1 calc R U . . .
C88 C -0.9831(8) 0.7125(4) 1.3166(6) 0.107(9) Uani 1 1 d G . . . .
H88 H -1.000670 0.705860 1.359802 0.128 Uiso 1 1 calc R U . . .
C87 C -0.8892(8) 0.7132(3) 1.2993(6) 0.106(8) Uani 1 1 d G . . . .
H87 H -0.842520 0.707048 1.330614 0.127 Uiso 1 1 calc R U . . .
C86 C -0.8635(6) 0.7230(3) 1.2361(6) 0.076(5) Uani 1 1 d G . . . .
H86 H -0.799342 0.723457 1.224287 0.092 Uiso 1 1 calc R U . . .
C85 C -0.9318(8) 0.7320(3) 1.1903(5) 0.073(5) Uani 1 1 d G . . . .
N5 N -0.5377(13) 0.7154(4) 0.4407(8) 0.094(6) Uani 1 1 d . . . . .
H5 H -0.555288 0.718686 0.391585 0.113 Uiso 1 1 calc R U . . .
C63 C 0.3106(10) 0.6062(5) 0.1455(7) 0.074(6) Uani 1 1 d . . . . .
H63A H 0.377675 0.610868 0.151195 0.089 Uiso 1 1 calc R U . . .
H63B H 0.306176 0.587325 0.145493 0.089 Uiso 1 1 calc R U . . .
C12 C -0.3216(11) 0.6579(5) 0.9057(8) 0.072(5) Uani 1 1 d . . . . .
H12 H -0.290282 0.643387 0.924571 0.086 Uiso 1 1 calc R U . . .
C132 C -0.4775(10) 0.6033(4) 0.7762(10) 0.073(5) Uani 1 1 d . . . . .
C65 C 0.2887(12) 0.6386(4) 0.2399(9) 0.076(5) Uani 1 1 d . . . . .
H65 H 0.342891 0.647632 0.226005 0.091 Uiso 1 1 calc R U . . .
C67 C 0.1540(11) 0.6344(5) 0.3149(9) 0.079(6) Uani 1 1 d . . . . .
C96 C -1.0129(11) 0.8196(4) 1.2222(8) 0.129(8) Uani 1 1 d DG U . . .
H96 H -0.979259 0.827153 1.259619 0.155 Uiso 1 1 calc R U . . .
C97 C -1.0548(12) 0.7958(3) 1.2298(7) 0.115(7) Uani 1 1 d G U . . .
H97 H -1.049788 0.787042 1.272449 0.138 Uiso 1 1 calc R U . . .
C92 C -1.1041(10) 0.7848(3) 1.1751(9) 0.116(7) Uani 1 1 d DG U . . .
C93 C -1.1115(10) 0.7976(3) 1.1128(8) 0.120(6) Uani 1 1 d DG U . . .
H93 H -1.145148 0.790022 1.075353 0.144 Uiso 1 1 calc R U . . .
C94 C -1.0696(11) 0.8214(3) 1.1051(7) 0.120(6) Uani 1 1 d DG U . . .
H94 H -1.074619 0.830133 1.062522 0.144 Uiso 1 1 calc R U . . .
C95 C -1.0203(10) 0.8324(3) 1.1599(9) 0.130(7) Uani 1 1 d DG U . . .
C83 C -0.1149(15) 0.6094(7) 0.4162(11) 0.105(9) Uani 1 1 d . . . . .
H83 H -0.097490 0.591835 0.417118 0.127 Uiso 1 1 calc R U . . .
C39 C -0.7590(13) 0.7173(4) 0.7783(8) 0.073(5) Uani 1 1 d . . . . .
C69 C 0.1757(10) 0.6040(4) 0.2269(8) 0.066(4) Uani 1 1 d . . . . .
H69 H 0.155927 0.589110 0.202664 0.079 Uiso 1 1 calc R U . . .
C28 C -0.4331(15) 0.7175(7) 0.4451(10) 0.118(10) Uani 1 1 d . . . . .
H28A H -0.406165 0.706937 0.408346 0.141 Uiso 1 1 calc R U . . .
H28B H -0.415099 0.735510 0.436768 0.141 Uiso 1 1 calc R U . . .
C13 C -0.4216(11) 0.6577(5) 0.8931(7) 0.072(5) Uani 1 1 d . . . . .
H13 H -0.457579 0.643240 0.905713 0.086 Uiso 1 1 calc R U . . .
C49 C -0.3331(9) 0.6547(5) 0.0817(7) 0.070(5) Uani 1 1 d . . . . .
H49A H -0.348615 0.669596 0.051989 0.084 Uiso 1 1 calc R U . . .
H49B H -0.352955 0.638998 0.057099 0.084 Uiso 1 1 calc R U . . .
C6 C -0.6116(7) 0.7111(2) 0.9399(5) 0.066(4) Uani 1 1 d G . . . .
C5 C -0.5281(6) 0.7199(3) 0.9692(6) 0.079(6) Uani 1 1 d G . . . .
H5A H -0.477882 0.708356 0.978150 0.095 Uiso 1 1 calc R U . . .
C4 C -0.5179(7) 0.7457(3) 0.9856(6) 0.093(6) Uani 1 1 d G U . . .
H4A H -0.460790 0.751739 1.005628 0.111 Uiso 1 1 calc R U . . .
C3 C -0.5913(10) 0.7626(2) 0.9725(7) 0.104(8) Uani 1 1 d G U . . .
H3A H -0.584401 0.780245 0.983660 0.124 Uiso 1 1 calc R U . . .
C2 C -0.6749(8) 0.7538(3) 0.9431(7) 0.089(6) Uani 1 1 d G . . . .
H2A H -0.725106 0.765368 0.934213 0.106 Uiso 1 1 calc R U . . .
C1 C -0.6851(6) 0.7280(3) 0.9268(5) 0.075(5) Uani 1 1 d G . . . .
C131 C -0.4566(16) 0.6126(6) 0.7124(12) 0.106(8) Uani 1 1 d . . . . .
H131 H -0.392966 0.613591 0.699401 0.127 Uiso 1 1 calc R U . . .
C37 C -0.7402(13) 0.6850(5) 0.6879(9) 0.088(7) Uani 1 1 d . . . . .
H37 H -0.762280 0.670281 0.664078 0.106 Uiso 1 1 calc R U . . .
N6 N -0.6477(11) 0.6976(4) 0.5418(6) 0.085(5) Uani 1 1 d . . . . .
H6 H -0.713604 0.691041 0.540716 0.102 Uiso 1 1 calc R U . . .
C77 C -0.0667(14) 0.6129(5) 0.5422(10) 0.084(5) Uani 1 1 d . . . . .
H77A H -0.095906 0.621058 0.582212 0.100 Uiso 1 1 calc R U . . .
H77B H -0.081130 0.594363 0.543702 0.100 Uiso 1 1 calc R U . . .
O5G O -0.8734(12) 0.6184(5) 0.6784(12) 0.160(10) Uani 1 1 d . . . C -1
C133 C -0.3428(12) 0.5732(4) 0.8091(11) 0.084(6) Uani 1 1 d . . . . .
H13A H -0.323548 0.575221 0.760982 0.100 Uiso 1 1 calc R U . . .
H13B H -0.285324 0.573021 0.838528 0.100 Uiso 1 1 calc R U . . .
C167 C -0.8912(14) 0.5688(6) 0.8205(13) 0.107(8) Uani 1 1 d . . . . .
H167 H -0.946435 0.573400 0.843923 0.128 Uiso 1 1 calc R U . . .
C35 C -0.6046(12) 0.6883(5) 0.6090(7) 0.091(7) Uani 1 1 d . . . . .
H35A H -0.607632 0.669346 0.610518 0.110 Uiso 1 1 calc R U . . .
H35B H -0.537766 0.693342 0.611553 0.110 Uiso 1 1 calc R U . . .
C10 C -0.3200(10) 0.7013(5) 0.8639(9) 0.076(5) Uani 1 1 d . . . . .
H10 H -0.286414 0.716721 0.856332 0.091 Uiso 1 1 calc R U . . .
C27 C -0.3299(12) 0.6716(6) 0.5732(8) 0.092(6) Uani 1 1 d . U . . .
H27 H -0.311208 0.654156 0.575134 0.111 Uiso 1 1 calc R U . . .
C165 C -0.7225(12) 0.5618(4) 0.8214(10) 0.079(5) Uani 1 1 d . . . . .
C84 C -0.2125(12) 0.6583(5) 0.2898(11) 0.086(6) Uani 1 1 d . . . . .
H84A H -0.189523 0.676165 0.288182 0.103 Uiso 1 1 calc R U . . .
H84B H -0.184650 0.649020 0.250937 0.103 Uiso 1 1 calc R U . . .
C118 C -0.4347(9) 0.7986(2) 1.1876(6) 0.100(4) Uani 1 1 d DG U . D -1
C113 C -0.4703(7) 0.8204(2) 1.1555(6) 0.088(3) Uani 1 1 d DG U . D -1
C114 C -0.4535(9) 0.8247(2) 1.0866(6) 0.108(4) Uani 1 1 d G U . D -1
H114 H -0.477809 0.839610 1.064640 0.130 Uiso 1 1 calc R U . D -1
C115 C -0.4011(11) 0.8072(2) 1.0497(6) 0.121(5) Uani 1 1 d G U . D -1
H115 H -0.389645 0.810198 1.002604 0.145 Uiso 1 1 calc R U . D -1
C116 C -0.3656(10) 0.7854(2) 1.0818(7) 0.121(5) Uani 1 1 d G U . D -1
H116 H -0.329775 0.773487 1.056607 0.145 Uiso 1 1 calc R U . D -1
C117 C -0.3824(9) 0.7811(2) 1.1507(7) 0.118(5) Uani 1 1 d G U . D -1
H117 H -0.358071 0.766188 1.172647 0.142 Uiso 1 1 calc R U . D -1
C119 C -0.5099(13) 0.7721(5) 1.2636(17) 0.130(11) Uani 1 1 d D . . . .
H11A H -0.472133 0.757807 1.245392 0.157 Uiso 1 1 calc R U . . .
H11B H -0.518765 0.768493 1.312802 0.157 Uiso 1 1 calc R U . . .
C23 C -0.3553(13) 0.7139(5) 0.6298(9) 0.077(5) Uani 1 1 d . . . . .
H23 H -0.352316 0.724051 0.670239 0.093 Uiso 1 1 calc R U . . .
C112 C -0.6344(15) 0.8372(5) 1.1758(14) 0.130(7) Uani 1 1 d D U . . .
H11C H -0.638988 0.840233 1.125755 0.156 Uiso 1 1 calc R U . . .
H11D H -0.660335 0.819946 1.184318 0.156 Uiso 1 1 calc R U . . .
C81 C -0.1776(12) 0.6467(6) 0.3534(9) 0.092(5) Uani 1 1 d . U . . .
C126 C -0.8687(12) 0.7697(3) 1.1300(10) 0.085(6) Uani 1 1 d D . . . .
H12B H -0.861770 0.776687 1.083165 0.102 Uiso 1 1 calc R U . . .
H12C H -0.912752 0.780924 1.154406 0.102 Uiso 1 1 calc R U . . .
Cl15 Cl -0.9594(17) 0.9135(5) 1.0476(13) 0.351(12) Uani 1 1 d . U . . .
O1G O -0.9115(18) 0.6320(7) 0.7950(14) 0.110(14) Uani 0.56(5) 1 d . . . E 1
C162 C -0.9006(13) 0.5610(4) 0.7559(12) 0.084(5) Uani 1 1 d . . . . .
C137 C -0.4846(12) 0.5018(3) 0.8298(12) 0.123(9) Uani 1 1 d G . . . .
C136 C -0.4858(12) 0.5144(3) 0.7670(10) 0.113(7) Uani 1 1 d G U . . .
H136 H -0.518131 0.507097 0.728647 0.136 Uiso 1 1 calc R U . . .
C135 C -0.4398(12) 0.5377(3) 0.7603(7) 0.116(7) Uani 1 1 d G U . . .
H135 H -0.440615 0.546305 0.717402 0.139 Uiso 1 1 calc R U . . .
C134 C -0.3925(9) 0.5484(3) 0.8164(9) 0.088(5) Uani 1 1 d G U . . .
C139 C -0.3913(11) 0.5358(4) 0.8792(7) 0.131(10) Uani 1 1 d G U . . .
H139 H -0.358986 0.543137 0.917542 0.158 Uiso 1 1 calc R U . . .
C138 C -0.4373(14) 0.5125(4) 0.8859(9) 0.154(14) Uani 1 1 d G U . . .
H138 H -0.436500 0.503928 0.928788 0.185 Uiso 1 1 calc R U . . .
C130 C -0.5250(13) 0.6202(4) 0.6677(12) 0.084(5) Uani 1 1 d . . . . .
H130 H -0.510129 0.625630 0.622713 0.101 Uiso 1 1 calc R U . . .
C163 C -0.8200(16) 0.5538(4) 0.7204(13) 0.096(7) Uani 1 1 d . . . . .
H163 H -0.824932 0.549271 0.673339 0.115 Uiso 1 1 calc R U . . .
C166 C -0.8038(13) 0.5707(4) 0.8570(10) 0.077(5) Uani 1 1 d . . . . .
H166 H -0.799345 0.577537 0.902098 0.093 Uiso 1 1 calc R U . . .
N21 N -1.0413(13) 0.5372(3) 0.7294(9) 0.106(6) Uani 1 1 d D U . . .
H21 H -1.104115 0.539401 0.706462 0.127 Uiso 1 1 calc R U . . .
C164 C -0.7334(15) 0.5534(4) 0.7542(11) 0.084(6) Uani 1 1 d . . . . .
H164 H -0.680300 0.547259 0.730774 0.101 Uiso 1 1 calc R U . . .
C140 C -0.531(2) 0.4742(6) 0.838(2) 0.167(13) Uani 1 1 d D U . . .
H14C H -0.559088 0.472838 0.883433 0.200 Uiso 1 1 calc R U . . .
H14D H -0.581764 0.472160 0.802694 0.200 Uiso 1 1 calc R U . . .
C68 C 0.1246(11) 0.6127(4) 0.2811(8) 0.070(5) Uani 1 1 d . . . . .
H68 H 0.070077 0.603778 0.294882 0.084 Uiso 1 1 calc R U . . .
C72 C 0.2097(10) 0.5927(3) 0.4227(7) 0.111(6) Uani 1 1 d G . . . .
H72 H 0.252649 0.599674 0.391236 0.133 Uiso 1 1 calc R U . . .
C71 C 0.1507(10) 0.6088(3) 0.4586(7) 0.086(4) Uani 1 1 d G . . . .
C76 C 0.0879(9) 0.5986(3) 0.5047(7) 0.094(5) Uani 1 1 d G . . . .
C75 C 0.0840(11) 0.5723(3) 0.5148(7) 0.104(5) Uani 1 1 d G . . . .
H75 H 0.041046 0.565275 0.546273 0.125 Uiso 1 1 calc R U . . .
C74 C 0.1430(14) 0.5562(3) 0.4789(9) 0.139(9) Uani 1 1 d G . . . .
H74 H 0.140316 0.538171 0.485831 0.167 Uiso 1 1 calc R U . . .
C73 C 0.2058(13) 0.5664(3) 0.4329(8) 0.121(7) Uani 1 1 d G . . . .
H73 H 0.246118 0.555370 0.408312 0.145 Uiso 1 1 calc R U . . .
C44 C -0.3705(8) 0.6147(3) 0.2995(4) 0.106(5) Uani 1 1 d G U . . .
H44 H -0.351797 0.615847 0.346409 0.127 Uiso 1 1 calc R U . . .
C45 C -0.4097(9) 0.5922(3) 0.2740(7) 0.106(5) Uani 1 1 d G U . . .
H45 H -0.417810 0.577927 0.303475 0.127 Uiso 1 1 calc R U . . .
C46 C -0.4372(8) 0.5905(2) 0.2053(7) 0.097(7) Uani 1 1 d G . . . .
H46 H -0.463952 0.575134 0.187865 0.116 Uiso 1 1 calc R U . . .
C47 C -0.4253(8) 0.6114(3) 0.1621(5) 0.085(6) Uani 1 1 d G . . . .
H47 H -0.444082 0.610261 0.115189 0.102 Uiso 1 1 calc R U . . .
C48 C -0.3861(7) 0.6339(2) 0.1876(5) 0.083(6) Uani 1 1 d G . . . .
C43 C -0.3587(7) 0.6356(2) 0.2563(5) 0.074(5) Uani 1 1 d G . . . .
Pd8 Pd -0.9718(4) 0.91366(8) 1.1656(3) 0.256(3) Uani 1 1 d D U . . .
Pd12 Pd -0.5284(3) 0.42002(8) 0.8392(3) 0.238(2) Uani 1 1 d D U . . .
C24 C -0.3870(13) 0.7238(5) 0.5709(11) 0.088(6) Uani 1 1 d . . . . .
H24 H -0.406304 0.741242 0.570282 0.105 Uiso 1 1 calc R U . . .
C161 C -0.9938(19) 0.5615(5) 0.7170(16) 0.119(9) Uani 1 1 d D U . . .
H16C H -1.032569 0.575931 0.733038 0.143 Uiso 1 1 calc R U . . .
H16D H -0.983452 0.563738 0.667332 0.143 Uiso 1 1 calc R U . . .
Cl23 Cl -0.6142(10) 0.38025(19) 0.8409(10) 0.252(7) Uani 1 1 d . U . . .
Cl24 Cl -0.5133(11) 0.4270(3) 0.9593(8) 0.273(6) Uani 1 1 d D U . . .
C33 C -0.7132(11) 0.7398(4) 0.5625(7) 0.118(8) Uani 1 1 d G . . . .
H33 H -0.755840 0.732829 0.594196 0.141 Uiso 1 1 calc R U . . .
C34 C -0.6541(11) 0.7237(3) 0.5267(7) 0.096(6) Uani 1 1 d G . . . .
C29 C -0.5917(10) 0.7339(4) 0.4803(7) 0.105(6) Uani 1 1 d G . . . .
C30 C -0.5883(14) 0.7602(4) 0.4698(9) 0.133(9) Uani 1 1 d G . . . .
H30 H -0.545601 0.767172 0.438083 0.160 Uiso 1 1 calc R U . . .
C31 C -0.6473(18) 0.7763(3) 0.5056(11) 0.168(14) Uani 1 1 d G . . . .
H31 H -0.645005 0.794276 0.498406 0.202 Uiso 1 1 calc R U . . .
C32 C -0.7098(15) 0.7661(4) 0.5520(9) 0.156(12) Uani 1 1 d G . . . .
H32 H -0.750124 0.777105 0.576463 0.187 Uiso 1 1 calc R U . . .
C104 C -1.042(2) 0.8935(6) 1.285(2) 0.221(12) Uani 1 1 d G U . . .
C99 C -1.088(3) 0.8789(7) 1.2357(15) 0.185(10) Uani 1 1 d G U . . .
C100 C -1.154(2) 0.8608(6) 1.2548(17) 0.183(11) Uani 1 1 d G U . . .
H100 H -1.186075 0.850814 1.220798 0.220 Uiso 1 1 calc R U . . .
C101 C -1.174(2) 0.8574(6) 1.324(2) 0.214(13) Uani 1 1 d G U . . .
H101 H -1.219651 0.845092 1.336631 0.256 Uiso 1 1 calc R U . . .
C102 C -1.128(3) 0.8721(8) 1.3733(14) 0.232(14) Uani 1 1 d G U . . .
H102 H -1.141871 0.869734 1.420376 0.278 Uiso 1 1 calc R U . . .
C103 C -1.062(3) 0.8901(7) 1.354(2) 0.242(14) Uani 1 1 d G U . . .
H103 H -1.030514 0.900099 1.388289 0.291 Uiso 1 1 calc R U . . .
C109 C -0.6951(14) 0.8558(3) 1.2090(11) 0.141(6) Uani 1 1 d DG U . . .
C110 C -0.7498(18) 0.8484(4) 1.2636(11) 0.155(7) Uani 1 1 d DG U . . .
H110 H -0.745075 0.831457 1.281137 0.186 Uiso 1 1 calc R U . . .
C111 C -0.8114(16) 0.8657(5) 1.2925(11) 0.165(7) Uani 1 1 d G U . . .
H111 H -0.848843 0.860621 1.329776 0.198 Uiso 1 1 calc R U . . .
C106 C -0.8184(14) 0.8905(5) 1.2668(13) 0.176(8) Uani 1 1 d DG U . . .
C107 C -0.7636(19) 0.8979(3) 1.2122(15) 0.20(2) Uani 1 1 d G . . . .
H107 H -0.768370 0.914843 1.194647 0.245 Uiso 1 1 calc R U . . .
C108 C -0.7020(17) 0.8806(4) 1.1833(13) 0.168(14) Uani 1 1 d DG . . . .
H108 H -0.664602 0.885679 1.146007 0.202 Uiso 1 1 calc R U . . .
O3G O -0.629(2) 0.7178(5) 0.3131(14) 0.204(14) Uani 1 1 d . . . F -1
N22 N -0.9568(15) 0.4935(4) 0.7898(9) 0.125(5) Uani 1 1 d D U . . .
H22 H -0.974767 0.475137 0.796540 0.150 Uiso 1 1 calc R U . . .
C147 C -0.6272(19) 0.4178(5) 0.7034(18) 0.205(9) Uani 1 1 d D U . . .
H14E H -0.652091 0.400686 0.714676 0.246 Uiso 1 1 calc R U . . .
H14F H -0.623219 0.419392 0.653022 0.246 Uiso 1 1 calc R U . . .
N15 N -1.036(3) 0.8800(4) 1.171(3) 0.236(7) Uani 1 1 d D U . . .
H15 H -1.086290 0.880753 1.133728 0.284 Uiso 1 1 calc R U . . .
C9G C -0.633(5) 0.5548(11) 1.283(3) 0.204(10) Uani 0.6 1 d D U P G 1
H9GA H -0.612832 0.560749 1.327233 0.244 Uiso 0.6 1 calc R U P G 1
H9GB H -0.679303 0.564095 1.257787 0.244 Uiso 0.6 1 calc R U P G 1
C98 C -0.9766(16) 0.8567(3) 1.1524(15) 0.139(8) Uani 1 1 d D U . . .
H98A H -0.957143 0.858463 1.104192 0.167 Uiso 1 1 calc R U . . .
H98B H -0.918958 0.856969 1.181598 0.167 Uiso 1 1 calc R U . . .
N16 N -0.975(2) 0.9169(8) 1.2673(13) 0.209(11) Uani 1 1 d D U . . .
H16E H -0.998289 0.933860 1.283562 0.251 Uiso 1 1 calc R U . . .
C154 C -0.8617(18) 0.4972(5) 0.8168(15) 0.130(6) Uani 1 1 d D U . . .
H15A H -0.859461 0.495279 0.867314 0.156 Uiso 1 1 calc R U . . .
H15B H -0.838384 0.514508 0.805030 0.156 Uiso 1 1 calc R U . . .
C151 C -0.8035(16) 0.4767(4) 0.7830(13) 0.154(8) Uani 1 1 d DG U . . .
C150 C -0.8102(17) 0.4518(5) 0.8076(14) 0.170(9) Uani 1 1 d G U . . .
H150 H -0.854221 0.447777 0.841805 0.205 Uiso 1 1 calc R U . . .
C149 C -0.7526(18) 0.4327(3) 0.7820(14) 0.191(10) Uani 1 1 d DG U . . .
H149 H -0.757267 0.415694 0.798850 0.229 Uiso 1 1 calc R U . . .
C148 C -0.6883(14) 0.4385(3) 0.7319(12) 0.193(9) Uani 1 1 d DG U . . .
C153 C -0.6815(17) 0.4634(4) 0.7074(13) 0.187(10) Uani 1 1 d DG U . . .
H153 H -0.637514 0.467424 0.673111 0.225 Uiso 1 1 calc R U . . .
C152 C -0.739(2) 0.4825(3) 0.7329(14) 0.167(9) Uani 1 1 d G U . . .
H152 H -0.734466 0.499507 0.716066 0.201 Uiso 1 1 calc R U . . .
N23 N -0.5330(15) 0.4219(4) 0.7372(12) 0.198(5) Uani 1 1 d D U . . .
H23A H -0.505780 0.404693 0.727631 0.238 Uiso 1 1 calc R U . . .
N24 N -0.4592(15) 0.4529(3) 0.8293(13) 0.180(5) Uani 1 1 d D U . . .
H24A H -0.409346 0.454344 0.865995 0.216 Uiso 1 1 calc R U . . .
C105 C -0.881(2) 0.9098(7) 1.295(2) 0.184(8) Uani 1 1 d D U . . .
H10B H -0.844139 0.925912 1.297155 0.220 Uiso 1 1 calc R U . . .
H10C H -0.890252 0.904710 1.343634 0.220 Uiso 1 1 calc R U . . .
C141 C -0.4163(16) 0.4544(4) 0.7609(11) 0.167(7) Uani 1 1 d DG U . . .
C146 C -0.4534(15) 0.4379(4) 0.7115(11) 0.216(12) Uani 1 1 d DG U . . .
C145 C -0.413(2) 0.4363(5) 0.6476(11) 0.237(14) Uani 1 1 d DG U . . .
H145 H -0.438046 0.425000 0.613786 0.285 Uiso 1 1 calc R U . . .
C144 C -0.335(2) 0.4512(6) 0.6330(13) 0.224(14) Uani 1 1 d G U . . .
H144 H -0.307185 0.450132 0.589334 0.269 Uiso 1 1 calc R U . . .
C143 C -0.2979(17) 0.4678(5) 0.6824(15) 0.190(11) Uani 1 1 d G U . . .
H143 H -0.244767 0.477973 0.672506 0.227 Uiso 1 1 calc R U . . .
C142 C -0.3386(16) 0.4694(4) 0.7464(14) 0.217(13) Uani 1 1 d DG U . . .
H142 H -0.313209 0.480682 0.780133 0.260 Uiso 1 1 calc R U . . .
C5G C -0.627(3) 0.5225(13) 1.184(2) 0.214(8) Uani 0.6 1 d D U P G 1
H5G H -0.618685 0.538559 1.157332 0.257 Uiso 0.6 1 calc R U P G 1
C8G C -0.592(3) 0.5310(9) 1.254(2) 0.213(8) Uani 0.6 1 d D U P G 1
C4G C -0.732(3) 0.5191(16) 1.178(2) 0.211(8) Uani 0.6 1 d D U P G 1
H4GA H -0.762702 0.535184 1.192512 0.253 Uiso 0.6 1 calc R U P G 1
H4GB H -0.751280 0.505381 1.209938 0.253 Uiso 0.6 1 calc R U P G 1
C10G C -0.519(4) 0.5139(13) 1.287(3) 0.211(10) Uani 0.6 1 d D U P G 1
H10D H -0.457757 0.517937 1.267794 0.317 Uiso 0.6 1 calc R U P G 1
H10E H -0.534773 0.495965 1.276479 0.317 Uiso 0.6 1 calc R U P G 1
H10F H -0.517224 0.516505 1.336263 0.317 Uiso 0.6 1 calc R U P G 1
C6G C -0.555(4) 0.5049(14) 1.150(2) 0.215(8) Uani 0.6 1 d D U P G 1
H6GA H -0.557095 0.487718 1.171410 0.258 Uiso 0.6 1 calc R U P G 1
H6GB H -0.491282 0.511962 1.157761 0.258 Uiso 0.6 1 calc R U P G 1
C2G C -0.681(3) 0.5101(11) 1.057(2) 0.178(12) Uani 0.6 1 d D . P G 1
C3G C -0.765(3) 0.5122(15) 1.104(2) 0.203(8) Uani 0.6 1 d D U P G 1
H3G H -0.828253 0.509618 1.089504 0.244 Uiso 0.6 1 calc R U P G 1
C1G C -0.707(4) 0.5040(17) 0.981(2) 0.22(3) Uani 0.6 1 d D . P G 1
H1GA H -0.719339 0.520020 0.956148 0.332 Uiso 0.6 1 calc R U P G 1
H1GB H -0.763810 0.493337 0.979264 0.332 Uiso 0.6 1 calc R U P G 1
H1GC H -0.655490 0.494845 0.960012 0.332 Uiso 0.6 1 calc R U P G 1
C7G C -0.576(4) 0.5025(18) 1.072(2) 0.230(16) Uani 0.6 1 d D . P G 1
H7GA H -0.564811 0.484714 1.056754 0.277 Uiso 0.6 1 calc R U P G 1
H7GB H -0.533773 0.513969 1.046409 0.277 Uiso 0.6 1 calc R U P G 1
O4G O -0.195(2) 0.8797(8) 1.080(2) 0.136(12) Uani 0.5 1 d . U P . .
O2G O -0.5893(13) 0.7027(6) 1.1876(13) 0.163(10) Uani 1 1 d . . . H 1
N17 N -0.5307(13) 0.8367(4) 1.1964(6) 0.116(5) Uani 1 1 d D U . . .
H17A H -0.507245 0.854616 1.190392 0.139 Uiso 1 1 calc R U . D .
O6G O -0.808(8) 0.499(2) 1.039(6) 0.27(4) Uani 0.4 1 d . U P G -1

loop_
_atom_site_aniso_label
_atom_site_aniso_U_11
_atom_site_aniso_U_22
_atom_site_aniso_U_33
_atom_site_aniso_U_23
_atom_site_aniso_U_13
_atom_site_aniso_U_12
Pd1 0.0226(4) 0.1076(10) 0.0548(5) -0.0008(6) 0.0067(3) 0.0051(5)
Pd4 0.0235(5) 0.1053(10) 0.0550(5) -0.0010(6) 0.0062(3) 0.0045(5)
Pd2 0.0305(5) 0.1278(13) 0.0609(6) -0.0053(6) 0.0102(4) 0.0011(6)
Pd6 0.0314(5) 0.1340(14) 0.0605(6) -0.0061(6) 0.0091(4) 0.0020(6)
Pd10 0.0398(6) 0.1086(12) 0.0798(8) -0.0028(7) 0.0104(5) 0.0083(7)
Pd3 0.0490(7) 0.1521(15) 0.0519(6) 0.0016(7) 0.0024(4) 0.0173(8)
Pd5 0.0463(6) 0.1527(15) 0.0528(6) 0.0019(7) 0.0032(4) 0.0183(8)
Pd7 0.0363(6) 0.1144(12) 0.0841(8) -0.0074(7) 0.0107(5) 0.0098(7)
Pd11 0.162(2) 0.1115(18) 0.149(2) 0.0032(14) -0.0191(17) -0.0304(16)
Pd9 0.216(3) 0.114(2) 0.161(2) 0.0117(16) -0.047(2) -0.049(2)
Cl10 0.0212(14) 0.128(4) 0.079(2) 0.014(2) 0.0011(13) 0.0036(19)
Cl9 0.0388(18) 0.113(4) 0.061(2) -0.004(2) 0.0086(14) 0.008(2)
Cl2 0.0352(17) 0.103(3) 0.064(2) -0.0025(19) 0.0111(14) 0.0064(19)
Cl13 0.056(2) 0.127(4) 0.076(2) -0.005(2) 0.0123(18) 0.028(3)
Cl6 0.046(2) 0.152(5) 0.080(3) 0.009(3) 0.0032(18) 0.014(3)
Cl20 0.048(2) 0.124(4) 0.078(3) 0.003(2) 0.0130(17) 0.009(2)
Cl1 0.0233(15) 0.129(4) 0.076(2) 0.010(2) 0.0016(13) 0.003(2)
Cl4 0.055(2) 0.143(5) 0.089(3) -0.021(3) 0.014(2) -0.013(3)
Cl8 0.073(3) 0.126(5) 0.082(3) 0.007(3) 0.010(2) 0.009(3)
Cl12 0.058(2) 0.180(6) 0.057(2) -0.017(3) 0.0056(17) 0.009(3)
Cl5 0.050(2) 0.172(6) 0.061(2) -0.013(3) 0.0066(16) 0.010(3)
Cl14 0.043(2) 0.134(5) 0.109(4) -0.005(3) -0.003(2) 0.010(3)
Cl19 0.046(2) 0.154(6) 0.101(3) -0.004(3) -0.002(2) 0.011(3)
Cl11 0.058(3) 0.148(5) 0.075(3) 0.008(3) 0.0006(19) 0.022(3)
Cl7 0.056(3) 0.139(5) 0.086(3) -0.024(3) 0.011(2) -0.003(3)
Cl3 0.085(3) 0.120(5) 0.080(3) 0.008(3) 0.005(2) 0.015(3)
N11 0.045(7) 0.18(2) 0.050(7) 0.012(9) 0.009(5) 0.030(9)
C41 0.055(10) 0.15(2) 0.056(9) -0.005(11) 0.010(7) -0.008(12)
Cl17 0.326(19) 0.170(10) 0.208(12) -0.054(9) 0.058(13) -0.005(11)
C155 0.101(4) 0.102(4) 0.103(4) 0.0002(14) 0.0026(14) -0.0020(14)
C160 0.110(4) 0.110(4) 0.112(4) 0.0000(14) 0.0020(14) 0.0009(14)
C159 0.069(11) 0.161(12) 0.142(9) -0.018(8) -0.007(8) 0.016(10)
C158 0.092(13) 0.157(13) 0.138(9) -0.032(10) 0.002(9) -0.020(10)
C157 0.124(17) 0.190(16) 0.129(11) -0.006(10) 0.018(11) 0.003(12)
C156 0.120(16) 0.174(15) 0.111(7) 0.020(8) 0.012(8) 0.013(12)
N4 0.029(6) 0.120(13) 0.072(8) -0.012(8) 0.013(5) -0.007(7)
C22 0.054(10) 0.15(2) 0.063(10) 0.004(11) -0.008(7) -0.014(12)
N20 0.032(6) 0.114(13) 0.073(8) 0.009(8) 0.015(5) -0.002(7)
N3 0.021(5) 0.130(13) 0.061(7) 0.010(8) 0.006(4) 0.011(7)
Cl18 0.52(3) 0.229(15) 0.204(13) 0.085(11) -0.180(17) -0.149(18)
N9 0.035(6) 0.097(11) 0.046(6) -0.004(6) 0.016(4) -0.005(6)
C20 0.024(5) 0.109(8) 0.058(6) 0.015(6) 0.012(4) 0.004(6)
C19 0.075(12) 0.122(13) 0.071(10) 0.021(8) -0.006(8) 0.011(10)
C18 0.068(11) 0.120(13) 0.107(11) 0.021(11) 0.016(9) 0.000(10)
C17 0.059(11) 0.121(14) 0.109(11) -0.010(10) 0.012(9) -0.008(11)
C16 0.084(13) 0.146(14) 0.052(8) -0.022(7) 0.015(8) 0.000(11)
C15 0.027(6) 0.117(10) 0.064(7) 0.002(7) 0.009(5) 0.018(6)
C54 0.022(6) 0.107(13) 0.056(7) -0.004(8) 0.006(5) 0.000(7)
Cl22 0.237(12) 0.115(6) 0.208(10) -0.007(6) 0.002(9) -0.061(7)
C55 0.021(6) 0.125(15) 0.059(8) 0.005(9) 0.004(5) 0.000(8)
C128 0.051(10) 0.16(2) 0.070(11) -0.007(12) -0.003(8) 0.010(12)
N1 0.023(5) 0.116(13) 0.065(7) -0.007(7) 0.011(5) 0.006(6)
N12 0.046(7) 0.177(19) 0.047(7) 0.003(8) 0.005(5) 0.027(9)
N2 0.039(6) 0.121(14) 0.048(6) 0.001(7) 0.012(5) 0.006(7)
N14 0.028(7) 0.25(3) 0.113(14) 0.030(15) 0.016(7) 0.044(11)
C70 0.042(8) 0.131(17) 0.061(9) 0.010(9) 0.006(6) 0.018(9)
C80 0.041(8) 0.119(15) 0.064(9) -0.016(9) -0.004(6) 0.010(9)
C36 0.039(9) 0.16(2) 0.063(10) 0.012(11) 0.011(7) 0.017(11)
C124 0.064(12) 0.13(2) 0.096(15) -0.004(13) 0.000(10) 0.020(13)
C125 0.103(12) 0.098(12) 0.097(11) -0.003(9) -0.003(9) -0.007(10)
C120 0.103(12) 0.103(12) 0.103(11) 0.008(10) -0.016(10) -0.014(10)
C121 0.044(10) 0.093(16) 0.15(2) -0.024(14) 0.001(10) -0.005(10)
C122 0.031(9) 0.23(3) 0.14(2) 0.06(2) 0.015(10) -0.026(14)
C123 0.071(12) 0.104(16) 0.078(12) 0.004(10) 0.006(9) 0.012(11)
C52 0.042(9) 0.118(16) 0.060(9) 0.003(9) 0.014(6) 0.017(9)
C21 0.036(8) 0.17(2) 0.075(10) -0.012(13) -0.013(7) 0.011(11)
C51 0.048(9) 0.096(14) 0.062(9) 0.003(8) 0.017(7) 0.002(9)
C127 0.048(9) 0.083(13) 0.091(12) -0.011(9) 0.019(8) 0.005(9)
C79 0.040(8) 0.14(2) 0.089(12) -0.019(12) 0.011(8) 0.011(10)
Cl16 0.261(15) 0.214(14) 0.37(2) 0.029(13) 0.096(15) 0.067(12)
C11 0.029(5) 0.136(16) 0.048(7) -0.011(9) 0.012(5) -0.001(10)
N10 0.041(7) 0.083(10) 0.063(7) -0.002(6) 0.012(5) 0.012(6)
C8 0.022(5) 0.100(13) 0.069(8) -0.002(9) 0.007(5) 0.012(8)
N8 0.032(6) 0.130(13) 0.055(6) 0.007(8) 0.010(5) 0.005(8)
N13 0.062(9) 0.076(11) 0.084(9) -0.005(7) 0.019(7) 0.018(8)
C168 0.046(9) 0.090(15) 0.091(12) -0.005(10) 0.004(8) -0.017(9)
C82 0.039(6) 0.166(16) 0.071(7) -0.007(9) -0.010(5) 0.004(7)
C14 0.032(5) 0.162(19) 0.047(7) 0.004(10) 0.004(5) 0.002(10)
C64 0.032(7) 0.118(16) 0.055(8) 0.005(9) 0.008(6) -0.002(8)
C53 0.038(7) 0.107(13) 0.047(7) 0.007(8) 0.008(5) -0.004(9)
C62 0.051(6) 0.109(10) 0.066(7) 0.002(7) 0.006(5) 0.009(7)
C57 0.030(7) 0.098(14) 0.057(8) -0.004(8) 0.007(5) 0.008(7)
C58 0.020(6) 0.124(17) 0.070(9) -0.007(9) 0.006(5) -0.006(8)
C59 0.048(9) 0.14(2) 0.080(11) 0.004(12) 0.008(8) -0.036(8)
C60 0.084(12) 0.075(13) 0.120(16) -0.013(11) 0.040(11) -0.029(8)
C61 0.051(6) 0.109(10) 0.066(7) 0.002(7) 0.006(5) 0.009(7)
C66 0.036(7) 0.104(14) 0.075(10) -0.007(9) 0.012(6) 0.004(8)
N18 0.123(7) 0.123(7) 0.123(7) 0.0004(14) 0.0023(14) -0.0004(14)
C40 0.054(10) 0.139(19) 0.056(9) 0.022(10) 0.016(7) 0.013(11)
N19 0.043(7) 0.058(8) 0.099(10) -0.005(7) 0.004(6) 0.012(5)
C38 0.026(7) 0.127(17) 0.072(10) 0.016(10) 0.001(6) -0.003(8)
Cl21 0.37(2) 0.115(7) 0.222(12) 0.020(7) -0.109(13) -0.084(9)
C78 0.058(10) 0.14(2) 0.062(10) -0.014(11) -0.001(8) -0.020(12)
C50 0.027(6) 0.135(17) 0.049(7) 0.000(9) 0.006(5) 0.001(9)
C7 0.019(5) 0.128(15) 0.066(8) -0.017(9) 0.020(5) 0.001(8)
C42 0.039(8) 0.104(14) 0.061(9) 0.006(8) 0.007(6) 0.006(8)
C9 0.030(7) 0.093(13) 0.078(10) -0.004(9) 0.008(6) -0.006(8)
C56 0.039(7) 0.105(14) 0.066(9) 0.004(9) 0.001(6) 0.002(9)
C91 0.056(12) 0.21(3) 0.097(15) -0.004(17) 0.030(11) 0.007(14)
C26 0.058(8) 0.184(17) 0.063(7) -0.016(9) 0.007(6) 0.019(10)
C25 0.048(8) 0.171(18) 0.057(8) -0.016(10) 0.007(7) 0.017(10)
C129 0.047(9) 0.108(16) 0.081(11) 0.019(10) 0.011(8) 0.010(9)
N7 0.038(7) 0.179(19) 0.062(8) -0.024(10) 0.012(6) 0.011(10)
C90 0.066(12) 0.127(19) 0.074(11) 0.000(11) 0.013(9) 0.026(12)
C89 0.035(8) 0.14(2) 0.098(13) 0.015(12) 0.011(8) -0.025(10)
C88 0.071(13) 0.18(3) 0.066(11) 0.027(13) -0.006(9) 0.023(14)
C87 0.101(17) 0.14(2) 0.077(13) 0.010(13) 0.034(12) 0.020(16)
C86 0.056(10) 0.083(13) 0.092(12) -0.011(9) 0.024(9) 0.000(9)
C85 0.040(8) 0.107(15) 0.073(10) -0.014(9) 0.012(7) 0.006(9)
N5 0.092(12) 0.138(16) 0.052(8) -0.006(9) -0.002(7) -0.004(11)
C63 0.032(7) 0.145(18) 0.046(7) 0.015(9) 0.003(5) 0.011(9)
C12 0.040(8) 0.115(15) 0.062(8) -0.004(9) 0.011(6) 0.018(10)
C132 0.037(8) 0.087(13) 0.095(12) 0.026(9) 0.014(7) -0.011(8)
C65 0.045(9) 0.113(17) 0.071(10) 0.017(10) 0.010(7) 0.003(10)
C67 0.036(8) 0.136(19) 0.064(9) 0.018(10) -0.001(6) 0.018(10)
C96 0.104(15) 0.16(2) 0.121(14) 0.004(15) 0.021(12) 0.049(15)
C97 0.087(13) 0.153(18) 0.107(12) -0.007(12) 0.032(10) 0.051(12)
C92 0.089(14) 0.162(19) 0.098(12) 0.004(13) 0.043(10) 0.047(13)
C93 0.081(11) 0.140(16) 0.140(13) 0.004(12) 0.011(9) 0.049(11)
C94 0.081(11) 0.140(16) 0.140(13) 0.004(12) 0.011(9) 0.049(11)
C95 0.132(12) 0.117(11) 0.141(11) 0.006(9) 0.015(9) 0.016(10)
C83 0.064(12) 0.18(3) 0.073(12) -0.022(14) -0.002(9) 0.002(14)
C39 0.067(11) 0.103(15) 0.050(8) 0.005(8) 0.006(7) 0.012(10)
C69 0.041(8) 0.097(13) 0.060(8) -0.003(8) 0.015(6) -0.002(8)
C28 0.069(13) 0.22(3) 0.060(11) 0.003(14) 0.012(9) 0.027(16)
C13 0.043(8) 0.122(16) 0.050(7) -0.008(9) 0.004(6) 0.013(10)
C49 0.030(6) 0.134(16) 0.047(7) -0.010(9) 0.006(5) 0.005(9)
C6 0.051(9) 0.100(14) 0.047(7) -0.001(8) 0.004(6) 0.008(9)
C5 0.048(9) 0.133(19) 0.056(9) -0.009(9) 0.013(6) -0.021(10)
C4 0.076(13) 0.106(18) 0.098(14) 0.006(12) 0.025(11) -0.002(11)
C3 0.056(11) 0.15(2) 0.111(16) 0.009(14) 0.027(10) 0.011(11)
C2 0.088(14) 0.095(15) 0.084(12) -0.006(10) 0.038(11) -0.003(11)
C1 0.025(6) 0.137(17) 0.062(9) -0.007(9) 0.010(6) -0.001(8)
C131 0.077(14) 0.15(2) 0.087(14) 0.024(14) 0.016(11) 0.033(14)
C37 0.060(11) 0.14(2) 0.070(10) -0.017(11) 0.007(8) 0.011(11)
N6 0.078(10) 0.137(15) 0.041(6) 0.008(8) 0.015(6) 0.027(10)
C77 0.071(12) 0.104(15) 0.075(11) 0.000(10) 0.001(9) -0.021(11)
O5G 0.076(10) 0.21(2) 0.19(2) 0.092(17) -0.062(11) -0.054(12)
C133 0.040(9) 0.108(16) 0.103(14) -0.005(11) 0.013(8) 0.020(9)
C167 0.052(12) 0.16(3) 0.105(17) 0.018(16) 0.015(10) 0.017(13)
C35 0.057(10) 0.19(2) 0.030(6) -0.016(9) 0.011(6) 0.014(12)
C10 0.030(7) 0.120(17) 0.080(11) -0.004(10) 0.019(7) 0.001(9)
C27 0.047(8) 0.180(17) 0.050(7) -0.014(9) 0.002(6) 0.016(10)
C165 0.053(10) 0.107(16) 0.078(11) 0.004(10) 0.007(8) 0.002(10)
C84 0.040(8) 0.122(17) 0.096(13) -0.005(12) -0.003(8) -0.006(10)
C118 0.058(7) 0.079(7) 0.163(9) -0.006(6) -0.009(7) -0.005(5)
C113 0.031(5) 0.070(6) 0.164(8) 0.007(6) 0.000(6) -0.015(5)
C114 0.065(8) 0.095(9) 0.166(9) -0.004(8) 0.002(8) 0.000(7)
C115 0.078(9) 0.104(10) 0.180(11) -0.024(8) 0.005(9) -0.007(7)
C116 0.067(9) 0.107(10) 0.189(11) -0.025(9) 0.001(9) -0.001(7)
C117 0.067(8) 0.102(9) 0.185(11) -0.025(9) -0.009(9) 0.005(7)
C119 0.061(12) 0.103(18) 0.23(3) 0.038(19) -0.033(16) -0.028(12)
C23 0.069(11) 0.100(15) 0.063(10) -0.031(9) -0.005(8) 0.009(10)
C112 0.130(7) 0.129(7) 0.130(7) 0.0001(14) 0.0031(14) -0.0001(14)
C81 0.038(6) 0.166(16) 0.071(7) -0.007(9) -0.011(5) 0.004(7)
C126 0.053(10) 0.110(18) 0.094(13) -0.011(11) 0.010(9) 0.011(11)
Cl15 0.36(2) 0.37(2) 0.324(19) 0.182(17) 0.052(16) 0.037(17)
O1G 0.077(18) 0.16(3) 0.096(19) -0.063(18) -0.028(13) 0.031(17)
C162 0.062(11) 0.092(14) 0.096(14) 0.013(11) -0.018(9) 0.011(10)
C137 0.091(16) 0.13(2) 0.15(2) 0.023(19) 0.023(16) 0.040(16)
C136 0.113(16) 0.087(13) 0.140(17) -0.004(13) 0.015(13) 0.026(12)
C135 0.118(16) 0.093(13) 0.138(16) -0.001(13) 0.021(13) 0.026(12)
C134 0.053(10) 0.104(15) 0.106(13) -0.003(10) 0.011(9) 0.031(10)
C139 0.064(13) 0.22(3) 0.114(17) 0.024(17) 0.036(12) 0.042(15)
C138 0.14(3) 0.19(3) 0.13(2) 0.08(2) 0.02(2) 0.04(2)
C130 0.064(11) 0.088(14) 0.101(14) 0.003(11) 0.023(10) -0.003(10)
C163 0.094(15) 0.078(14) 0.114(16) 0.008(11) -0.034(13) -0.012(11)
C166 0.060(11) 0.094(14) 0.078(11) -0.009(9) 0.003(8) 0.007(9)
N21 0.083(9) 0.099(10) 0.134(11) 0.027(9) -0.033(8) -0.022(8)
C164 0.085(14) 0.083(14) 0.086(12) -0.009(10) 0.016(10) -0.005(11)
C140 0.13(2) 0.13(2) 0.24(3) 0.02(2) 0.03(2) 0.057(17)
C68 0.038(8) 0.112(16) 0.060(9) 0.007(9) 0.007(6) -0.003(9)
C72 0.109(14) 0.148(12) 0.076(11) 0.015(10) 0.006(9) 0.055(11)
C71 0.061(9) 0.130(11) 0.066(8) 0.006(8) -0.014(6) 0.028(8)
C76 0.074(10) 0.134(11) 0.072(9) -0.001(9) -0.010(6) 0.013(9)
C75 0.098(14) 0.134(11) 0.080(12) 0.001(9) -0.003(8) 0.013(10)
C74 0.166(19) 0.144(12) 0.109(16) 0.004(12) 0.031(14) 0.037(13)
C73 0.141(17) 0.144(11) 0.079(12) 0.002(10) 0.013(10) 0.053(12)
C44 0.041(7) 0.175(18) 0.101(11) 0.006(11) 0.001(6) 0.006(8)
C45 0.042(7) 0.175(18) 0.101(11) 0.006(11) 0.002(6) 0.005(8)
C46 0.048(10) 0.137(19) 0.106(15) 0.017(14) 0.016(9) -0.009(11)
C47 0.034(7) 0.16(2) 0.065(10) -0.020(11) 0.008(6) 0.000(9)
C48 0.031(8) 0.136(18) 0.082(11) -0.003(11) -0.003(7) -0.029(9)
C43 0.031(7) 0.148(18) 0.045(7) 0.015(9) 0.007(5) 0.018(9)
Pd8 0.272(5) 0.142(3) 0.359(6) 0.070(3) 0.128(5) 0.105(3)
Pd12 0.219(4) 0.157(3) 0.341(5) 0.074(3) 0.099(4) 0.080(3)
C24 0.063(11) 0.105(17) 0.095(14) -0.016(11) -0.016(9) 0.017(11)
C161 0.114(13) 0.117(14) 0.124(13) 0.010(11) -0.033(11) -0.002(11)
Cl23 0.225(11) 0.094(5) 0.445(18) 0.091(8) 0.166(12) 0.055(6)
Cl24 0.232(13) 0.273(17) 0.319(6) 0.140(12) 0.095(12) 0.058(12)
C33 0.126(18) 0.166(18) 0.061(11) -0.006(12) -0.015(10) 0.047(15)
C34 0.059(10) 0.162(18) 0.065(10) 0.002(10) -0.013(7) 0.017(11)
C29 0.091(14) 0.150(16) 0.073(11) 0.016(12) -0.015(8) 0.022(13)
C30 0.14(2) 0.139(17) 0.12(2) 0.006(16) 0.014(16) 0.025(16)
C31 0.18(3) 0.18(2) 0.15(3) 0.03(2) 0.04(2) 0.06(2)
C32 0.21(3) 0.184(19) 0.071(14) 0.017(16) 0.015(16) 0.06(2)
C104 0.214(16) 0.224(17) 0.226(14) 0.006(11) -0.003(12) 0.004(12)
C99 0.176(15) 0.168(15) 0.212(13) 0.000(11) 0.018(11) 0.029(11)
C100 0.183(16) 0.173(16) 0.194(14) 0.012(12) 0.011(12) 0.024(11)
C101 0.223(18) 0.216(18) 0.202(15) 0.005(12) 0.015(12) 0.008(13)
C102 0.237(19) 0.231(19) 0.228(17) 0.000(12) 0.009(12) -0.009(13)
C103 0.242(19) 0.248(19) 0.237(15) 0.002(13) 0.013(13) -0.008(13)
C109 0.150(12) 0.123(10) 0.150(11) -0.003(9) 0.018(9) -0.007(9)
C110 0.167(14) 0.137(12) 0.161(13) -0.009(11) 0.034(10) 0.001(11)
C111 0.180(14) 0.143(13) 0.173(14) -0.010(12) 0.033(11) 0.006(12)
C106 0.192(14) 0.150(13) 0.187(14) -0.008(12) 0.030(11) 0.014(12)
C107 0.29(5) 0.097(19) 0.23(4) 0.00(2) 0.10(4) 0.02(2)
C108 0.13(2) 0.137(19) 0.24(4) 0.04(2) 0.04(2) 0.017(19)
O3G 0.29(3) 0.135(18) 0.18(2) 0.053(16) -0.14(2) -0.04(2)
N22 0.131(10) 0.112(9) 0.132(10) 0.017(8) 0.004(8) -0.002(8)
C147 0.202(15) 0.106(15) 0.309(19) 0.027(16) 0.056(15) 0.038(13)
N15 0.252(11) 0.181(10) 0.280(11) 0.040(9) 0.079(9) 0.059(9)
C9G 0.195(16) 0.208(11) 0.208(10) 0.006(8) 0.005(11) -0.001(10)
C98 0.138(12) 0.133(11) 0.148(12) 0.010(10) 0.014(9) 0.006(9)
N16 0.205(14) 0.205(15) 0.217(17) 0.009(12) 0.025(12) 0.022(11)
C154 0.147(13) 0.104(11) 0.139(13) 0.029(10) -0.005(11) 0.007(11)
C151 0.162(17) 0.106(12) 0.193(18) 0.004(13) 0.013(14) -0.001(12)
C150 0.16(2) 0.108(13) 0.25(2) 0.006(16) 0.025(17) -0.011(14)
C149 0.18(2) 0.108(15) 0.28(2) 0.009(17) 0.048(18) 0.001(15)
C148 0.195(19) 0.103(13) 0.29(2) 0.015(15) 0.057(16) 0.036(14)
C153 0.21(2) 0.096(14) 0.25(2) 0.000(16) 0.058(18) 0.027(15)
C152 0.20(2) 0.093(14) 0.21(2) 0.013(14) 0.047(16) 0.036(14)
N23 0.171(13) 0.090(10) 0.337(5) 0.027(12) 0.070(12) 0.074(8)
N24 0.142(16) 0.168(10) 0.234(12) 0.060(10) 0.048(11) 0.085(7)
C105 0.196(12) 0.166(13) 0.189(13) -0.011(11) 0.024(10) 0.013(10)
C141 0.168(13) 0.108(12) 0.227(13) 0.040(10) 0.047(10) 0.071(8)
C146 0.214(17) 0.18(2) 0.255(12) 0.014(12) 0.054(11) 0.008(15)
C145 0.24(2) 0.22(2) 0.254(14) -0.016(14) 0.057(14) -0.011(18)
C144 0.23(2) 0.21(2) 0.230(17) -0.019(15) 0.064(15) 0.001(18)
C143 0.197(18) 0.162(19) 0.211(16) 0.007(14) 0.057(12) 0.032(15)
C142 0.230(18) 0.20(2) 0.225(16) -0.009(14) 0.079(14) -0.006(16)
C5G 0.212(8) 0.216(12) 0.214(8) 0.000(8) 0.002(6) 0.005(7)
C8G 0.211(11) 0.211(12) 0.216(9) 0.001(8) 0.000(7) 0.005(7)
C4G 0.212(8) 0.206(16) 0.215(8) -0.004(10) 0.001(6) 0.007(7)
C10G 0.209(13) 0.212(14) 0.214(11) 0.002(9) 0.004(9) 0.007(10)
C6G 0.209(9) 0.217(14) 0.218(8) -0.003(9) -0.002(6) 0.006(9)
C2G 0.197(10) 0.12(3) 0.215(8) 0.010(10) 0.005(6) -0.013(14)
C3G 0.205(8) 0.196(17) 0.209(9) 0.006(10) 0.005(6) 0.010(8)
C1G 0.192(15) 0.26(8) 0.212(8) -0.004(15) 0.007(9) 0.00(2)
C7G 0.202(10) 0.27(4) 0.221(9) -0.019(17) -0.003(8) 0.014(14)
O4G 0.060(14) 0.17(2) 0.18(2) 0.05(2) 0.011(16) 0.001(15)
O2G 0.073(11) 0.24(3) 0.173(19) -0.071(18) -0.024(11) 0.038(14)
N17 0.115(5) 0.115(5) 0.117(5) 0.0001(14) 0.0025(14) -0.0011(14)
O6G 0.27(4) 0.27(4) 0.27(4) -0.002(14) 0.004(14) 0.003(14)

_geom_special_details            
;
 All esds (except the esd in the dihedral angle between two l.s. planes)
 are estimated using the full covariance matrix.  The cell esds are taken
 into account individually in the estimation of esds in distances, angles
 and torsion angles; correlations between esds in cell parameters are only
 used when they are defined by crystal symmetry.  An approximate (isotropic)
 treatment of cell esds is used for estimating esds involving l.s. planes.
;
loop_
_geom_bond_atom_site_label_1
_geom_bond_atom_site_label_2
_geom_bond_distance
_geom_bond_site_symmetry_2
_geom_bond_publ_flag
Pd1 Cl2 2.308(5) . ?
Pd1 Cl1 2.313(3) . ?
Pd1 N1 2.041(18) . ?
Pd1 N2 2.038(12) . ?
Pd4 Cl10 2.305(3) . ?
Pd4 Cl9 2.315(5) . ?
Pd4 N9 2.056(11) . ?
Pd4 N10 2.089(16) . ?
Pd2 Cl4 2.311(6) . ?
Pd2 Cl3 2.294(6) . ?
Pd2 N4 1.954(17) . ?
Pd2 N3 2.048(18) . ?
Pd6 Cl8 2.292(6) . ?
Pd6 Cl7 2.304(6) . ?
Pd6 N8 2.055(18) . ?
Pd6 N7 2.09(2) . ?
Pd10 Cl20 2.306(4) . ?
Pd10 Cl19 2.290(5) . ?
Pd10 N20 2.040(14) . ?
Pd10 N19 2.050(15) . ?
Pd3 Cl6 2.294(7) . ?
Pd3 Cl5 2.309(4) . ?
Pd3 N5 2.00(2) . ?
Pd3 N6 2.070(14) . ?
Pd5 Cl12 2.299(5) . ?
Pd5 Cl11 2.293(7) . ?
Pd5 N11 2.059(15) . ?
Pd5 N12 2.07(2) . ?
Pd7 Cl13 2.293(5) . ?
Pd7 Cl14 2.311(5) . ?
Pd7 N14 2.051(17) . ?
Pd7 N13 2.059(16) . ?
Pd11 Cl22 2.312(12) . ?
Pd11 Cl21 2.226(13) . ?
Pd11 N21 1.977(18) . ?
Pd11 N22 2.036(18) . ?
Pd9 Cl17 2.275(14) . ?
Pd9 Cl18 2.313(13) . ?
Pd9 N18 1.92(2) . ?
Pd9 N17 2.004(12) . ?
N11 H11 1.0000 . ?
N11 C70 1.52(2) . ?
N11 C71 1.49(2) . ?
C41 H41 0.9500 . ?
C41 C36 1.35(3) . ?
C41 C40 1.31(3) . ?
C155 C160 1.3900 . ?
C155 C156 1.3900 . ?
C155 N22 1.487(16) . ?
C160 C159 1.3900 . ?
C160 N21 1.488(18) . ?
C159 H159 0.9500 . ?
C159 C158 1.3900 . ?
C158 H158 0.9500 . ?
C158 C157 1.3900 . ?
C157 H157 0.9500 . ?
C157 C156 1.3900 . ?
C156 H156 0.9500 . ?
N4 H4 1.0000 . ?
N4 C20 1.533(19) . ?
N4 C21 1.60(2) . ?
C22 C21 1.55(3) . ?
C22 C27 1.48(3) . ?
C22 C23 1.31(3) . ?
N20 H20 1.0000 . ?
N20 C127 1.51(2) . ?
N20 C168 1.45(2) . ?
N3 H3 1.0000 . ?
N3 C15 1.425(19) . ?
N3 C14 1.491(18) . ?
N9 H9A 1.0000 . ?
N9 C57 1.442(17) . ?
N9 C56 1.512(19) . ?
C20 C19 1.3900 . ?
C20 C15 1.3900 . ?
C19 H19 0.9500 . ?
C19 C18 1.3900 . ?
C18 H18 0.9500 . ?
C18 C17 1.3900 . ?
C17 H17 0.9500 . ?
C17 C16 1.3900 . ?
C16 H16 0.9500 . ?
C16 C15 1.3900 . ?
C54 H54 0.9500 . ?
C54 C55 1.358(18) . ?
C54 C53 1.37(3) . ?
C55 H55 0.9500 . ?
C55 C50 1.41(3) . ?
C128 H128 0.9500 . ?
C128 C127 1.40(3) . ?
C128 C129 1.27(3) . ?
N1 H1 1.0000 . ?
N1 C42 1.52(2) . ?
N1 C1 1.451(16) . ?
N12 H12A 1.0000 . ?
N12 C77 1.49(2) . ?
N12 C76 1.46(2) . ?
N2 H2 1.0000 . ?
N2 C7 1.506(16) . ?
N2 C6 1.45(2) . ?
N14 H14 1.0000 . ?
N14 C91 1.40(2) . ?
N14 C90 1.541(19) . ?
C70 H70A 0.9900 . ?
C70 H70B 0.9900 . ?
C70 C67 1.52(2) . ?
C80 H80 0.9500 . ?
C80 C79 1.36(3) . ?
C80 C81 1.36(3) . ?
C36 C37 1.48(3) . ?
C36 C35 1.50(2) . ?
C124 H124 0.9500 . ?
C124 C125 1.3900 . ?
C124 C123 1.3900 . ?
C125 H125 0.9500 . ?
C125 C120 1.3900 . ?
C120 C121 1.3900 . ?
C120 C119 1.434(13) . ?
C121 H121 0.9500 . ?
C121 C122 1.3900 . ?
C122 H122 0.9500 . ?
C122 C123 1.3900 . ?
C123 C126 1.480(18) . ?
C52 H52 0.9500 . ?
C52 C51 1.41(2) . ?
C52 C53 1.47(3) . ?
C21 H21A 0.9900 . ?
C21 H21B 0.9900 . ?
C51 H51 0.9500 . ?
C51 C50 1.38(3) . ?
C127 C132 1.36(2) . ?
C79 H79 0.9500 . ?
C79 C78 1.37(3) . ?
Cl16 Pd8 2.01(2) . ?
C11 C14 1.509(19) . ?
C11 C12 1.36(3) . ?
C11 C10 1.41(3) . ?
N10 H10A 1.0000 . ?
N10 C62 1.473(16) . ?
N10 C63 1.48(2) . ?
C8 C7 1.526(18) . ?
C8 C9 1.34(3) . ?
C8 C13 1.39(3) . ?
N8 H8 1.0000 . ?
N8 C49 1.504(17) . ?
N8 C48 1.43(2) . ?
N13 H13C 1.0000 . ?
N13 C85 1.449(17) . ?
N13 C126 1.502(19) . ?
C168 H16A 0.9900 . ?
C168 H16B 0.9900 . ?
C168 C165 1.48(2) . ?
C82 H82 0.9500 . ?
C82 C83 1.43(3) . ?
C82 C81 1.40(4) . ?
C14 H14A 0.9900 . ?
C14 H14B 0.9900 . ?
C64 C63 1.54(2) . ?
C64 C65 1.38(3) . ?
C64 C69 1.39(2) . ?
C53 C56 1.49(2) . ?
C62 C57 1.3900 . ?
C62 C61 1.3900 . ?
C57 C58 1.3900 . ?
C58 H58 0.9500 . ?
C58 C59 1.3900 . ?
C59 H59 0.9500 . ?
C59 C60 1.3900 . ?
C60 H60 0.9500 . ?
C60 C61 1.3900 . ?
C61 H61 0.9500 . ?
C66 H66 0.9500 . ?
C66 C65 1.43(2) . ?
C66 C67 1.35(2) . ?
N18 H18A 1.0000 . ?
N18 C118 1.434(16) . ?
N18 C119 1.508(13) . ?
C40 H40 0.9500 . ?
C40 C39 1.39(3) . ?
N19 H19A 1.0000 . ?
N19 C132 1.48(2) . ?
N19 C133 1.59(2) . ?
C38 H38 0.9500 . ?
C38 C39 1.35(3) . ?
C38 C37 1.42(3) . ?
C78 C83 1.41(3) . ?
C78 C77 1.54(3) . ?
C50 C49 1.535(18) . ?
C7 H7A 0.9900 . ?
C7 H7B 0.9900 . ?
C42 H42A 0.9900 . ?
C42 H42B 0.9900 . ?
C42 C39 1.54(2) . ?
C9 H9 0.9500 . ?
C9 C10 1.38(2) . ?
C56 H56A 0.9900 . ?
C56 H56B 0.9900 . ?
C91 H91A 0.9900 . ?
C91 H91B 0.9900 . ?
C91 C92 1.388(12) . ?
C26 H26 0.9500 . ?
C26 C25 1.35(4) . ?
C26 C27 1.45(3) . ?
C25 C28 1.42(3) . ?
C25 C24 1.42(3) . ?
C129 H129 0.9500 . ?
C129 C130 1.36(2) . ?
N7 H7 1.0000 . ?
N7 C84 1.44(2) . ?
N7 C43 1.44(2) . ?
C90 C89 1.3900 . ?
C90 C85 1.3900 . ?
C89 H89 0.9500 . ?
C89 C88 1.3900 . ?
C88 H88 0.9500 . ?
C88 C87 1.3900 . ?
C87 H87 0.9500 . ?
C87 C86 1.3900 . ?
C86 H86 0.9500 . ?
C86 C85 1.3900 . ?
N5 H5 1.0000 . ?
N5 C28 1.50(3) . ?
N5 C29 1.46(2) . ?
C63 H63A 0.9900 . ?
C63 H63B 0.9900 . ?
C12 H12 0.9500 . ?
C12 C13 1.44(2) . ?
C132 C131 1.37(3) . ?
C65 H65 0.9500 . ?
C67 C68 1.37(3) . ?
C96 H96 0.9500 . ?
C96 C97 1.3900 . ?
C96 C95 1.3900 . ?
C97 H97 0.9500 . ?
C97 C92 1.3900 . ?
C92 C93 1.3900 . ?
C93 H93 0.9500 . ?
C93 C94 1.3900 . ?
C94 H94 0.9500 . ?
C94 C95 1.3900 . ?
C95 C98 1.422(12) . ?
C83 H83 0.9500 . ?
C69 H69 0.9500 . ?
C69 C68 1.37(2) . ?
C28 H28A 0.9900 . ?
C28 H28B 0.9900 . ?
C13 H13 0.9500 . ?
C49 H49A 0.9900 . ?
C49 H49B 0.9900 . ?
C6 C5 1.3900 . ?
C6 C1 1.3900 . ?
C5 H5A 0.9500 . ?
C5 C4 1.3900 . ?
C4 H4A 0.9500 . ?
C4 C3 1.3900 . ?
C3 H3A 0.9500 . ?
C3 C2 1.3900 . ?
C2 H2A 0.9500 . ?
C2 C1 1.3900 . ?
C131 H131 0.9500 . ?
C131 C130 1.35(3) . ?
C37 H37 0.9500 . ?
N6 H6 1.0000 . ?
N6 C35 1.51(2) . ?
N6 C34 1.40(2) . ?
C77 H77A 0.9900 . ?
C77 H77B 0.9900 . ?
C133 H13A 0.9900 . ?
C133 H13B 0.9900 . ?
C133 C134 1.48(2) . ?
C167 H167 0.9500 . ?
C167 C162 1.33(3) . ?
C167 C166 1.43(3) . ?
C35 H35A 0.9900 . ?
C35 H35B 0.9900 . ?
C10 H10 0.9500 . ?
C27 H27 0.9500 . ?
C165 C166 1.44(2) . ?
C165 C164 1.39(3) . ?
C84 H84A 0.9900 . ?
C84 H84B 0.9900 . ?
C84 C81 1.46(3) . ?
C118 C113 1.3900 . ?
C118 C117 1.3900 . ?
C113 C114 1.3900 . ?
C113 N17 1.463(11) . ?
C114 H114 0.9500 . ?
C114 C115 1.3900 . ?
C115 H115 0.9500 . ?
C115 C116 1.3900 . ?
C116 H116 0.9500 . ?
C116 C117 1.3900 . ?
C117 H117 0.9500 . ?
C119 H11A 0.9900 . ?
C119 H11B 0.9900 . ?
C23 H23 0.9500 . ?
C23 C24 1.33(3) . ?
C112 H11C 0.9900 . ?
C112 H11D 0.9900 . ?
C112 C109 1.46(2) . ?
C112 N17 1.525(17) . ?
C126 H12B 0.9900 . ?
C126 H12C 0.9900 . ?
Cl15 Pd8 2.31(3) . ?
C162 C163 1.41(3) . ?
C162 C161 1.52(3) . ?
C137 C136 1.3900 . ?
C137 C138 1.3900 . ?
C137 C140 1.59(4) . ?
C136 H136 0.9500 . ?
C136 C135 1.3900 . ?
C135 H135 0.9500 . ?
C135 C134 1.3900 . ?
C134 C139 1.3900 . ?
C139 H139 0.9500 . ?
C139 C138 1.3900 . ?
C138 H138 0.9500 . ?
C130 H130 0.9500 . ?
C163 H163 0.9500 . ?
C163 C164 1.39(3) . ?
C166 H166 0.9500 . ?
N21 H21 1.0000 . ?
N21 C161 1.46(2) . ?
C164 H164 0.9500 . ?
C140 H14C 0.9900 . ?
C140 H14D 0.9900 . ?
C140 N24 1.52(2) . ?
C68 H68 0.9500 . ?
C72 H72 0.9500 . ?
C72 C71 1.3900 . ?
C72 C73 1.3900 . ?
C71 C76 1.3900 . ?
C76 C75 1.3900 . ?
C75 H75 0.9500 . ?
C75 C74 1.3900 . ?
C74 H74 0.9500 . ?
C74 C73 1.3900 . ?
C73 H73 0.9500 . ?
C44 H44 0.9500 . ?
C44 C45 1.3900 . ?
C44 C43 1.3900 . ?
C45 H45 0.9500 . ?
C45 C46 1.3900 . ?
C46 H46 0.9500 . ?
C46 C47 1.3900 . ?
C47 H47 0.9500 . ?
C47 C48 1.3900 . ?
C48 C43 1.3900 . ?
Pd8 N15 1.99(2) . ?
Pd8 N16 1.99(2) . ?
Pd12 Cl23 2.412(13) . ?
Pd12 Cl24 2.377(18) . ?
Pd12 N23 1.99(2) . ?
Pd12 N24 1.995(17) . ?
C24 H24 0.9500 . ?
C161 H16C 0.9900 . ?
C161 H16D 0.9900 . ?
C33 H33 0.9500 . ?
C33 C34 1.3900 . ?
C33 C32 1.3900 . ?
C34 C29 1.3900 . ?
C29 C30 1.3900 . ?
C30 H30 0.9500 . ?
C30 C31 1.3900 . ?
C31 H31 0.9500 . ?
C31 C32 1.3900 . ?
C32 H32 0.9500 . ?
C104 C99 1.3900 . ?
C104 C103 1.3900 . ?
C104 N16 1.60(5) . ?
C99 C100 1.3900 . ?
C99 N15 1.49(4) . ?
C100 H100 0.9500 . ?
C100 C101 1.3900 . ?
C101 H101 0.9500 . ?
C101 C102 1.3900 . ?
C102 H102 0.9500 . ?
C102 C103 1.3900 . ?
C103 H103 0.9500 . ?
C109 C110 1.3900 . ?
C109 C108 1.3900 . ?
C110 H110 0.9500 . ?
C110 C111 1.3900 . ?
C111 H111 0.9500 . ?
C111 C106 1.3900 . ?
C106 C107 1.3900 . ?
C106 C105 1.465(18) . ?
C107 H107 0.9500 . ?
C107 C108 1.3900 . ?
C108 H108 0.9500 . ?
N22 H22 1.0000 . ?
N22 C154 1.46(2) . ?
C147 H14E 0.9900 . ?
C147 H14F 0.9900 . ?
C147 C148 1.504(18) . ?
C147 N23 1.50(2) . ?
N15 H15 1.0000 . ?
N15 C98 1.53(2) . ?
C9G H9GA 0.9500 . ?
C9G H9GB 0.9500 . ?
C9G C8G 1.49(3) . ?
C98 H98A 0.9900 . ?
C98 H98B 0.9900 . ?
N16 H16E 1.0000 . ?
N16 C105 1.49(2) . ?
C154 H15A 0.9900 . ?
C154 H15B 0.9900 . ?
C154 C151 1.52(2) . ?
C151 C150 1.3900 . ?
C151 C152 1.3900 . ?
C150 H150 0.9500 . ?
C150 C149 1.3900 . ?
C149 H149 0.9500 . ?
C149 C148 1.3900 . ?
C148 C153 1.3900 . ?
C153 H153 0.9500 . ?
C153 C152 1.3900 . ?
C152 H152 0.9500 . ?
N23 H23A 1.0000 . ?
N23 C146 1.505(16) . ?
N24 H24A 1.0000 . ?
N24 C141 1.483(16) . ?
C105 H10B 0.9900 . ?
C105 H10C 0.9900 . ?
C141 C146 1.3900 . ?
C141 C142 1.3900 . ?
C146 C145 1.3900 . ?
C145 H145 0.9500 . ?
C145 C144 1.3900 . ?
C144 H144 0.9500 . ?
C144 C143 1.3900 . ?
C143 H143 0.9500 . ?
C143 C142 1.3900 . ?
C142 H142 0.9500 . ?
C5G H5G 1.0000 . ?
C5G C8G 1.51(2) . ?
C5G C4G 1.51(3) . ?
C5G C6G 1.54(3) . ?
C8G C10G 1.50(3) . ?
C4G H4GA 0.9900 . ?
C4G H4GB 0.9900 . ?
C4G C3G 1.56(2) . ?
C10G H10D 0.9800 . ?
C10G H10E 0.9800 . ?
C10G H10F 0.9800 . ?
C6G H6GA 0.9900 . ?
C6G H6GB 0.9900 . ?
C6G C7G 1.55(2) . ?
C2G C3G 1.52(3) . ?
C2G C1G 1.55(2) . ?
C2G C7G 1.57(3) . ?
C2G O6G 1.92(12) . ?
C3G H3G 0.9500 . ?
C3G O6G 1.55(11) . ?
C1G H1GA 0.9800 . ?
C1G H1GB 0.9800 . ?
C1G H1GC 0.9800 . ?
C1G O6G 1.86(12) . ?
C7G H7GA 0.9900 . ?
C7G H7GB 0.9900 . ?
N17 H17A 1.0000 . ?

loop_
_geom_angle_atom_site_label_1
_geom_angle_atom_site_label_2
_geom_angle_atom_site_label_3
_geom_angle
_geom_angle_site_symmetry_1
_geom_angle_site_symmetry_3
_geom_angle_publ_flag
Cl2 Pd1 Cl1 94.29(18) . . ?
N1 Pd1 Cl2 174.7(3) . . ?
N1 Pd1 Cl1 90.1(3) . . ?
N2 Pd1 Cl2 91.1(5) . . ?
N2 Pd1 Cl1 171.6(4) . . ?
N2 Pd1 N1 84.9(6) . . ?
Cl10 Pd4 Cl9 93.38(18) . . ?
N9 Pd4 Cl10 170.7(4) . . ?
N9 Pd4 Cl9 92.5(4) . . ?
N9 Pd4 N10 84.7(6) . . ?
N10 Pd4 Cl10 89.8(4) . . ?
N10 Pd4 Cl9 175.8(3) . . ?
Cl3 Pd2 Cl4 92.5(2) . . ?
N4 Pd2 Cl4 90.0(5) . . ?
N4 Pd2 Cl3 177.4(5) . . ?
N4 Pd2 N3 84.1(6) . . ?
N3 Pd2 Cl4 173.9(4) . . ?
N3 Pd2 Cl3 93.4(4) . . ?
Cl8 Pd6 Cl7 93.1(2) . . ?
N8 Pd6 Cl8 92.5(5) . . ?
N8 Pd6 Cl7 174.0(4) . . ?
N8 Pd6 N7 83.1(7) . . ?
N7 Pd6 Cl8 175.1(5) . . ?
N7 Pd6 Cl7 91.4(5) . . ?
Cl19 Pd10 Cl20 93.53(19) . . ?
N20 Pd10 Cl20 89.9(4) . . ?
N20 Pd10 Cl19 176.6(4) . . ?
N20 Pd10 N19 84.3(5) . . ?
N19 Pd10 Cl20 174.2(4) . . ?
N19 Pd10 Cl19 92.3(4) . . ?
Cl6 Pd3 Cl5 92.9(2) . . ?
N5 Pd3 Cl6 174.8(5) . . ?
N5 Pd3 Cl5 92.2(5) . . ?
N5 Pd3 N6 83.6(7) . . ?
N6 Pd3 Cl6 91.4(6) . . ?
N6 Pd3 Cl5 175.7(6) . . ?
Cl11 Pd5 Cl12 92.3(2) . . ?
N11 Pd5 Cl12 176.9(5) . . ?
N11 Pd5 Cl11 89.6(6) . . ?
N11 Pd5 N12 85.3(7) . . ?
N12 Pd5 Cl12 92.9(4) . . ?
N12 Pd5 Cl11 174.8(4) . . ?
Cl13 Pd7 Cl14 94.12(19) . . ?
N14 Pd7 Cl13 168.7(6) . . ?
N14 Pd7 Cl14 91.8(5) . . ?
N14 Pd7 N13 83.8(6) . . ?
N13 Pd7 Cl13 90.6(4) . . ?
N13 Pd7 Cl14 175.0(5) . . ?
Cl21 Pd11 Cl22 92.3(5) . . ?
N21 Pd11 Cl22 173.4(6) . . ?
N21 Pd11 Cl21 91.3(6) . . ?
N21 Pd11 N22 89.5(7) . . ?
N22 Pd11 Cl22 87.5(6) . . ?
N22 Pd11 Cl21 173.7(8) . . ?
Cl17 Pd9 Cl18 90.6(7) . . ?
N18 Pd9 Cl17 173.8(9) . . ?
N18 Pd9 Cl18 86.6(8) . . ?
N18 Pd9 N17 87.2(8) . . ?
N17 Pd9 Cl17 95.7(7) . . ?
N17 Pd9 Cl18 173.5(8) . . ?
Pd5 N11 H11 109.0 . . ?
C70 N11 Pd5 110.2(11) . . ?
C70 N11 H11 109.0 . . ?
C71 N11 Pd5 106.6(10) . . ?
C71 N11 H11 109.0 . . ?
C71 N11 C70 112.9(17) . . ?
C36 C41 H41 119.2 . . ?
C40 C41 H41 119.2 . . ?
C40 C41 C36 122(2) . . ?
C160 C155 C156 120.0 . . ?
C160 C155 N22 123.9(12) . . ?
C156 C155 N22 115.9(12) . . ?
C155 C160 N21 113.9(12) . . ?
C159 C160 C155 120.0 . . ?
C159 C160 N21 126.1(12) . . ?
C160 C159 H159 120.0 . . ?
C158 C159 C160 120.0 . . ?
C158 C159 H159 120.0 . . ?
C159 C158 H158 120.0 . . ?
C159 C158 C157 120.0 . . ?
C157 C158 H158 120.0 . . ?
C158 C157 H157 120.0 . . ?
C156 C157 C158 120.0 . . ?
C156 C157 H157 120.0 . . ?
C155 C156 H156 120.0 . . ?
C157 C156 C155 120.0 . . ?
C157 C156 H156 120.0 . . ?
Pd2 N4 H4 109.2 . . ?
C20 N4 Pd2 111.0(9) . . ?
C20 N4 H4 109.2 . . ?
C20 N4 C21 106.6(15) . . ?
C21 N4 Pd2 111.5(12) . . ?
C21 N4 H4 109.2 . . ?
C27 C22 C21 110(2) . . ?
C23 C22 C21 123(2) . . ?
C23 C22 C27 126.7(19) . . ?
Pd10 N20 H20 107.2 . . ?
C127 N20 Pd10 107.1(10) . . ?
C127 N20 H20 107.2 . . ?
C168 N20 Pd10 113.3(12) . . ?
C168 N20 H20 107.2 . . ?
C168 N20 C127 114.5(15) . . ?
Pd2 N3 H3 104.1 . . ?
C15 N3 Pd2 110.9(9) . . ?
C15 N3 H3 104.1 . . ?
C15 N3 C14 114.7(16) . . ?
C14 N3 Pd2 117.1(13) . . ?
C14 N3 H3 104.1 . . ?
Pd4 N9 H9A 107.5 . . ?
C57 N9 Pd4 107.2(8) . . ?
C57 N9 H9A 107.5 . . ?
C57 N9 C56 116.0(12) . . ?
C56 N9 Pd4 110.6(9) . . ?
C56 N9 H9A 107.5 . . ?
C19 C20 N4 125.7(9) . . ?
C19 C20 C15 120.0 . . ?
C15 C20 N4 114.3(9) . . ?
C20 C19 H19 120.0 . . ?
C20 C19 C18 120.0 . . ?
C18 C19 H19 120.0 . . ?
C19 C18 H18 120.0 . . ?
C17 C18 C19 120.0 . . ?
C17 C18 H18 120.0 . . ?
C18 C17 H17 120.0 . . ?
C18 C17 C16 120.0 . . ?
C16 C17 H17 120.0 . . ?
C17 C16 H16 120.0 . . ?
C17 C16 C15 120.0 . . ?
C15 C16 H16 120.0 . . ?
C20 C15 N3 117.4(10) . . ?
C16 C15 N3 122.6(10) . . ?
C16 C15 C20 120.0 . . ?
C55 C54 H54 118.5 . . ?
C55 C54 C53 123.1(18) . . ?
C53 C54 H54 118.5 . . ?
C54 C55 H55 119.5 . . ?
C54 C55 C50 121.1(18) . . ?
C50 C55 H55 119.5 . . ?
C127 C128 H128 117.7 . . ?
C129 C128 H128 117.7 . . ?
C129 C128 C127 124.6(17) . . ?
Pd1 N1 H1 106.1 . . ?
C42 N1 Pd1 115.7(12) . . ?
C42 N1 H1 106.1 . . ?
C1 N1 Pd1 108.2(10) . . ?
C1 N1 H1 106.1 . . ?
C1 N1 C42 113.9(13) . . ?
Pd5 N12 H12A 107.2 . . ?
C77 N12 Pd5 113.3(14) . . ?
C77 N12 H12A 107.2 . . ?
C76 N12 Pd5 109.1(11) . . ?
C76 N12 H12A 107.2 . . ?
C76 N12 C77 112.6(16) . . ?
Pd1 N2 H2 107.3 . . ?
C7 N2 Pd1 113.8(9) . . ?
C7 N2 H2 107.3 . . ?
C6 N2 Pd1 106.2(8) . . ?
C6 N2 H2 107.3 . . ?
C6 N2 C7 114.6(13) . . ?
Pd7 N14 H14 100.5 . . ?
C91 N14 Pd7 124.7(14) . . ?
C91 N14 H14 100.5 . . ?
C91 N14 C90 120.5(19) . . ?
C90 N14 Pd7 104.8(8) . . ?
C90 N14 H14 100.5 . . ?
N11 C70 H70A 108.7 . . ?
N11 C70 H70B 108.7 . . ?
N11 C70 C67 114.3(14) . . ?
H70A C70 H70B 107.6 . . ?
C67 C70 H70A 108.7 . . ?
C67 C70 H70B 108.7 . . ?
C79 C80 H80 117.3 . . ?
C81 C80 H80 117.3 . . ?
C81 C80 C79 125(2) . . ?
C41 C36 C37 119.7(17) . . ?
C41 C36 C35 125.8(19) . . ?
C37 C36 C35 115(2) . . ?
C125 C124 H124 120.0 . . ?
C125 C124 C123 120.0 . . ?
C123 C124 H124 120.0 . . ?
C124 C125 H125 120.0 . . ?
C124 C125 C120 120.0 . . ?
C120 C125 H125 120.0 . . ?
C125 C120 C119 119.3(18) . . ?
C121 C120 C125 120.0 . . ?
C121 C120 C119 120.6(18) . . ?
C120 C121 H121 120.0 . . ?
C120 C121 C122 120.0 . . ?
C122 C121 H121 120.0 . . ?
C121 C122 H122 120.0 . . ?
C123 C122 C121 120.0 . . ?
C123 C122 H122 120.0 . . ?
C124 C123 C126 121.9(11) . . ?
C122 C123 C124 120.0 . . ?
C122 C123 C126 118.1(11) . . ?
C51 C52 H52 120.5 . . ?
C51 C52 C53 118.9(18) . . ?
C53 C52 H52 120.5 . . ?
N4 C21 H21A 108.2 . . ?
N4 C21 H21B 108.2 . . ?
C22 C21 N4 116.2(16) . . ?
C22 C21 H21A 108.2 . . ?
C22 C21 H21B 108.2 . . ?
H21A C21 H21B 107.4 . . ?
C52 C51 H51 119.6 . . ?
C50 C51 C52 120.9(19) . . ?
C50 C51 H51 119.6 . . ?
C128 C127 N20 125.4(14) . . ?
C132 C127 N20 118.8(16) . . ?
C132 C127 C128 115.6(18) . . ?
C80 C79 H79 120.7 . . ?
C80 C79 C78 119(2) . . ?
C78 C79 H79 120.7 . . ?
C12 C11 C14 118.9(19) . . ?
C12 C11 C10 121.4(14) . . ?
C10 C11 C14 119.6(19) . . ?
Pd4 N10 H10A 107.3 . . ?
C62 N10 Pd4 106.3(9) . . ?
C62 N10 H10A 107.3 . . ?
C62 N10 C63 113.8(13) . . ?
C63 N10 Pd4 114.6(12) . . ?
C63 N10 H10A 107.3 . . ?
C9 C8 C7 122.6(17) . . ?
C9 C8 C13 119.3(14) . . ?
C13 C8 C7 117.6(17) . . ?
Pd6 N8 H8 105.5 . . ?
C49 N8 Pd6 114.9(12) . . ?
C49 N8 H8 105.5 . . ?
C48 N8 Pd6 109.9(9) . . ?
C48 N8 H8 105.5 . . ?
C48 N8 C49 114.6(15) . . ?
Pd7 N13 H13C 107.7 . . ?
C85 N13 Pd7 108.2(10) . . ?
C85 N13 H13C 107.7 . . ?
C85 N13 C126 113.9(14) . . ?
C126 N13 Pd7 111.3(11) . . ?
C126 N13 H13C 107.7 . . ?
N20 C168 H16A 108.5 . . ?
N20 C168 H16B 108.5 . . ?
N20 C168 C165 115.0(17) . . ?
H16A C168 H16B 107.5 . . ?
C165 C168 H16A 108.5 . . ?
C165 C168 H16B 108.5 . . ?
C83 C82 H82 119.5 . . ?
C81 C82 H82 119.5 . . ?
C81 C82 C83 121(2) . . ?
N3 C14 C11 109.6(11) . . ?
N3 C14 H14A 109.7 . . ?
N3 C14 H14B 109.7 . . ?
C11 C14 H14A 109.7 . . ?
C11 C14 H14B 109.7 . . ?
H14A C14 H14B 108.2 . . ?
C65 C64 C63 119.2(15) . . ?
C65 C64 C69 122.5(15) . . ?
C69 C64 C63 118.3(18) . . ?
C54 C53 C52 117.0(14) . . ?
C54 C53 C56 123.7(17) . . ?
C52 C53 C56 119.2(17) . . ?
C57 C62 N10 118.7(10) . . ?
C57 C62 C61 120.0 . . ?
C61 C62 N10 120.6(9) . . ?
C62 C57 N9 118.1(9) . . ?
C62 C57 C58 120.0 . . ?
C58 C57 N9 121.8(9) . . ?
C57 C58 H58 120.0 . . ?
C59 C58 C57 120.0 . . ?
C59 C58 H58 120.0 . . ?
C58 C59 H59 120.0 . . ?
C58 C59 C60 120.0 . . ?
C60 C59 H59 120.0 . . ?
C59 C60 H60 120.0 . . ?
C59 C60 C61 120.0 . . ?
C61 C60 H60 120.0 . . ?
C62 C61 H61 120.0 . . ?
C60 C61 C62 120.0 . . ?
C60 C61 H61 120.0 . . ?
C65 C66 H66 118.4 . . ?
C67 C66 H66 118.4 . . ?
C67 C66 C65 123(2) . . ?
Pd9 N18 H18A 108.7 . . ?
C118 N18 Pd9 109.1(13) . . ?
C118 N18 H18A 108.7 . . ?
C118 N18 C119 103.3(19) . . ?
C119 N18 Pd9 117.9(18) . . ?
C119 N18 H18A 108.7 . . ?
C41 C40 H40 118.0 . . ?
C41 C40 C39 124(2) . . ?
C39 C40 H40 118.0 . . ?
Pd10 N19 H19A 107.6 . . ?
C132 N19 Pd10 109.8(9) . . ?
C132 N19 H19A 107.6 . . ?
C132 N19 C133 112.5(15) . . ?
C133 N19 Pd10 111.6(11) . . ?
C133 N19 H19A 107.6 . . ?
C39 C38 H38 117.4 . . ?
C39 C38 C37 125.1(18) . . ?
C37 C38 H38 117.4 . . ?
C79 C78 C83 120(2) . . ?
C79 C78 C77 120.2(19) . . ?
C83 C78 C77 119(3) . . ?
C55 C50 C49 118.4(18) . . ?
C51 C50 C55 118.9(14) . . ?
C51 C50 C49 122.7(18) . . ?
N2 C7 C8 113.2(13) . . ?
N2 C7 H7A 108.9 . . ?
N2 C7 H7B 108.9 . . ?
C8 C7 H7A 108.9 . . ?
C8 C7 H7B 108.9 . . ?
H7A C7 H7B 107.8 . . ?
N1 C42 H42A 109.5 . . ?
N1 C42 H42B 109.5 . . ?
N1 C42 C39 110.7(13) . . ?
H42A C42 H42B 108.1 . . ?
C39 C42 H42A 109.5 . . ?
C39 C42 H42B 109.5 . . ?
C8 C9 H9 118.8 . . ?
C8 C9 C10 122.4(19) . . ?
C10 C9 H9 118.8 . . ?
N9 C56 H56A 109.8 . . ?
N9 C56 H56B 109.8 . . ?
C53 C56 N9 109.3(12) . . ?
C53 C56 H56A 109.8 . . ?
C53 C56 H56B 109.8 . . ?
H56A C56 H56B 108.3 . . ?
N14 C91 H91A 111.1 . . ?
N14 C91 H91B 111.1 . . ?
H91A C91 H91B 109.0 . . ?
C92 C91 N14 103.5(13) . . ?
C92 C91 H91A 111.1 . . ?
C92 C91 H91B 111.1 . . ?
C25 C26 H26 116.6 . . ?
C25 C26 C27 127(2) . . ?
C27 C26 H26 116.6 . . ?
C26 C25 C28 116(2) . . ?
C26 C25 C24 116(2) . . ?
C24 C25 C28 128(3) . . ?
C128 C129 H129 120.1 . . ?
C128 C129 C130 119.9(19) . . ?
C130 C129 H129 120.1 . . ?
Pd6 N7 H7 107.4 . . ?
C84 N7 Pd6 108.4(15) . . ?
C84 N7 H7 107.4 . . ?
C43 N7 Pd6 107.2(9) . . ?
C43 N7 H7 107.4 . . ?
C43 N7 C84 118.6(18) . . ?
C89 C90 N14 122.9(9) . . ?
C89 C90 C85 120.0 . . ?
C85 C90 N14 116.9(9) . . ?
C90 C89 H89 120.0 . . ?
C90 C89 C88 120.0 . . ?
C88 C89 H89 120.0 . . ?
C89 C88 H88 120.0 . . ?
C87 C88 C89 120.0 . . ?
C87 C88 H88 120.0 . . ?
C88 C87 H87 120.0 . . ?
C86 C87 C88 120.0 . . ?
C86 C87 H87 120.0 . . ?
C87 C86 H86 120.0 . . ?
C85 C86 C87 120.0 . . ?
C85 C86 H86 120.0 . . ?
C90 C85 N13 116.9(10) . . ?
C86 C85 N13 123.0(10) . . ?
C86 C85 C90 120.0 . . ?
Pd3 N5 H5 105.7 . . ?
C28 N5 Pd3 112.1(18) . . ?
C28 N5 H5 105.7 . . ?
C29 N5 Pd3 109.5(12) . . ?
C29 N5 H5 105.7 . . ?
C29 N5 C28 117.2(18) . . ?
N10 C63 C64 112.8(14) . . ?
N10 C63 H63A 109.0 . . ?
N10 C63 H63B 109.0 . . ?
C64 C63 H63A 109.0 . . ?
C64 C63 H63B 109.0 . . ?
H63A C63 H63B 107.8 . . ?
C11 C12 H12 121.0 . . ?
C11 C12 C13 117.9(19) . . ?
C13 C12 H12 121.0 . . ?
C127 C132 N19 116.3(16) . . ?
C127 C132 C131 119.4(19) . . ?
C131 C132 N19 124.2(15) . . ?
C64 C65 C66 114.3(16) . . ?
C64 C65 H65 122.8 . . ?
C66 C65 H65 122.8 . . ?
C66 C67 C70 119(2) . . ?
C66 C67 C68 120.6(18) . . ?
C68 C67 C70 120.5(17) . . ?
C97 C96 H96 120.0 . . ?
C97 C96 C95 120.0 . . ?
C95 C96 H96 120.0 . . ?
C96 C97 H97 120.0 . . ?
C96 C97 C92 120.0 . . ?
C92 C97 H97 120.0 . . ?
C91 C92 C97 125.9(16) . . ?
C91 C92 C93 113.7(17) . . ?
C93 C92 C97 120.0 . . ?
C92 C93 H93 120.0 . . ?
C92 C93 C94 120.0 . . ?
C94 C93 H93 120.0 . . ?
C93 C94 H94 120.0 . . ?
C95 C94 C93 120.0 . . ?
C95 C94 H94 120.0 . . ?
C96 C95 C98 119.6(10) . . ?
C94 C95 C96 120.0 . . ?
C94 C95 C98 120.4(10) . . ?
C82 C83 H83 120.9 . . ?
C78 C83 C82 118(3) . . ?
C78 C83 H83 120.9 . . ?
C40 C39 C42 122.7(19) . . ?
C38 C39 C40 116.0(17) . . ?
C38 C39 C42 121.2(17) . . ?
C64 C69 H69 119.6 . . ?
C68 C69 C64 120.8(18) . . ?
C68 C69 H69 119.6 . . ?
C25 C28 N5 114.1(18) . . ?
C25 C28 H28A 108.7 . . ?
C25 C28 H28B 108.7 . . ?
N5 C28 H28A 108.7 . . ?
N5 C28 H28B 108.7 . . ?
H28A C28 H28B 107.6 . . ?
C8 C13 C12 120.0(19) . . ?
C8 C13 H13 120.0 . . ?
C12 C13 H13 120.0 . . ?
N8 C49 C50 110.8(11) . . ?
N8 C49 H49A 109.5 . . ?
N8 C49 H49B 109.5 . . ?
C50 C49 H49A 109.5 . . ?
C50 C49 H49B 109.5 . . ?
H49A C49 H49B 108.1 . . ?
C5 C6 N2 121.6(9) . . ?
C5 C6 C1 120.0 . . ?
C1 C6 N2 118.3(9) . . ?
C6 C5 H5A 120.0 . . ?
C6 C5 C4 120.0 . . ?
C4 C5 H5A 120.0 . . ?
C5 C4 H4A 120.0 . . ?
C3 C4 C5 120.0 . . ?
C3 C4 H4A 120.0 . . ?
C4 C3 H3A 120.0 . . ?
C4 C3 C2 120.0 . . ?
C2 C3 H3A 120.0 . . ?
C3 C2 H2A 120.0 . . ?
C1 C2 C3 120.0 . . ?
C1 C2 H2A 120.0 . . ?
C6 C1 N1 117.0(11) . . ?
C2 C1 N1 122.3(11) . . ?
C2 C1 C6 120.0 . . ?
C132 C131 H131 119.3 . . ?
C130 C131 C132 121.3(19) . . ?
C130 C131 H131 119.3 . . ?
C36 C37 H37 123.3 . . ?
C38 C37 C36 113(2) . . ?
C38 C37 H37 123.3 . . ?
Pd3 N6 H6 105.7 . . ?
C35 N6 Pd3 109.7(11) . . ?
C35 N6 H6 105.7 . . ?
C34 N6 Pd3 107.5(10) . . ?
C34 N6 H6 105.7 . . ?
C34 N6 C35 121.2(18) . . ?
N12 C77 C78 112.6(15) . . ?
N12 C77 H77A 109.1 . . ?
N12 C77 H77B 109.1 . . ?
C78 C77 H77A 109.1 . . ?
C78 C77 H77B 109.1 . . ?
H77A C77 H77B 107.8 . . ?
N19 C133 H13A 109.2 . . ?
N19 C133 H13B 109.2 . . ?
H13A C133 H13B 107.9 . . ?
C134 C133 N19 112.1(12) . . ?
C134 C133 H13A 109.2 . . ?
C134 C133 H13B 109.2 . . ?
C162 C167 H167 117.9 . . ?
C162 C167 C166 124.3(19) . . ?
C166 C167 H167 117.9 . . ?
C36 C35 N6 111.8(16) . . ?
C36 C35 H35A 109.3 . . ?
C36 C35 H35B 109.2 . . ?
N6 C35 H35A 109.3 . . ?
N6 C35 H35B 109.3 . . ?
H35A C35 H35B 107.9 . . ?
C11 C10 H10 120.7 . . ?
C9 C10 C11 118.7(19) . . ?
C9 C10 H10 120.7 . . ?
C22 C27 H27 126.0 . . ?
C26 C27 C22 108(2) . . ?
C26 C27 H27 126.0 . . ?
C166 C165 C168 117.3(17) . . ?
C164 C165 C168 123.9(17) . . ?
C164 C165 C166 118.8(17) . . ?
N7 C84 H84A 108.2 . . ?
N7 C84 H84B 108.2 . . ?
N7 C84 C81 116.2(17) . . ?
H84A C84 H84B 107.4 . . ?
C81 C84 H84A 108.2 . . ?
C81 C84 H84B 108.2 . . ?
C113 C118 N18 117.3(11) . . ?
C113 C118 C117 120.0 . . ?
C117 C118 N18 122.6(11) . . ?
C118 C113 C114 120.0 . . ?
C118 C113 N17 116.5(8) . . ?
C114 C113 N17 123.3(8) . . ?
C113 C114 H114 120.0 . . ?
C113 C114 C115 120.0 . . ?
C115 C114 H114 120.0 . . ?
C114 C115 H115 120.0 . . ?
C116 C115 C114 120.0 . . ?
C116 C115 H115 120.0 . . ?
C115 C116 H116 120.0 . . ?
C115 C116 C117 120.0 . . ?
C117 C116 H116 120.0 . . ?
C118 C117 H117 120.0 . . ?
C116 C117 C118 120.0 . . ?
C116 C117 H117 120.0 . . ?
C120 C119 N18 121.7(18) . . ?
C120 C119 H11A 106.9 . . ?
C120 C119 H11B 106.9 . . ?
N18 C119 H11A 106.9 . . ?
N18 C119 H11B 106.9 . . ?
H11A C119 H11B 106.7 . . ?
C22 C23 H23 120.5 . . ?
C22 C23 C24 119.1(18) . . ?
C24 C23 H23 120.4 . . ?
H11C C112 H11D 107.1 . . ?
C109 C112 H11C 107.7 . . ?
C109 C112 H11D 107.7 . . ?
C109 C112 N17 118.3(19) . . ?
N17 C112 H11C 107.7 . . ?
N17 C112 H11D 107.7 . . ?
C80 C81 C82 116.4(19) . . ?
C80 C81 C84 123(3) . . ?
C82 C81 C84 120(2) . . ?
C123 C126 N13 113.7(12) . . ?
C123 C126 H12B 108.8 . . ?
C123 C126 H12C 108.8 . . ?
N13 C126 H12B 108.8 . . ?
N13 C126 H12C 108.8 . . ?
H12B C126 H12C 107.7 . . ?
C167 C162 C163 119.0(18) . . ?
C167 C162 C161 123(2) . . ?
C163 C162 C161 118(2) . . ?
C136 C137 C138 120.0 . . ?
C136 C137 C140 121(2) . . ?
C138 C137 C140 119(2) . . ?
C137 C136 H136 120.0 . . ?
C137 C136 C135 120.0 . . ?
C135 C136 H136 120.0 . . ?
C136 C135 H135 120.0 . . ?
C136 C135 C134 120.0 . . ?
C134 C135 H135 120.0 . . ?
C135 C134 C133 120.0(15) . . ?
C139 C134 C133 120.0(15) . . ?
C139 C134 C135 120.0 . . ?
C134 C139 H139 120.0 . . ?
C138 C139 C134 120.0 . . ?
C138 C139 H139 120.0 . . ?
C137 C138 H138 120.0 . . ?
C139 C138 C137 120.0 . . ?
C139 C138 H138 120.0 . . ?
C129 C130 H130 120.7 . . ?
C131 C130 C129 119(2) . . ?
C131 C130 H130 120.7 . . ?
C162 C163 H163 120.0 . . ?
C164 C163 C162 120(2) . . ?
C164 C163 H163 120.0 . . ?
C167 C166 C165 116.2(18) . . ?
C167 C166 H166 121.9 . . ?
C165 C166 H166 121.9 . . ?
Pd11 N21 H21 103.8 . . ?
C160 N21 Pd11 105.4(11) . . ?
C160 N21 H21 103.8 . . ?
C161 N21 Pd11 122.6(17) . . ?
C161 N21 C160 115.2(18) . . ?
C161 N21 H21 103.8 . . ?
C165 C164 C163 122(2) . . ?
C165 C164 H164 119.2 . . ?
C163 C164 H164 119.2 . . ?
C137 C140 H14C 109.3 . . ?
C137 C140 H14D 109.3 . . ?
H14C C140 H14D 108.0 . . ?
N24 C140 C137 112(2) . . ?
N24 C140 H14C 109.3 . . ?
N24 C140 H14D 109.3 . . ?
C67 C68 C69 118.6(16) . . ?
C67 C68 H68 120.7 . . ?
C69 C68 H68 120.7 . . ?
C71 C72 H72 120.0 . . ?
C71 C72 C73 120.0 . . ?
C73 C72 H72 120.0 . . ?
C72 C71 N11 120.8(11) . . ?
C76 C71 N11 119.1(11) . . ?
C76 C71 C72 120.0 . . ?
C71 C76 N12 117.4(13) . . ?
C71 C76 C75 120.0 . . ?
C75 C76 N12 122.1(13) . . ?
C76 C75 H75 120.0 . . ?
C74 C75 C76 120.0 . . ?
C74 C75 H75 120.0 . . ?
C75 C74 H74 120.0 . . ?
C75 C74 C73 120.0 . . ?
C73 C74 H74 120.0 . . ?
C72 C73 H73 120.0 . . ?
C74 C73 C72 120.0 . . ?
C74 C73 H73 120.0 . . ?
C45 C44 H44 120.0 . . ?
C45 C44 C43 120.0 . . ?
C43 C44 H44 120.0 . . ?
C44 C45 H45 120.0 . . ?
C46 C45 C44 120.0 . . ?
C46 C45 H45 120.0 . . ?
C45 C46 H46 120.0 . . ?
C47 C46 C45 120.0 . . ?
C47 C46 H46 120.0 . . ?
C46 C47 H47 120.0 . . ?
C46 C47 C48 120.0 . . ?
C48 C47 H47 120.0 . . ?
C47 C48 N8 121.5(10) . . ?
C43 C48 N8 117.9(10) . . ?
C43 C48 C47 120.0 . . ?
C44 C43 N7 121.7(10) . . ?
C48 C43 N7 118.1(10) . . ?
C48 C43 C44 120.0 . . ?
Cl16 Pd8 Cl15 79.4(9) . . ?
N15 Pd8 Cl16 174.0(17) . . ?
N15 Pd8 Cl15 95.2(16) . . ?
N15 Pd8 N16 90.3(19) . . ?
N16 Pd8 Cl16 95.2(15) . . ?
N16 Pd8 Cl15 174.5(15) . . ?
Cl24 Pd12 Cl23 98.8(6) . . ?
N23 Pd12 Cl23 93.0(8) . . ?
N23 Pd12 Cl24 167.9(8) . . ?
N23 Pd12 N24 82.3(10) . . ?
N24 Pd12 Cl23 175.2(9) . . ?
N24 Pd12 Cl24 86.0(8) . . ?
C25 C24 H24 118.5 . . ?
C23 C24 C25 123(2) . . ?
C23 C24 H24 118.5 . . ?
C162 C161 H16C 110.1 . . ?
C162 C161 H16D 110.1 . . ?
N21 C161 C162 107.8(19) . . ?
N21 C161 H16C 110.1 . . ?
N21 C161 H16D 110.1 . . ?
H16C C161 H16D 108.5 . . ?
C34 C33 H33 120.0 . . ?
C34 C33 C32 120.0 . . ?
C32 C33 H33 120.0 . . ?
C33 C34 N6 121.4(12) . . ?
C29 C34 N6 118.1(13) . . ?
C29 C34 C33 120.0 . . ?
C34 C29 N5 116.3(14) . . ?
C34 C29 C30 120.0 . . ?
C30 C29 N5 123.5(14) . . ?
C29 C30 H30 120.0 . . ?
C31 C30 C29 120.0 . . ?
C31 C30 H30 120.0 . . ?
C30 C31 H31 120.0 . . ?
C32 C31 C30 120.0 . . ?
C32 C31 H31 120.0 . . ?
C33 C32 H32 120.0 . . ?
C31 C32 C33 120.0 . . ?
C31 C32 H32 120.0 . . ?
C99 C104 C103 120.0 . . ?
C99 C104 N16 123(3) . . ?
C103 C104 N16 117(3) . . ?
C104 C99 C100 120.0 . . ?
C104 C99 N15 110(3) . . ?
C100 C99 N15 128(3) . . ?
C99 C100 H100 120.0 . . ?
C99 C100 C101 120.0 . . ?
C101 C100 H100 120.0 . . ?
C100 C101 H101 120.0 . . ?
C100 C101 C102 120.00(5) . . ?
C102 C101 H101 120.0 . . ?
C101 C102 H102 120.0 . . ?
C103 C102 C101 120.0 . . ?
C103 C102 H102 120.0 . . ?
C104 C103 H103 120.0 . . ?
C102 C103 C104 120.0 . . ?
C102 C103 H103 120.0 . . ?
C110 C109 C112 120.1(6) . . ?
C110 C109 C108 120.0 . . ?
C108 C109 C112 119.8(6) . . ?
C109 C110 H110 120.0 . . ?
C111 C110 C109 120.0 . . ?
C111 C110 H110 120.0 . . ?
C110 C111 H111 120.0 . . ?
C110 C111 C106 120.0 . . ?
C106 C111 H111 120.0 . . ?
C111 C106 C105 123(2) . . ?
C107 C106 C111 120.0 . . ?
C107 C106 C105 117(2) . . ?
C106 C107 H107 120.0 . . ?
C106 C107 C108 120.0 . . ?
C108 C107 H107 120.0 . . ?
C109 C108 H108 120.0 . . ?
C107 C108 C109 120.0 . . ?
C107 C108 H108 120.0 . . ?
Pd11 N22 H22 108.7 . . ?
C155 N22 Pd11 98.7(10) . . ?
C155 N22 H22 108.7 . . ?
C154 N22 Pd11 122.0(17) . . ?
C154 N22 C155 109.2(18) . . ?
C154 N22 H22 108.7 . . ?
H14E C147 H14F 108.9 . . ?
C148 C147 H14E 110.8 . . ?
C148 C147 H14F 110.8 . . ?
N23 C147 H14E 110.8 . . ?
N23 C147 H14F 110.8 . . ?
N23 C147 C148 104.8(15) . . ?
Pd8 N15 H15 104.8 . . ?
C99 N15 Pd8 109(3) . . ?
C99 N15 H15 104.8 . . ?
C99 N15 C98 117(3) . . ?
C98 N15 Pd8 115.5(18) . . ?
C98 N15 H15 104.8 . . ?
H9GA C9G H9GB 120.0 . . ?
C8G C9G H9GA 120.0 . . ?
C8G C9G H9GB 120.0 . . ?
C95 C98 N15 115.9(15) . . ?
C95 C98 H98A 108.3 . . ?
C95 C98 H98B 108.3 . . ?
N15 C98 H98A 108.3 . . ?
N15 C98 H98B 108.3 . . ?
H98A C98 H98B 107.4 . . ?
Pd8 N16 H16E 113.9 . . ?
C104 N16 Pd8 101(2) . . ?
C104 N16 H16E 113.9 . . ?
C105 N16 Pd8 108(2) . . ?
C105 N16 C104 106(3) . . ?
C105 N16 H16E 113.9 . . ?
N22 C154 H15A 110.7 . . ?
N22 C154 H15B 110.7 . . ?
N22 C154 C151 105(2) . . ?
H15A C154 H15B 108.8 . . ?
C151 C154 H15A 110.7 . . ?
C151 C154 H15B 110.7 . . ?
C150 C151 C154 118.0(18) . . ?
C150 C151 C152 120.0 . . ?
C152 C151 C154 121.8(18) . . ?
C151 C150 H150 120.0 . . ?
C149 C150 C151 120.0 . . ?
C149 C150 H150 120.0 . . ?
C150 C149 H149 120.0 . . ?
C150 C149 C148 120.0 . . ?
C148 C149 H149 120.0 . . ?
C149 C148 C147 120.0(10) . . ?
C153 C148 C147 120.0(10) . . ?
C153 C148 C149 120.0 . . ?
C148 C153 H153 120.0 . . ?
C148 C153 C152 120.0 . . ?
C152 C153 H153 120.0 . . ?
C151 C152 H152 120.0 . . ?
C153 C152 C151 120.0 . . ?
C153 C152 H152 120.0 . . ?
Pd12 N23 H23A 97.9 . . ?
C147 N23 Pd12 116.2(19) . . ?
C147 N23 H23A 97.9 . . ?
C147 N23 C146 127(2) . . ?
C146 N23 Pd12 110.7(13) . . ?
C146 N23 H23A 97.9 . . ?
C140 N24 Pd12 106.5(18) . . ?
C140 N24 H24A 109.8 . . ?
Pd12 N24 H24A 109.8 . . ?
C141 N24 C140 110(2) . . ?
C141 N24 Pd12 110.4(13) . . ?
C141 N24 H24A 109.8 . . ?
C106 C105 N16 126(2) . . ?
C106 C105 H10B 105.9 . . ?
C106 C105 H10C 105.9 . . ?
N16 C105 H10B 105.9 . . ?
N16 C105 H10C 105.9 . . ?
H10B C105 H10C 106.2 . . ?
C146 C141 N24 115.7(12) . . ?
C146 C141 C142 120.0 . . ?
C142 C141 N24 124.1(12) . . ?
C141 C146 N23 113.1(13) . . ?
C141 C146 C145 120.0 . . ?
C145 C146 N23 126.8(12) . . ?
C146 C145 H145 120.0 . . ?
C144 C145 C146 120.0 . . ?
C144 C145 H145 120.0 . . ?
C145 C144 H144 120.0 . . ?
C145 C144 C143 120.0 . . ?
C143 C144 H144 120.0 . . ?
C144 C143 H143 120.0 . . ?
C142 C143 C144 120.0 . . ?
C142 C143 H143 120.0 . . ?
C141 C142 H142 120.0 . . ?
C143 C142 C141 120.0 . . ?
C143 C142 H142 120.0 . . ?
C8G C5G H5G 100.7 . . ?
C8G C5G C6G 111(2) . . ?
C4G C5G H5G 100.7 . . ?
C4G C5G C8G 114(2) . . ?
C4G C5G C6G 125(5) . . ?
C6G C5G H5G 100.7 . . ?
C9G C8G C5G 118(3) . . ?
C9G C8G C10G 128(4) . . ?
C10G C8G C5G 114(2) . . ?
C5G C4G H4GA 109.2 . . ?
C5G C4G H4GB 109.2 . . ?
C5G C4G C3G 112(2) . . ?
H4GA C4G H4GB 107.9 . . ?
C3G C4G H4GA 109.2 . . ?
C3G C4G H4GB 109.2 . . ?
C8G C10G H10D 109.5 . . ?
C8G C10G H10E 109.5 . . ?
C8G C10G H10F 109.5 . . ?
H10D C10G H10E 109.5 . . ?
H10D C10G H10F 109.5 . . ?
H10E C10G H10F 109.5 . . ?
C5G C6G H6GA 109.4 . . ?
C5G C6G H6GB 109.4 . . ?
C5G C6G C7G 111(2) . . ?
H6GA C6G H6GB 108.0 . . ?
C7G C6G H6GA 109.4 . . ?
C7G C6G H6GB 109.4 . . ?
C3G C2G C1G 114(2) . . ?
C3G C2G C7G 131(3) . . ?
C3G C2G O6G 52(4) . . ?
C1G C2G C7G 110(2) . . ?
C1G C2G O6G 64(4) . . ?
C7G C2G O6G 148(6) . . ?
C4G C3G H3G 124.7 . . ?
C2G C3G C4G 111(2) . . ?
C2G C3G H3G 124.7 . . ?
C2G C3G O6G 77(5) . . ?
O6G C3G C4G 165(8) . . ?
O6G C3G H3G 48.8 . . ?
C2G C1G H1GA 109.5 . . ?
C2G C1G H1GB 109.5 . . ?
C2G C1G H1GC 109.5 . . ?
C2G C1G O6G 68(4) . . ?
H1GA C1G H1GB 109.5 . . ?
H1GA C1G H1GC 109.5 . . ?
H1GB C1G H1GC 109.5 . . ?
O6G C1G H1GA 106.5 . . ?
O6G C1G H1GB 45.7 . . ?
O6G C1G H1GC 142.2 . . ?
C6G C7G C2G 109(2) . . ?
C6G C7G H7GA 109.9 . . ?
C6G C7G H7GB 109.9 . . ?
C2G C7G H7GA 109.9 . . ?
C2G C7G H7GB 109.9 . . ?
H7GA C7G H7GB 108.3 . . ?
Pd9 N17 H17A 106.2 . . ?
C113 N17 Pd9 105.1(9) . . ?
C113 N17 C112 116.4(15) . . ?
C113 N17 H17A 106.2 . . ?
C112 N17 Pd9 115.9(14) . . ?
C112 N17 H17A 106.2 . . ?
C3G O6G C2G 51(3) . . ?
C3G O6G C1G 98(6) . . ?
C1G O6G C2G 48(3) . . ?

loop_
_geom_torsion_atom_site_label_1
_geom_torsion_atom_site_label_2
_geom_torsion_atom_site_label_3
_geom_torsion_atom_site_label_4
_geom_torsion
_geom_torsion_site_symmetry_1
_geom_torsion_site_symmetry_2
_geom_torsion_site_symmetry_3
_geom_torsion_site_symmetry_4
_geom_torsion_publ_flag
Pd1 N1 C42 C39 -53.6(17) . . . . ?
Pd1 N1 C1 C6 4.9(10) . . . . ?
Pd1 N1 C1 C2 -165.5(6) . . . . ?
Pd1 N2 C7 C8 -170.6(14) . . . . ?
Pd1 N2 C6 C5 160.1(6) . . . . ?
Pd1 N2 C6 C1 -24.0(10) . . . . ?
Pd4 N9 C57 C62 23.2(9) . . . . ?
Pd4 N9 C57 C58 -160.3(6) . . . . ?
Pd4 N9 C56 C53 167.9(13) . . . . ?
Pd4 N10 C62 C57 -4.5(10) . . . . ?
Pd4 N10 C62 C61 165.9(6) . . . . ?
Pd4 N10 C63 C64 51.0(18) . . . . ?
Pd2 N4 C20 C19 168.2(6) . . . . ?
Pd2 N4 C20 C15 -13.3(10) . . . . ?
Pd2 N4 C21 C22 -162.6(18) . . . . ?
Pd2 N3 C15 C20 7.7(10) . . . . ?
Pd2 N3 C15 C16 -170.3(5) . . . . ?
Pd2 N3 C14 C11 -53(2) . . . . ?
Pd6 N8 C49 C50 56(2) . . . . ?
Pd6 N8 C48 C47 168.5(6) . . . . ?
Pd6 N8 C48 C43 -2.6(10) . . . . ?
Pd6 N7 C84 C81 158.4(19) . . . . ?
Pd6 N7 C43 C44 -163.5(6) . . . . ?
Pd6 N7 C43 C48 20.7(11) . . . . ?
Pd10 N20 C127 C128 -158.1(18) . . . . ?
Pd10 N20 C127 C132 18(2) . . . . ?
Pd10 N20 C168 C165 174.5(12) . . . . ?
Pd10 N19 C132 C127 -8(2) . . . . ?
Pd10 N19 C132 C131 169(2) . . . . ?
Pd10 N19 C133 C134 47.4(18) . . . . ?
Pd3 N5 C28 C25 -56(3) . . . . ?
Pd3 N5 C29 C34 5.6(15) . . . . ?
Pd3 N5 C29 C30 -169.3(9) . . . . ?
Pd3 N6 C35 C36 -175.9(16) . . . . ?
Pd3 N6 C34 C33 164.7(9) . . . . ?
Pd3 N6 C34 C29 -22.8(15) . . . . ?
Pd5 N11 C70 C67 175.2(16) . . . . ?
Pd5 N11 C71 C72 -166.0(8) . . . . ?
Pd5 N11 C71 C76 17.6(13) . . . . ?
Pd5 N12 C77 C78 47(2) . . . . ?
Pd5 N12 C76 C71 -0.9(13) . . . . ?
Pd5 N12 C76 C75 170.8(8) . . . . ?
Pd7 N14 C91 C92 -58(2) . . . . ?
Pd7 N14 C90 C89 -161.9(9) . . . . ?
Pd7 N14 C90 C85 22.5(15) . . . . ?
Pd7 N13 C85 C90 -19.9(13) . . . . ?
Pd7 N13 C85 C86 162.5(9) . . . . ?
Pd7 N13 C126 C123 -173.3(11) . . . . ?
Pd11 N21 C161 C162 -69(3) . . . . ?
Pd11 N22 C154 C151 -75(2) . . . . ?
Pd9 N18 C118 C113 -9.3(17) . . . . ?
Pd9 N18 C118 C117 167.4(7) . . . . ?
Pd9 N18 C119 C120 59(3) . . . . ?
N11 C70 C67 C66 -74(3) . . . . ?
N11 C70 C67 C68 100(2) . . . . ?
N11 C71 C76 N12 -11.8(15) . . . . ?
N11 C71 C76 C75 176.4(14) . . . . ?
C41 C36 C37 C38 0(3) . . . . ?
C41 C36 C35 N6 -97(2) . . . . ?
C41 C40 C39 C38 4(3) . . . . ?
C41 C40 C39 C42 180(2) . . . . ?
C155 C160 C159 C158 0.0 . . . . ?
C155 C160 N21 Pd11 18.2(15) . . . . ?
C155 C160 N21 C161 -120.2(18) . . . . ?
C155 N22 C154 C151 170.7(18) . . . . ?
C160 C155 C156 C157 0.0 . . . . ?
C160 C155 N22 Pd11 -21.9(19) . . . . ?
C160 C155 N22 C154 106.4(19) . . . . ?
C160 C159 C158 C157 0.0 . . . . ?
C160 N21 C161 C162 62(3) . . . . ?
C159 C160 N21 Pd11 -162.7(10) . . . . ?
C159 C160 N21 C161 59(2) . . . . ?
C159 C158 C157 C156 0.0 . . . . ?
C158 C157 C156 C155 0.0 . . . . ?
C156 C155 C160 C159 0.0 . . . . ?
C156 C155 C160 N21 179.2(17) . . . . ?
C156 C155 N22 Pd11 162.3(10) . . . . ?
C156 C155 N22 C154 -69(2) . . . . ?
N4 C20 C19 C18 178.4(11) . . . . ?
N4 C20 C15 N3 3.4(11) . . . . ?
N4 C20 C15 C16 -178.6(9) . . . . ?
C22 C23 C24 C25 0(3) . . . . ?
N20 C127 C132 N19 -6(3) . . . . ?
N20 C127 C132 C131 176(2) . . . . ?
N20 C168 C165 C166 -76(2) . . . . ?
N20 C168 C165 C164 101(2) . . . . ?
N9 C57 C58 C59 -176.4(10) . . . . ?
C20 N4 C21 C22 76(2) . . . . ?
C20 C19 C18 C17 0.0 . . . . ?
C19 C20 C15 N3 -178.1(10) . . . . ?
C19 C20 C15 C16 0.0 . . . . ?
C19 C18 C17 C16 0.0 . . . . ?
C18 C17 C16 C15 0.0 . . . . ?
C17 C16 C15 N3 178.0(10) . . . . ?
C17 C16 C15 C20 0.0 . . . . ?
C15 N3 C14 C11 80(2) . . . . ?
C15 C20 C19 C18 0.0 . . . . ?
C54 C55 C50 C51 -1(2) . . . . ?
C54 C55 C50 C49 179.2(14) . . . . ?
C54 C53 C56 N9 -82(2) . . . . ?
C55 C54 C53 C52 1(2) . . . . ?
C55 C54 C53 C56 178.1(15) . . . . ?
C55 C50 C49 N8 -106.8(18) . . . . ?
C128 C127 C132 N19 169.8(18) . . . . ?
C128 C127 C132 C131 -8(3) . . . . ?
C128 C129 C130 C131 -5(4) . . . . ?
N1 C42 C39 C40 -83(2) . . . . ?
N1 C42 C39 C38 93(2) . . . . ?
N12 C76 C75 C74 -171.4(14) . . . . ?
N2 C6 C5 C4 175.8(11) . . . . ?
N2 C6 C1 N1 13.4(11) . . . . ?
N2 C6 C1 C2 -176.0(10) . . . . ?
N14 C91 C92 C97 -95.8(18) . . . . ?
N14 C91 C92 C93 91.6(19) . . . . ?
N14 C90 C89 C88 -175.4(17) . . . . ?
N14 C90 C85 N13 -2.0(16) . . . . ?
N14 C90 C85 C86 175.7(16) . . . . ?
C70 N11 C71 C72 72.9(14) . . . . ?
C70 N11 C71 C76 -103.5(12) . . . . ?
C70 C67 C68 C69 -176.7(16) . . . . ?
C80 C79 C78 C83 0(3) . . . . ?
C80 C79 C78 C77 177.4(16) . . . . ?
C36 C41 C40 C39 -1(3) . . . . ?
C124 C125 C120 C121 0.0 . . . . ?
C124 C125 C120 C119 176.6(16) . . . . ?
C124 C123 C126 N13 -99.2(15) . . . . ?
C125 C124 C123 C122 0.0 . . . . ?
C125 C124 C123 C126 178.9(9) . . . . ?
C125 C120 C121 C122 0.0 . . . . ?
C125 C120 C119 N18 -91(3) . . . . ?
C120 C121 C122 C123 0.0 . . . . ?
C121 C120 C119 N18 85(3) . . . . ?
C121 C122 C123 C124 0.0 . . . . ?
C121 C122 C123 C126 -178.9(8) . . . . ?
C122 C123 C126 N13 79.7(15) . . . . ?
C123 C124 C125 C120 0.0 . . . . ?
C52 C51 C50 C55 3(2) . . . . ?
C52 C51 C50 C49 -177.6(14) . . . . ?
C52 C53 C56 N9 94.1(18) . . . . ?
C21 N4 C20 C19 -70.1(13) . . . . ?
C21 N4 C20 C15 108.3(12) . . . . ?
C21 C22 C27 C26 177.6(16) . . . . ?
C21 C22 C23 C24 -176.8(18) . . . . ?
C51 C52 C53 C54 0(2) . . . . ?
C51 C52 C53 C56 -176.6(15) . . . . ?
C51 C50 C49 N8 74(2) . . . . ?
C127 N20 C168 C165 -62(2) . . . . ?
C127 C128 C129 C130 0(4) . . . . ?
C127 C132 C131 C130 3(4) . . . . ?
C79 C80 C81 C82 2(3) . . . . ?
C79 C80 C81 C84 -178.2(18) . . . . ?
C79 C78 C83 C82 3(3) . . . . ?
C79 C78 C77 N12 -89(2) . . . . ?
C11 C12 C13 C8 3(2) . . . . ?
N10 C62 C57 N9 -13.0(11) . . . . ?
N10 C62 C57 C58 170.5(11) . . . . ?
N10 C62 C61 C60 -170.3(11) . . . . ?
C8 C9 C10 C11 3(3) . . . . ?
N8 C48 C43 N7 -12.9(12) . . . . ?
N8 C48 C43 C44 171.2(10) . . . . ?
C168 N20 C127 C128 75(2) . . . . ?
C168 N20 C127 C132 -109.0(19) . . . . ?
C168 C165 C166 C167 -180(2) . . . . ?
C168 C165 C164 C163 -175.6(19) . . . . ?
C14 N3 C15 C20 -127.8(11) . . . . ?
C14 N3 C15 C16 54.2(13) . . . . ?
C14 C11 C12 C13 179.1(14) . . . . ?
C14 C11 C10 C9 178.2(15) . . . . ?
C64 C69 C68 C67 1(3) . . . . ?
C53 C54 C55 C50 -1(2) . . . . ?
C53 C52 C51 C50 -2(2) . . . . ?
C62 N10 C63 C64 -72(2) . . . . ?
C62 C57 C58 C59 0.0 . . . . ?
C57 N9 C56 C53 -69.7(19) . . . . ?
C57 C62 C61 C60 0.0 . . . . ?
C57 C58 C59 C60 0.0 . . . . ?
C58 C59 C60 C61 0.0 . . . . ?
C59 C60 C61 C62 0.0 . . . . ?
C61 C62 C57 N9 176.5(10) . . . . ?
C61 C62 C57 C58 0.0 . . . . ?
C66 C67 C68 C69 -2(3) . . . . ?
N18 C118 C113 C114 176.8(15) . . . . ?
N18 C118 C113 N17 -7.8(17) . . . . ?
N18 C118 C117 C116 -176.6(16) . . . . ?
C40 C41 C36 C37 -1(3) . . . . ?
C40 C41 C36 C35 179(2) . . . . ?
N19 C132 C131 C130 -174(2) . . . . ?
N19 C133 C134 C135 93.9(16) . . . . ?
N19 C133 C134 C139 -86.5(17) . . . . ?
C7 N2 C6 C5 -73.4(14) . . . . ?
C7 N2 C6 C1 102.5(12) . . . . ?
C7 C8 C9 C10 174.2(15) . . . . ?
C7 C8 C13 C12 -177.4(14) . . . . ?
C42 N1 C1 C6 -125.1(12) . . . . ?
C42 N1 C1 C2 64.5(14) . . . . ?
C9 C8 C7 N2 -91(2) . . . . ?
C9 C8 C13 C12 -5(2) . . . . ?
C56 N9 C57 C62 -100.9(11) . . . . ?
C56 N9 C57 C58 75.5(13) . . . . ?
C91 N14 C90 C89 51(2) . . . . ?
C91 N14 C90 C85 -124.5(14) . . . . ?
C91 C92 C93 C94 173.0(13) . . . . ?
C26 C25 C28 N5 94(3) . . . . ?
C26 C25 C24 C23 0(3) . . . . ?
C25 C26 C27 C22 -1(3) . . . . ?
C129 C128 C127 N20 -178(2) . . . . ?
C129 C128 C127 C132 6(3) . . . . ?
N7 C84 C81 C80 -82(3) . . . . ?
N7 C84 C81 C82 97(2) . . . . ?
C90 N14 C91 C92 83(2) . . . . ?
C90 C89 C88 C87 0.0 . . . . ?
C89 C90 C85 N13 -177.7(15) . . . . ?
C89 C90 C85 C86 0.0 . . . . ?
C89 C88 C87 C86 0.0 . . . . ?
C88 C87 C86 C85 0.0 . . . . ?
C87 C86 C85 N13 177.6(15) . . . . ?
C87 C86 C85 C90 0.0 . . . . ?
C85 N13 C126 C123 64.1(18) . . . . ?
C85 C90 C89 C88 0.0 . . . . ?
N5 C29 C30 C31 174.7(16) . . . . ?
C63 N10 C62 C57 122.5(13) . . . . ?
C63 N10 C62 C61 -67.0(14) . . . . ?
C63 C64 C65 C66 -179.0(16) . . . . ?
C63 C64 C69 C68 -179.9(16) . . . . ?
C12 C11 C14 N3 104.4(19) . . . . ?
C12 C11 C10 C9 -5(2) . . . . ?
C132 N19 C133 C134 -76.6(19) . . . . ?
C132 C131 C130 C129 4(4) . . . . ?
C65 C64 C63 N10 -93(2) . . . . ?
C65 C64 C69 C68 0(3) . . . . ?
C65 C66 C67 C70 178.2(17) . . . . ?
C65 C66 C67 C68 4(3) . . . . ?
C67 C66 C65 C64 -3(3) . . . . ?
C96 C97 C92 C91 -172.1(15) . . . . ?
C96 C97 C92 C93 0.0 . . . . ?
C96 C95 C98 N15 -90(3) . . . . ?
C97 C96 C95 C94 0.0 . . . . ?
C97 C96 C95 C98 -179.5(8) . . . . ?
C97 C92 C93 C94 0.0 . . . . ?
C92 C93 C94 C95 0.0 . . . . ?
C93 C94 C95 C96 0.0 . . . . ?
C93 C94 C95 C98 179.5(8) . . . . ?
C94 C95 C98 N15 91(3) . . . . ?
C95 C96 C97 C92 0.0 . . . . ?
C83 C82 C81 C80 1(3) . . . . ?
C83 C82 C81 C84 -178.5(18) . . . . ?
C83 C78 C77 N12 88(2) . . . . ?
C39 C38 C37 C36 2(3) . . . . ?
C69 C64 C63 N10 87(2) . . . . ?
C69 C64 C65 C66 1(3) . . . . ?
C28 C25 C24 C23 174(2) . . . . ?
C28 N5 C29 C34 -123.5(18) . . . . ?
C28 N5 C29 C30 62(2) . . . . ?
C13 C8 C7 N2 81(2) . . . . ?
C13 C8 C9 C10 2(3) . . . . ?
C49 N8 C48 C47 -60.4(13) . . . . ?
C49 N8 C48 C43 128.5(11) . . . . ?
C6 N2 C7 C8 67(2) . . . . ?
C6 C5 C4 C3 0.0 . . . . ?
C5 C6 C1 N1 -170.6(10) . . . . ?
C5 C6 C1 C2 0.0 . . . . ?
C5 C4 C3 C2 0.0 . . . . ?
C4 C3 C2 C1 0.0 . . . . ?
C3 C2 C1 N1 170.1(11) . . . . ?
C3 C2 C1 C6 0.0 . . . . ?
C1 N1 C42 C39 73(2) . . . . ?
C1 C6 C5 C4 0.0 . . . . ?
C37 C36 C35 N6 83(3) . . . . ?
C37 C38 C39 C40 -4(3) . . . . ?
C37 C38 C39 C42 179.7(18) . . . . ?
N6 C34 C29 N5 12.3(17) . . . . ?
N6 C34 C29 C30 -172.6(16) . . . . ?
C77 N12 C76 C71 125.8(15) . . . . ?
C77 N12 C76 C75 -62.5(17) . . . . ?
C77 C78 C83 C82 -174.3(17) . . . . ?
C133 N19 C132 C127 116.5(19) . . . . ?
C133 N19 C132 C131 -66(3) . . . . ?
C133 C134 C139 C138 -179.5(13) . . . . ?
C167 C162 C163 C164 4(3) . . . . ?
C167 C162 C161 N21 -89(3) . . . . ?
C35 C36 C37 C38 -179.1(18) . . . . ?
C35 N6 C34 C33 -68.0(19) . . . . ?
C35 N6 C34 C29 104.5(15) . . . . ?
C10 C11 C14 N3 -79(2) . . . . ?
C10 C11 C12 C13 2(2) . . . . ?
C27 C22 C21 N4 81(2) . . . . ?
C27 C22 C23 C24 -1(3) . . . . ?
C27 C26 C25 C28 -174(2) . . . . ?
C27 C26 C25 C24 1(3) . . . . ?
C84 N7 C43 C44 73.5(17) . . . . ?
C84 N7 C43 C48 -102.3(17) . . . . ?
C118 N18 C119 C120 -61(3) . . . . ?
C118 C113 C114 C115 0.0 . . . . ?
C118 C113 N17 Pd9 19.7(15) . . . . ?
C118 C113 N17 C112 -110.1(16) . . . . ?
C113 C118 C117 C116 0.0 . . . . ?
C113 C114 C115 C116 0.0 . . . . ?
C114 C113 N17 Pd9 -165.1(8) . . . . ?
C114 C113 N17 C112 65(2) . . . . ?
C114 C115 C116 C117 0.0 . . . . ?
C115 C116 C117 C118 0.0 . . . . ?
C117 C118 C113 C114 0.0 . . . . ?
C117 C118 C113 N17 175.4(13) . . . . ?
C119 C120 C121 C122 -176.6(16) . . . . ?
C119 N18 C118 C113 117.0(15) . . . . ?
C119 N18 C118 C117 -66(2) . . . . ?
C23 C22 C21 N4 -103(2) . . . . ?
C23 C22 C27 C26 1(3) . . . . ?
C112 C109 C110 C111 -176(2) . . . . ?
C112 C109 C108 C107 176(2) . . . . ?
C81 C80 C79 C78 -3(3) . . . . ?
C81 C82 C83 C78 -4(3) . . . . ?
C126 N13 C85 C90 104.5(14) . . . . ?
C126 N13 C85 C86 -73.2(16) . . . . ?
C162 C167 C166 C165 -5(4) . . . . ?
C162 C163 C164 C165 -5(3) . . . . ?
C137 C136 C135 C134 0.0 . . . . ?
C137 C140 N24 Pd12 -179(2) . . . . ?
C137 C140 N24 C141 -59(3) . . . . ?
C136 C137 C138 C139 0.0 . . . . ?
C136 C137 C140 N24 94(3) . . . . ?
C136 C135 C134 C133 179.5(13) . . . . ?
C136 C135 C134 C139 0.0 . . . . ?
C135 C134 C139 C138 0.0 . . . . ?
C134 C139 C138 C137 0.0 . . . . ?
C138 C137 C136 C135 0.0 . . . . ?
C138 C137 C140 N24 -82(3) . . . . ?
C163 C162 C161 N21 96(3) . . . . ?
C166 C167 C162 C163 1(4) . . . . ?
C166 C167 C162 C161 -174(2) . . . . ?
C166 C165 C164 C163 1(3) . . . . ?
N21 C160 C159 C158 -179.1(19) . . . . ?
C164 C165 C166 C167 4(3) . . . . ?
C140 C137 C136 C135 -175.9(16) . . . . ?
C140 C137 C138 C139 176.0(16) . . . . ?
C140 N24 C141 C146 -99(2) . . . . ?
C140 N24 C141 C142 87(3) . . . . ?
C72 C71 C76 N12 171.8(13) . . . . ?
C72 C71 C76 C75 0.0 . . . . ?
C71 N11 C70 C67 -66(2) . . . . ?
C71 C72 C73 C74 0.0 . . . . ?
C71 C76 C75 C74 0.0 . . . . ?
C76 N12 C77 C78 -77(2) . . . . ?
C76 C75 C74 C73 0.0 . . . . ?
C75 C74 C73 C72 0.0 . . . . ?
C73 C72 C71 N11 -176.3(14) . . . . ?
C73 C72 C71 C76 0.0 . . . . ?
C44 C45 C46 C47 0.0 . . . . ?
C45 C44 C43 N7 -175.7(11) . . . . ?
C45 C44 C43 C48 0.0 . . . . ?
C45 C46 C47 C48 0.0 . . . . ?
C46 C47 C48 N8 -170.9(11) . . . . ?
C46 C47 C48 C43 0.0 . . . . ?
C47 C48 C43 N7 175.9(11) . . . . ?
C47 C48 C43 C44 0.0 . . . . ?
C48 N8 C49 C50 -73(2) . . . . ?
C43 N7 C84 C81 -79(2) . . . . ?
C43 C44 C45 C46 0.0 . . . . ?
Pd8 N15 C98 C95 176(2) . . . . ?
Pd8 N16 C105 C106 -34(5) . . . . ?
Pd12 N23 C146 C141 -21.1(13) . . . . ?
Pd12 N23 C146 C145 154.7(14) . . . . ?
Pd12 N24 C141 C146 19(2) . . . . ?
Pd12 N24 C141 C142 -155.7(11) . . . . ?
C24 C25 C28 N5 -81(4) . . . . ?
C161 C162 C163 C164 179(2) . . . . ?
C33 C34 C29 N5 -175.1(15) . . . . ?
C33 C34 C29 C30 0.0 . . . . ?
C34 N6 C35 C36 58(2) . . . . ?
C34 C33 C32 C31 0.0 . . . . ?
C34 C29 C30 C31 0.0 . . . . ?
C29 N5 C28 C25 72(3) . . . . ?
C29 C30 C31 C32 0.0 . . . . ?
C30 C31 C32 C33 0.0 . . . . ?
C32 C33 C34 N6 172.3(16) . . . . ?
C32 C33 C34 C29 0.0 . . . . ?
C104 C99 C100 C101 0.0 . . . . ?
C104 C99 N15 Pd8 -30(3) . . . . ?
C104 C99 N15 C98 103(3) . . . . ?
C104 N16 C105 C106 73(5) . . . . ?
C99 C104 C103 C102 0.0 . . . . ?
C99 C104 N16 Pd8 -7(3) . . . . ?
C99 C104 N16 C105 -118(2) . . . . ?
C99 C100 C101 C102 0.0 . . . . ?
C99 N15 C98 C95 46(4) . . . . ?
C100 C99 N15 Pd8 168.8(19) . . . . ?
C100 C99 N15 C98 -58(5) . . . . ?
C100 C101 C102 C103 0.0 . . . . ?
C101 C102 C103 C104 0.0 . . . . ?
C103 C104 C99 C100 0.0 . . . . ?
C103 C104 C99 N15 -163(3) . . . . ?
C103 C104 N16 Pd8 -178.9(16) . . . . ?
C103 C104 N16 C105 69(3) . . . . ?
C109 C112 N17 Pd9 64(2) . . . . ?
C109 C112 N17 C113 -171.8(13) . . . . ?
C109 C110 C111 C106 0.0 . . . . ?
C110 C109 C108 C107 0.0 . . . . ?
C110 C111 C106 C107 0.0 . . . . ?
C110 C111 C106 C105 -179.0(10) . . . . ?
C111 C106 C107 C108 0.0 . . . . ?
C111 C106 C105 N16 -99(4) . . . . ?
C106 C107 C108 C109 0.0 . . . . ?
C107 C106 C105 N16 82(4) . . . . ?
C108 C109 C110 C111 0.0 . . . . ?
N22 C155 C160 C159 -175.7(19) . . . . ?
N22 C155 C160 N21 3(2) . . . . ?
N22 C155 C156 C157 176.0(17) . . . . ?
N22 C154 C151 C150 -77(2) . . . . ?
N22 C154 C151 C152 109(2) . . . . ?
C147 C148 C153 C152 178.9(9) . . . . ?
C147 N23 C146 C141 131(2) . . . . ?
C147 N23 C146 C145 -53(3) . . . . ?
N15 C99 C100 C101 160(4) . . . . ?
N16 C104 C99 C100 -172(3) . . . . ?
N16 C104 C99 N15 25(3) . . . . ?
N16 C104 C103 C102 173(3) . . . . ?
C154 C151 C150 C149 -175(2) . . . . ?
C154 C151 C152 C153 174(2) . . . . ?
C151 C150 C149 C148 0.0 . . . . ?
C150 C151 C152 C153 0.0 . . . . ?
C150 C149 C148 C147 -178.9(9) . . . . ?
C150 C149 C148 C153 0.0 . . . . ?
C149 C148 C153 C152 0.0 . . . . ?
C148 C147 N23 Pd12 60(2) . . . . ?
C148 C147 N23 C146 -91(2) . . . . ?
C148 C153 C152 C151 0.0 . . . . ?
C152 C151 C150 C149 0.0 . . . . ?
N23 C147 C148 C149 -103(2) . . . . ?
N23 C147 C148 C153 78(2) . . . . ?
N23 C146 C145 C144 -175.5(16) . . . . ?
N24 C141 C146 N23 1.6(16) . . . . ?
N24 C141 C146 C145 -175(2) . . . . ?
N24 C141 C142 C143 174(2) . . . . ?
C105 C106 C107 C108 179.1(9) . . . . ?
C141 C146 C145 C144 0.0 . . . . ?
C146 C141 C142 C143 0.0 . . . . ?
C146 C145 C144 C143 0.0 . . . . ?
C145 C144 C143 C142 0.0 . . . . ?
C144 C143 C142 C141 0.0 . . . . ?
C142 C141 C146 N23 176.1(13) . . . . ?
C142 C141 C146 C145 0.0 . . . . ?
C5G C4G C3G C2G 1(10) . . . . ?
C5G C4G C3G O6G 123(23) . . . . ?
C5G C6G C7G C2G -20(9) . . . . ?
C8G C5G C4G C3G 176(5) . . . . ?
C8G C5G C6G C7G -164(6) . . . . ?
C4G C5G C8G C9G -55(6) . . . . ?
C4G C5G C8G C10G 125(6) . . . . ?
C4G C5G C6G C7G 54(9) . . . . ?
C4G C3G O6G C2G -125(26) . . . . ?
C4G C3G O6G C1G -136(22) . . . . ?
C6G C5G C8G C9G 158(5) . . . . ?
C6G C5G C8G C10G -22(5) . . . . ?
C6G C5G C4G C3G -42(10) . . . . ?
C2G C3G O6G C1G -11(6) . . . . ?
C2G C1G O6G C3G 11(6) . . . . ?
C3G C2G C1G O6G -12(7) . . . . ?
C3G C2G C7G C6G -18(11) . . . . ?
C1G C2G C3G C4G -178(6) . . . . ?
C1G C2G C3G O6G 14(8) . . . . ?
C1G C2G C7G C6G -172(7) . . . . ?
C7G C2G C3G C4G 29(11) . . . . ?
C7G C2G C3G O6G -139(8) . . . . ?
C7G C2G C1G O6G 146(7) . . . . ?
N17 C113 C114 C115 -175.1(14) . . . . ?
N17 C112 C109 C110 -99(2) . . . . ?
N17 C112 C109 C108 85(2) . . . . ?
O6G C2G C3G C4G 167(9) . . . . ?
O6G C2G C7G C6G -100(9) . . . . ?

_shelx_res_file                  
;
TITL SHELXT_b.res in P2(1)
    10922.res
    created by SHELXL-2018/3 at 13:35:37 on 06-Dec-2021
REM Old TITL xcalibur
REM SHELXT solution in P2(1)
REM R1 0.371, Rweak 0.036, Alpha 0.041, Orientation as input
REM Flack x = 0.445 ( 0.003 ) from Parsons quotients
REM Formula found by SHELXT: C206 I8
CELL 1.54187 14.2647 52.2312 19.5113 90 91.295 90
ZERR 2 0.0001 0.001 0.0003 0 0.001 0
LATT -1
SYMM -X,0.5+Y,-Z
SFAC C H Cl N O Pd
UNIT 348 355.2 48 48 8.93 24
EQIV $1 -1-X,-0.5+Y,2-Z
EQIV $2 -X,-0.5+Y,2-Z
DFIX 2 Pd8 N16
DFIX 2 Pd8 N15
DFIX 1.5 C8G C9G
DFIX 1.5 C8G C5G
DFIX 1.5 C5G C4G
DFIX 1.5 C6G C5G
DFIX 2.55 C9G C5G
DFIX 2.55 C8G C4G
DFIX 2.55 C6G C8G
DFIX 1.5 N18 C118
DFIX 2.55 C4G C2G
DFIX 2.55 C6G C2G
DFIX 2.55 C5G C7G
DFIX 1.55 C7G C2G
DFIX 2.88 C113 Pd9
DFIX 1.55 C6G C7G
DFIX 1.5 C10G C8G
DFIX 2.55 C10G C5G
DFIX 2.55 C7G C1G
DFIX 1.55 C2G C1G
DFIX 2.88 C118 Pd9
DFIX 2.55 C5G C3G
DFIX 1.55 C2G C3G
DFIX 1.55 C4G C3G
DFIX 2.55 C3G C1G
DFIX 2.88 C155 Pd9_$1 Pd9 C113
DFIX 2.88 Pd9 C118
DFIX 2 N24 Pd12
DFIX 1.5 0.01 N17 C113
DFIX 2 N22 Pd11
DFIX 1.5 C147 N23
DFIX 2 N23 Pd12
DFIX 2 Pd12 N24
DFIX 1.5 C155 N22
DFIX 1.5 N23 C146
DFIX 1.5 C154 C151
DFIX 2.5 N23 C141
DFIX 2.5 N23 C145
DFIX 1.5 N22 C154
DFIX 1.5 C148 C147
DFIX 1.5 C147 C148
DFIX 1.5 N17 C112
DFIX 2 N21 Pd11
DFIX 1.5 C160 N21
DFIX 1.5 C140 N24
DFIX 1.5 C146 C142
DFIX 1.5 C145 C146
DFIX 1.5 N24 C141
DFIX 2.5 N24 C146
DFIX 2.5 N24 C142
DFIX 2.8 Pd11 C160
DFIX 2.8 0.01 Pd11 C155
DFIX 1.5 N22 C155
DFIX 2 0.01 N17 Pd9
DFIX 1.4 0.01 C91 C92
DFIX 1.5 N15 C98
DFIX 1.5 N21 C161
DFIX 1.5 C112 N17
DFIX 1.4 C105 C106
DFIX 1.5 N13 C126
DFIX 1.4 C123 C126
DFIX 1.5 C105 N16
DFIX 1.4 C109 C112
DFIX 1.5 C91 N14
DFIX 1.4 C98 C95
DFIX 1.4 C92 C91
DFIX 1.4 0.01 C119 C120
DFIX 1.4 0.01 C95 C98
DFIX 1.4 C118 N18
DFIX 1.4 C113 N17
DFIX 2.3 Pd12 Cl24
DFIX 1.5 0.01 C119 N18
DFIX 2.9 0.01 N14 C93
DFIX 2.9 C119_$2 C117_$2
DFIX 1.5 C106 C105
SADI C96 C98 C98 C94
SADI C94 C98 C98 C96
SADI C149 C147 C147 C153
SADI 0.01 C110 C112 C112 C108
FLAT 0.01 C5G C8G C10G C9G
FLAT N23 C146 C142 N24
FLAT C105 C106 C107 C111 C110 C108 C109 C112
FLAT C126 C123 C124 C122 C125 C121 C120 C119
FLAT C98 C95 C93 C92 C97 C96 C94 C91
FLAT C147 C148 C153 C152 C151 C154 C150 C149
RIGU N18 C34 C29 C30 C31 C32 C33 C105 N16 C104 C99 N15 C98 C159 C160
RIGU C154 C151 C150 C149 C148 C153 C152 C105 C106 C111 C110 C109 C108 C107 =
 C112 C20 C19 C18 C17 C16 C15 C103 C104 C99 C100 C102 C101
RIGU 0.01 0.01 C104 Cl23 Cl24
RIGU 0.001 0.001 C155 C156 C157 C158 C159 C160 C73 C74 C75 C76 C71 C72
RIGU 0.001 0.001 C141 C145 C144 C143 C142 C146 C147 N23 N24 C140
RIGU 0.001 0.0001 C4G C9G C8G C5G C10G C6G C3G C7G C2G C1G
RIGU 0.002 0.002 C113 C114 C115 C116 C117 C118
DELU 0.003 0.003 Pd8
DELU N22 C155
DELU C3 C4
DELU C95 C94
DELU C138 C139 C134
DELU 0.001 0.001 C59 C60
DELU 0.001 0.001 C7 C8 C11 C14
DELU 0.00005 0.00005 N17 C113
DELU 0.001 0.001 N24 N23 Pd12
DELU 0.001 0.001 Pd12 Cl24
DELU 0.001 0.001 N14 C91
SIMU 0.01 0.02 2 N22 C155 C154
SIMU 0.01 0.02 2 C155 N22 C160
SIMU 0.01 0.02 2 C135 C136
SIMU 0.01 0.02 2 C97 C96 C92
SIMU 0.01 0.02 2 C26 C25
SIMU 0.01 0.02 2 Pd8 N15
SIMU 0.01 0.02 2 C26 C25 C27
SIMU 0.01 0.02 2 C106 C109 C112 C105 C111 C110
SIMU 0.01 0.02 2 C15 C20
SIMU 0.001 0.002 2 C93 C94
SIMU 0.001 0.02 2 C44 C45
SIMU 0.001 0.02 2 C61 C62
SIMU 0.001 0.02 2 C82 C81
SIMU 0.02 0.004 2 C152 C151 C153 C150 C149 C148 C147 C154 N22 N23
SIMU 0.01 0.02 2 C113 N17 C118 C114 C115 C116 C117
SIMU 0.01 0.02 2 C98 C95
ISOR Cl15 Cl16 Pd8 C147 N23 N24 C140
ISOR 0.01 0.02 Cl15 Cl16 C95 C98 O6G N21 C161 Cl23 Pd12 C105 N16 C103 C104 =
 C99 C100 C101 C102 N15 O4G C20
ISOR 0.05 0.1 Cl17 Cl18 Cl16 Cl15 Cl23 Cl24
ISOR 0.01 0.01 C3G C9G C8G C5G C10G C4G C6G
ISOR 0.001 0.002 C155 C160 C112 N17 N18
ISOR 0.02 0.04 C146 C141 C143 C142 C145 C144 N22 C155 C160 N21 C159 C158 =
 C157 C156
ISOR 0.05 0.1 C140 N24 N23 C147
ISOR 0.01 0.02 N18 C118 C113 N17
ISOR 0.01 0.02 C125 C120

L.S. 7
PLAN  240
TEMP -180.15
CONF
LIST 6
MORE -1
BOND $H
fmap 2
acta
TWIN -1 0 0 0 -1 0 0 0 -1 2
OMIT 0 -5 1
OMIT 1 3 0
OMIT 2 5 0
OMIT -2 5 4
OMIT -2 -6 4
OMIT 0 3 3
OMIT 0 -1 4
OMIT 0 5 1
OMIT -2 -5 4
OMIT 0 1 4
OMIT 1 9 1
OMIT -2 -3 2
OMIT 4 1 2
OMIT 4 -1 2
OMIT 1 -9 1
OMIT 1 -5 1
OMIT 0 5 3
OMIT 0 -3 3
OMIT 2 -5 0
OMIT -2 6 4
OMIT 1 6 2
OMIT 1 -5 0
OMIT 1 -3 0
OMIT -2 -11 6
OMIT 1 -6 2
OMIT 0 7 4
OMIT 0 -7 4
OMIT 0 0 1
OMIT 2 -5 1
OMIT -2 3 1
OMIT -1 6 2
OMIT -8 -16 1
OMIT 0 -1 1
OMIT -2 -3 1
OMIT 1 -3 3
OMIT -2 -6 5
OMIT -2 6 5
OMIT -1 -6 2
OMIT 0 -15 3
OMIT -1 3 1
OMIT -8 -15 2
OMIT 1 0 1
OMIT 1 5 1
OMIT -1 -3 1
OMIT 0 0 2
OMIT -2 0 2
OMIT 0 1 1
OMIT 6 -17 0
OMIT 3 -9 4
OMIT -2 0 1
REM <olex2.extras>
REM <HklSrc "%./10922.hkl">
REM </olex2.extras>

WGHT    0.200000
BASF   0.24509
FVAR       0.14751
PD1   6   -0.763483    0.678120    0.911778    11.00000    0.02264    0.10764 =
         0.05476   -0.00076    0.00674    0.00512
PD4   6    0.262174    0.655902    0.074036    11.00000    0.02350    0.10530 =
         0.05498   -0.00100    0.00617    0.00450
PD2   6   -0.154623    0.646441    0.777436    11.00000    0.03051    0.12784 =
         0.06092   -0.00531    0.01018    0.00106
PD6   6   -0.346822    0.687397    0.208472    11.00000    0.03139    0.13403 =
         0.06046   -0.00607    0.00906    0.00197
PD10  6   -0.470823    0.590694    0.921274    11.00000    0.03983    0.10864 =
         0.07985   -0.00275    0.01039    0.00833
PD3   6   -0.582391    0.679948    0.460730    11.00000    0.04896    0.15210 =
         0.05189    0.00164    0.00244    0.01734
PD5   6    0.079509    0.653389    0.525185    11.00000    0.04629    0.15270 =
         0.05277    0.00185    0.00323    0.01827
PD7   6   -1.030224    0.743172    1.064299    11.00000    0.03631    0.11444 =
         0.08408   -0.00741    0.01069    0.00978
PD11  6   -0.995720    0.504239    0.692998    11.00000    0.16229    0.11150 =
         0.14929    0.00318   -0.01909   -0.03037
PD9   6   -0.501047    0.827251    1.294026    11.00000    0.21569    0.11445 =
         0.16061    0.01172   -0.04705   -0.04870
CL10  3    0.422761    0.659448    0.067485    11.00000    0.02120    0.12782 =
         0.07854    0.01427    0.00107    0.00359
CL9   3    0.239632    0.699791    0.074538    11.00000    0.03877    0.11277 =
         0.06106   -0.00357    0.00863    0.00764
CL2   3   -0.739074    0.634439    0.911371    11.00000    0.03521    0.10270 =
         0.06350   -0.00255    0.01106    0.00637
CL13  3   -0.943758    0.750386    0.968541    11.00000    0.05621    0.12729 =
         0.07574   -0.00495    0.01231    0.02758
CL6   3   -0.638061    0.640656    0.492988    11.00000    0.04596    0.15178 =
         0.07958    0.00943    0.00317    0.01411
CL20  3   -0.557223    0.583517    1.017885    11.00000    0.04846    0.12422 =
         0.07760    0.00251    0.01299    0.00869
CL1   3   -0.924747    0.674726    0.918198    11.00000    0.02326    0.12862 =
         0.07553    0.01033    0.00161    0.00349
CL4   3   -0.195261    0.614625    0.699979    11.00000    0.05485    0.14284 =
         0.08866   -0.02058    0.01449   -0.01273
CL8   3   -0.382306    0.716376    0.123596    11.00000    0.07344    0.12624 =
         0.08167    0.00679    0.01005    0.00936
CL12  3    0.005254    0.670285    0.618229    11.00000    0.05795    0.17982 =
         0.05713   -0.01716    0.00561    0.00873
CL5   3   -0.507098    0.663286    0.367201    11.00000    0.04964    0.17241 =
         0.06063   -0.01273    0.00660    0.01013
CL14  3   -1.171407    0.741151    1.004088    11.00000    0.04349    0.13442 =
         0.10891   -0.00481   -0.00281    0.00986
CL19  3   -0.331546    0.592975    0.981644    11.00000    0.04649    0.15402 =
         0.10081   -0.00415   -0.00248    0.01058
CL11  3    0.134518    0.692731    0.492939    11.00000    0.05762    0.14828 =
         0.07503    0.00827    0.00059    0.02152
CL7   3   -0.306779    0.718866    0.286515    11.00000    0.05644    0.13901 =
         0.08629   -0.02368    0.01054   -0.00325
CL3   3   -0.116659    0.617360    0.861669    11.00000    0.08467    0.11995 =
         0.08000    0.00833    0.00469    0.01532
N11   4    0.149776    0.636882    0.445451    11.00000    0.04466    0.18283 =
         0.04973    0.01188    0.00855    0.02961
AFIX  13
H11   2    0.215774    0.643347    0.445912    11.00000   -1.20000
AFIX   0

C41   1   -0.626990    0.719889    0.706015    11.00000    0.05536    0.15103 =
         0.05607   -0.00538    0.01021   -0.00802
AFIX  43
H41   2   -0.571317    0.728648    0.694087    11.00000   -1.20000
AFIX   0

CL17  3   -0.545521    0.865366    1.339456    11.00000    0.32607    0.16991 =
         0.20788   -0.05440    0.05765   -0.00523
AFIX  66
C155  1   -1.022301    0.509901    0.828541    11.00000    0.10070    0.10179 =
         0.10343    0.00017    0.00260   -0.00195
C160  1   -1.063688    0.532009    0.802210    11.00000    0.10996    0.10998 =
         0.11156    0.00000    0.00204    0.00094
C159  1   -1.119117    0.547144    0.843629    11.00000    0.06895    0.16140 =
         0.14207   -0.01850   -0.00703    0.01650
AFIX  43
H159  2   -1.147403    0.562253    0.825633    11.00000   -1.20000
AFIX  65
C158  1   -1.133161    0.540172    0.911379    11.00000    0.09183    0.15650 =
         0.13834   -0.03223    0.00230   -0.01987
AFIX  43
H158  2   -1.171045    0.550516    0.939686    11.00000   -1.20000
AFIX  65
C157  1   -1.091774    0.518064    0.937710    11.00000    0.12394    0.18997 =
         0.12872   -0.00639    0.01790    0.00331
AFIX  43
H157  2   -1.101373    0.513299    0.984014    11.00000   -1.20000
AFIX  65
C156  1   -1.036344    0.502929    0.896292    11.00000    0.12043    0.17379 =
         0.11065    0.01973    0.01237    0.01319
AFIX  43
H156  2   -1.008059    0.487820    0.914289    11.00000   -1.20000
AFIX   0

N4    4   -0.184090    0.672408    0.708141    11.00000    0.02926    0.11981 =
         0.07209   -0.01220    0.01273   -0.00724
AFIX  13
H4    2   -0.156868    0.667126    0.663524    11.00000   -1.20000
AFIX   0
C22   1   -0.328116    0.689906    0.631359    11.00000    0.05398    0.14896 =
         0.06305    0.00397   -0.00825   -0.01441

N20   4   -0.590553    0.588959    0.862302    11.00000    0.03175    0.11405 =
         0.07324    0.00873    0.01451   -0.00192
AFIX  13
H20   2   -0.637785    0.600270    0.884284    11.00000   -1.20000
AFIX   0

N3    4   -0.119052    0.677271    0.837482    11.00000    0.02141    0.12972 =
         0.06071    0.01035    0.00592    0.01051
AFIX  13
H3    2   -0.052551    0.673867    0.852038    11.00000   -1.20000
AFIX   0

CL18  3   -0.465328    0.811575    1.402361    11.00000    0.51671    0.22861 =
         0.20414    0.08544   -0.17978   -0.14912
N9    4    0.120577    0.648765    0.066705    11.00000    0.03474    0.09673 =
         0.04585   -0.00360    0.01613   -0.00516
AFIX  13
H9A   2    0.093983    0.659884    0.029348    11.00000   -1.20000
AFIX  66

C20   1   -0.143875    0.698535    0.729256    11.00000    0.02449    0.10950 =
         0.05845    0.01457    0.01232    0.00401
C19   1   -0.137878    0.719896    0.687092    11.00000    0.07516    0.12151 =
         0.07107    0.02083   -0.00614    0.01061
AFIX  43
H19   2   -0.158358    0.718885    0.640501    11.00000   -1.20000
AFIX  65
C18   1   -0.101914    0.742737    0.713098    11.00000    0.06780    0.11972 =
         0.10709    0.02143    0.01604    0.00008
AFIX  43
H18   2   -0.097816    0.757336    0.684280    11.00000   -1.20000
AFIX  65
C17   1   -0.071947    0.744216    0.781267    11.00000    0.05927    0.12065 =
         0.10870   -0.01002    0.01216   -0.00773
AFIX  43
H17   2   -0.047368    0.759827    0.799040    11.00000   -1.20000
AFIX  65
C16   1   -0.077944    0.722856    0.823431    11.00000    0.08394    0.14608 =
         0.05191   -0.02232    0.01512   -0.00031
AFIX  43
H16   2   -0.057463    0.723867    0.870022    11.00000   -1.20000
AFIX  65
C15   1   -0.113907    0.700015    0.797426    11.00000    0.02676    0.11672 =
         0.06359    0.00207    0.00912    0.01831
AFIX   0

C54   1   -0.079283    0.676255    0.092045    11.00000    0.02164    0.10683 =
         0.05641   -0.00424    0.00630   -0.00044
AFIX  43
H54   2   -0.045662    0.691247    0.080100    11.00000   -1.20000
AFIX   0

CL22  3   -0.955556    0.463492    0.657828    11.00000    0.23686    0.11476 =
         0.20765   -0.00653    0.00230   -0.06063
C55   1   -0.173361    0.675729    0.079956    11.00000    0.02084    0.12491 =
         0.05865    0.00487    0.00410   -0.00020
AFIX  43
H55   2   -0.203645    0.690311    0.060565    11.00000   -1.20000
AFIX   0

C128  1   -0.634764    0.610853    0.746846    11.00000    0.05125    0.16019 =
         0.06988   -0.00712   -0.00264    0.01003
AFIX  43
H128  2   -0.698593    0.610930    0.759723    11.00000   -1.20000
AFIX   0

N1    4   -0.774752    0.717016    0.906236    11.00000    0.02257    0.11571 =
         0.06547   -0.00672    0.01106    0.00554
AFIX  13
H1    2   -0.819891    0.722094    0.942280    11.00000   -1.20000
AFIX   0

N12   4    0.037206    0.616461    0.547450    11.00000    0.04648    0.17654 =
         0.04750    0.00257    0.00548    0.02663
AFIX  13
H12A  2    0.056647    0.612928    0.596097    11.00000   -1.20000
AFIX   0

N2    4   -0.622747    0.684697    0.917934    11.00000    0.03904    0.12096 =
         0.04780    0.00077    0.01151    0.00562
AFIX  13
H2    2   -0.596534    0.673616    0.955513    11.00000   -1.20000
AFIX   0

N14   4   -1.096625    0.743459    1.156467    11.00000    0.02789    0.25121 =
         0.11331    0.03011    0.01586    0.04368
AFIX  13
H14   2   -1.141449    0.728918    1.149550    11.00000   -1.20000
AFIX   0

C70   1    0.102589    0.643852    0.377598    11.00000    0.04159    0.13141 =
         0.06063    0.01018    0.00576    0.01784
AFIX  23
H70A  2    0.096904    0.662717    0.374857    11.00000   -1.20000
H70B  2    0.038383    0.636646    0.376472    11.00000   -1.20000
AFIX   0
C80   1   -0.173245    0.659313    0.414316    11.00000    0.04127    0.11912 =
         0.06396   -0.01566   -0.00419    0.01023
AFIX  43
H80   2   -0.195862    0.676417    0.414941    11.00000   -1.20000
AFIX   0

C36   1   -0.654012    0.699034    0.669338    11.00000    0.03934    0.15742 =
         0.06297    0.01202    0.01075    0.01718
AFIX  66
C124  1   -0.767189    0.777562    1.234553    11.00000    0.06391    0.13325 =
         0.09627   -0.00355    0.00001    0.01956
AFIX  43
H124  2   -0.821014    0.782357    1.259318    11.00000   -1.20000
AFIX  65
C125  1   -0.679316    0.777612    1.266827    11.00000    0.10348    0.09786 =
         0.09713   -0.00345   -0.00304   -0.00687
AFIX  43
H125  2   -0.673083    0.782441    1.313650    11.00000   -1.20000
AFIX  65
C120  1   -0.600562    0.770595    1.230591    11.00000    0.10332    0.10337 =
         0.10261    0.00827   -0.01647   -0.01432
C121  1   -0.609681    0.763528    1.162082    11.00000    0.04401    0.09302 =
         0.15487   -0.02398    0.00148   -0.00503
AFIX  43
H121  2   -0.555856    0.758732    1.137317    11.00000   -1.20000
AFIX  65
C122  1   -0.697554    0.763478    1.129807    11.00000    0.03146    0.22773 =
         0.13858    0.05803    0.01460   -0.02609
AFIX  43
H122  2   -0.703786    0.758648    1.082984    11.00000   -1.20000
AFIX  65
C123  1   -0.776308    0.770495    1.166042    11.00000    0.07087    0.10420 =
         0.07844    0.00446    0.00569    0.01185
AFIX   0

C52   1   -0.084186    0.633012    0.137041    11.00000    0.04219    0.11786 =
         0.06003    0.00285    0.01361    0.01716
AFIX  43
H52   2   -0.053935    0.618543    0.157075    11.00000   -1.20000
AFIX   0

C21   1   -0.294930    0.676202    0.698076    11.00000    0.03626    0.16717 =
         0.07494   -0.01223   -0.01296    0.01080
AFIX  23
H21A  2   -0.325011    0.659133    0.699362    11.00000   -1.20000
H21B  2   -0.317933    0.686088    0.737589    11.00000   -1.20000
AFIX   0

C51   1   -0.181758    0.632650    0.122414    11.00000    0.04831    0.09632 =
         0.06193    0.00252    0.01659    0.00150
AFIX  43
H51   2   -0.216724    0.617562    0.131109    11.00000   -1.20000
AFIX   0

C127  1   -0.568565    0.600701    0.793637    11.00000    0.04793    0.08270 =
         0.09064   -0.01079    0.01900    0.00503
C79   1   -0.138994    0.649444    0.474596    11.00000    0.03950    0.13658 =
         0.08874   -0.01863    0.01089    0.01079
AFIX  43
H79   2   -0.135498    0.659694    0.514795    11.00000   -1.20000
AFIX   0

CL16  3   -0.911820    0.947910    1.150583    11.00000    0.26121    0.21432 =
         0.37052    0.02937    0.09639    0.06669
C11   1   -0.273668    0.679412    0.889647    11.00000    0.02930    0.13631 =
         0.04751   -0.01078    0.01217   -0.00095
N10   4    0.274916    0.616094    0.079045    11.00000    0.04137    0.08317 =
         0.06290   -0.00185    0.01185    0.01225
AFIX  13
H10A  2    0.320579    0.610863    0.043512    11.00000   -1.20000
AFIX   0

C8    1   -0.465408    0.678798    0.862629    11.00000    0.02197    0.10025 =
         0.06909   -0.00212    0.00660    0.01171
N8    4   -0.385181    0.656873    0.147563    11.00000    0.03214    0.13044 =
         0.05506    0.00703    0.01017    0.00501
AFIX  13
H8    2   -0.452062    0.660070    0.133658    11.00000   -1.20000
AFIX   0

N13   4   -0.910061    0.743320    1.124741    11.00000    0.06225    0.07613 =
         0.08405   -0.00514    0.01875    0.01794
AFIX  13
H13C  2   -0.863127    0.732031    1.102349    11.00000   -1.20000
AFIX   0

C168  1   -0.630886    0.563412    0.858301    11.00000    0.04596    0.09044 =
         0.09067   -0.00545    0.00380   -0.01709
AFIX  23
H16A  2   -0.638539    0.556891    0.905488    11.00000   -1.20000
H16B  2   -0.585996    0.552001    0.835274    11.00000   -1.20000
AFIX   0

C82   1   -0.146984    0.621250    0.354124    11.00000    0.03881    0.16624 =
         0.07106   -0.00733   -0.01046    0.00424
AFIX  43
H82   2   -0.147528    0.611725    0.312637    11.00000   -1.20000
AFIX   0

C14   1   -0.169150    0.680219    0.903289    11.00000    0.03206    0.16203 =
         0.04676    0.00416    0.00350    0.00175
AFIX  23
H14A  2   -0.151691    0.696722    0.925022    11.00000   -1.20000
H14B  2   -0.150682    0.666244    0.935104    11.00000   -1.20000
AFIX   0

C64   1    0.256325    0.616868    0.206956    11.00000    0.03218    0.11787 =
         0.05454    0.00471    0.00796   -0.00163
C53   1   -0.030411    0.656117    0.120753    11.00000    0.03797    0.10746 =
         0.04701    0.00716    0.00800   -0.00393
AFIX  66
C62   1    0.182789    0.605617    0.058065    11.00000    0.05101    0.10900 =
         0.06597    0.00181    0.00569    0.00865
C57   1    0.109217    0.622516    0.045153    11.00000    0.03039    0.09816 =
         0.05663   -0.00369    0.00703    0.00790
C58   1    0.025720    0.613660    0.015691    11.00000    0.01956    0.12363 =
         0.06956   -0.00716    0.00621   -0.00557
AFIX  43
H58   2   -0.024563    0.625210    0.006867    11.00000   -1.20000
AFIX  65
C59   1    0.015796    0.587903   -0.000859    11.00000    0.04836    0.13960 =
         0.07988    0.00358    0.00753   -0.03613
AFIX  43
H59   2   -0.041270    0.581850   -0.020995    11.00000   -1.20000
AFIX  65
C60   1    0.089368    0.571003    0.012052    11.00000    0.08400    0.07505 =
         0.12036   -0.01313    0.04030   -0.02930
AFIX  43
H60   2    0.082584    0.553399    0.000741    11.00000   -1.20000
AFIX  65
C61   1    0.172864    0.579859    0.041514    11.00000    0.05119    0.10922 =
         0.06610    0.00177    0.00553    0.00884
AFIX  43
H61   2    0.223147    0.568309    0.050338    11.00000   -1.20000
AFIX   0
C66   1    0.233582    0.646441    0.296755    11.00000    0.03610    0.10384 =
         0.07484   -0.00676    0.01156    0.00432
AFIX  43
H66   2    0.253963    0.660803    0.322991    11.00000   -1.20000
AFIX   0

N18   4   -0.450282    0.795877    1.259591    11.00000    0.12274    0.12288 =
         0.12305    0.00039    0.00228   -0.00039
AFIX  13
H18A  2   -0.388765    0.792513    1.283498    11.00000   -1.20000
AFIX   0

C40   1   -0.675569    0.728266    0.757399    11.00000    0.05357    0.13904 =
         0.05599    0.02179    0.01634    0.01315
AFIX  43
H40   2   -0.652493    0.742737    0.781979    11.00000   -1.20000
AFIX   0

N19   4   -0.406534    0.596880    0.829838    11.00000    0.04250    0.05825 =
         0.09924   -0.00521    0.00443    0.01213
AFIX  13
H19A  2   -0.364467    0.612068    0.835862    11.00000   -1.20000
AFIX   0

C38   1   -0.786400    0.695835    0.744489    11.00000    0.02597    0.12701 =
         0.07195    0.01633    0.00059   -0.00314
AFIX  43
H38   2   -0.840898    0.687349    0.759956    11.00000   -1.20000
AFIX   0

CL21  3   -1.021897    0.517300    0.585660    11.00000    0.36755    0.11531 =
         0.22246    0.02007   -0.10924   -0.08420
C78   1   -0.109651    0.624381    0.476015    11.00000    0.05846    0.14095 =
         0.06229   -0.01388   -0.00114   -0.02033
C50   1   -0.226826    0.653910    0.095697    11.00000    0.02700    0.13472 =
         0.04880   -0.00027    0.00600    0.00112
C7    1   -0.571916    0.677962    0.853557    11.00000    0.01924    0.12761 =
         0.06632   -0.01736    0.02048    0.00126
AFIX  23
H7A   2   -0.591151    0.690054    0.816782    11.00000   -1.20000
H7B   2   -0.590867    0.660552    0.838739    11.00000   -1.20000
AFIX   0
C42   1   -0.814381    0.727518    0.839091    11.00000    0.03870    0.10415 =
         0.06109    0.00591    0.00749    0.00551
AFIX  23
H42A  2   -0.811224    0.746451    0.839743    11.00000   -1.20000
H42B  2   -0.881041    0.722477    0.833683    11.00000   -1.20000
AFIX   0
C9    1   -0.414928    0.699943    0.850037    11.00000    0.03048    0.09317 =
         0.07810   -0.00374    0.00838   -0.00637
AFIX  43
H9    2   -0.445856    0.714465    0.830860    11.00000   -1.20000
AFIX   0

C56   1    0.073221    0.656110    0.132430    11.00000    0.03938    0.10536 =
         0.06599    0.00404    0.00060    0.00193
AFIX  23
H56A  2    0.090398    0.643750    0.169075    11.00000   -1.20000
H56B  2    0.094365    0.673338    0.147230    11.00000   -1.20000
AFIX   0

PART 1
C91   1   -1.157954    0.762677    1.177821    11.00000    0.05584    0.20785 =
         0.09653   -0.00437    0.02993    0.00664
AFIX  23
H91A  2   -1.213473    0.763890    1.146618    11.00000   -1.20000
H91B  2   -1.179139    0.759420    1.224998    11.00000   -1.20000
AFIX   0

PART 0
C26   1   -0.365138    0.685036    0.512650    11.00000    0.05814    0.18394 =
         0.06313   -0.01551    0.00695    0.01869
AFIX  43
H26   2   -0.368628    0.675473    0.471254    11.00000   -1.20000
AFIX   0
C25   1   -0.393360    0.709591    0.509098    11.00000    0.04831    0.17138 =
         0.05704   -0.01602    0.00667    0.01677

C129  1   -0.615424    0.619943    0.688522    11.00000    0.04713    0.10764 =
         0.08088    0.01888    0.01076    0.01026
AFIX  43
H129  2   -0.663970    0.626555    0.659464    11.00000   -1.20000
AFIX   0

N7    4   -0.312731    0.658612    0.279465    11.00000    0.03827    0.17913 =
         0.06212   -0.02402    0.01182    0.01103
AFIX  13
H7    2   -0.340908    0.663534    0.324044    11.00000   -1.20000
AFIX  66

C90   1   -1.025789    0.731311    1.207652    11.00000    0.06593    0.12737 =
         0.07398   -0.00029    0.01281    0.02622
C89   1   -1.051436    0.721564    1.270812    11.00000    0.03465    0.14130 =
         0.09799    0.01473    0.01085   -0.02539
AFIX  43
H89   2   -1.115642    0.721082    1.282662    11.00000   -1.20000
AFIX  65
C88   1   -0.983141    0.712522    1.316634    11.00000    0.07120    0.18277 =
         0.06575    0.02686   -0.00582    0.02269
AFIX  43
H88   2   -1.000670    0.705860    1.359802    11.00000   -1.20000
AFIX  65
C87   1   -0.889197    0.713228    1.299296    11.00000    0.10115    0.14227 =
         0.07651    0.00971    0.03366    0.01965
AFIX  43
H87   2   -0.842520    0.707048    1.330614    11.00000   -1.20000
AFIX  65
C86   1   -0.863549    0.722975    1.236136    11.00000    0.05599    0.08272 =
         0.09174   -0.01147    0.02434   -0.00043
AFIX  43
H86   2   -0.799342    0.723457    1.224287    11.00000   -1.20000
AFIX  65
C85   1   -0.931844    0.732017    1.190314    11.00000    0.04000    0.10696 =
         0.07277   -0.01365    0.01172    0.00599
AFIX   0

N5    4   -0.537746    0.715433    0.440727    11.00000    0.09204    0.13850 =
         0.05167   -0.00568   -0.00173   -0.00444
AFIX  13
H5    2   -0.555288    0.718686    0.391585    11.00000   -1.20000
AFIX   0

C63   1    0.310643    0.606239    0.145549    11.00000    0.03188    0.14516 =
         0.04574    0.01542    0.00342    0.01147
AFIX  23
H63A  2    0.377675    0.610868    0.151195    11.00000   -1.20000
H63B  2    0.306176    0.587325    0.145493    11.00000   -1.20000
AFIX   0

C12   1   -0.321598    0.657898    0.905674    11.00000    0.03953    0.11512 =
         0.06185   -0.00378    0.01059    0.01770
AFIX  43
H12   2   -0.290282    0.643387    0.924571    11.00000   -1.20000
AFIX   0

C132  1   -0.477518    0.603336    0.776216    11.00000    0.03668    0.08657 =
         0.09545    0.02572    0.01429   -0.01139
C65   1    0.288687    0.638607    0.239853    11.00000    0.04528    0.11261 =
         0.07065    0.01669    0.00993    0.00260
AFIX  43
H65   2    0.342891    0.647632    0.226005    11.00000   -1.20000
AFIX   0
C67   1    0.154012    0.634368    0.314851    11.00000    0.03605    0.13643 =
         0.06436    0.01848   -0.00091    0.01796

AFIX  66
C96   1   -1.012933    0.819616    1.222215    11.00000    0.10415    0.16360 =
         0.12094    0.00414    0.02101    0.04878
AFIX  43
H96   2   -0.979259    0.827153    1.259619    11.00000   -1.20000
AFIX  65
C97   1   -1.054829    0.795789    1.229836    11.00000    0.08714    0.15350 =
         0.10653   -0.00682    0.03157    0.05143
AFIX  43
H97   2   -1.049788    0.787042    1.272449    11.00000   -1.20000
AFIX  65
C92   1   -1.104099    0.784761    1.175107    11.00000    0.08926    0.16238 =
         0.09763    0.00415    0.04291    0.04730
C93   1   -1.111474    0.797559    1.112758    11.00000    0.08074    0.14005 =
         0.14036    0.00411    0.01127    0.04946
AFIX  43
H93   2   -1.145148    0.790022    1.075353    11.00000   -1.20000
AFIX  65
C94   1   -1.069579    0.821386    1.105136    11.00000    0.08086    0.14018 =
         0.14030    0.00410    0.01115    0.04931
AFIX  43
H94   2   -1.074619    0.830133    1.062522    11.00000   -1.20000
AFIX  65
C95   1   -1.020308    0.832415    1.159864    11.00000    0.13249    0.11662 =
         0.14110    0.00642    0.01483    0.01643
AFIX   0

C83   1   -0.114874    0.609392    0.416217    11.00000    0.06375    0.17975 =
         0.07279   -0.02242   -0.00170    0.00165
AFIX  43
H83   2   -0.097490    0.591835    0.417118    11.00000   -1.20000
AFIX   0

C39   1   -0.759039    0.717266    0.778263    11.00000    0.06685    0.10331 =
         0.04956    0.00476    0.00592    0.01156
C69   1    0.175744    0.604013    0.226852    11.00000    0.04147    0.09679 =
         0.06006   -0.00309    0.01509   -0.00206
AFIX  43
H69   2    0.155927    0.589110    0.202664    11.00000   -1.20000
AFIX   0

C28   1   -0.433126    0.717496    0.445147    11.00000    0.06925    0.22463 =
         0.05998    0.00284    0.01193    0.02658
AFIX  23
H28A  2   -0.406165    0.706937    0.408346    11.00000   -1.20000
H28B  2   -0.415099    0.735510    0.436768    11.00000   -1.20000
AFIX   0
C13   1   -0.421571    0.657731    0.893145    11.00000    0.04298    0.12242 =
         0.05025   -0.00778    0.00416    0.01336
AFIX  43
H13   2   -0.457579    0.643240    0.905713    11.00000   -1.20000
AFIX   0

C49   1   -0.333083    0.654744    0.081655    11.00000    0.02975    0.13360 =
         0.04731   -0.00992    0.00559    0.00511
AFIX  23
H49A  2   -0.348615    0.669596    0.051989    11.00000   -1.20000
H49B  2   -0.352955    0.638998    0.057099    11.00000   -1.20000
AFIX  66

C6    1   -0.611647    0.711091    0.939859    11.00000    0.05056    0.09994 =
         0.04681   -0.00053    0.00402    0.00765
C5    1   -0.528067    0.719929    0.969231    11.00000    0.04825    0.13277 =
         0.05592   -0.00914    0.01264   -0.02091
AFIX  43
H5A   2   -0.477882    0.708356    0.978150    11.00000   -1.20000
AFIX  65
C4    1   -0.517914    0.745699    0.985554    11.00000    0.07631    0.10570 =
         0.09751    0.00620    0.02547   -0.00176
AFIX  43
H4A   2   -0.460790    0.751739    1.005628    11.00000   -1.20000
AFIX  65
C3    1   -0.591341    0.762632    0.972504    11.00000    0.05607    0.14503 =
         0.11091    0.00864    0.02717    0.01069
AFIX  43
H3A   2   -0.584401    0.780245    0.983660    11.00000   -1.20000
AFIX  65
C2    1   -0.674922    0.753795    0.943131    11.00000    0.08824    0.09483 =
         0.08440   -0.00590    0.03817   -0.00281
AFIX  43
H2A   2   -0.725106    0.765368    0.934213    11.00000   -1.20000
AFIX  65
C1    1   -0.685076    0.728024    0.926808    11.00000    0.02485    0.13745 =
         0.06236   -0.00746    0.01024   -0.00103
AFIX   0

C131  1   -0.456637    0.612559    0.712395    11.00000    0.07748    0.15364 =
         0.08736    0.02363    0.01596    0.03272
AFIX  43
H131  2   -0.392966    0.613591    0.699401    11.00000   -1.20000
AFIX   0

C37   1   -0.740191    0.685043    0.687859    11.00000    0.06035    0.13541 =
         0.06981   -0.01697    0.00704    0.01097
AFIX  43
H37   2   -0.762280    0.670281    0.664078    11.00000   -1.20000
AFIX   0
N6    4   -0.647692    0.697574    0.541790    11.00000    0.07810    0.13654 =
         0.04104    0.00765    0.01527    0.02651
AFIX  13
H6    2   -0.713604    0.691041    0.540716    11.00000   -1.20000
AFIX   0

C77   1   -0.066673    0.612890    0.542200    11.00000    0.07133    0.10416 =
         0.07543   -0.00026    0.00126   -0.02110
AFIX  23
H77A  2   -0.095906    0.621058    0.582212    11.00000   -1.20000
H77B  2   -0.081130    0.594363    0.543702    11.00000   -1.20000
AFIX   0

PART -1
O5G   5   -0.873449    0.618391    0.678435    11.00000    0.07556    0.21491 =
         0.18802    0.09233   -0.06178   -0.05414

PART 0
C133  1   -0.342783    0.573173    0.809108    11.00000    0.04000    0.10842 =
         0.10265   -0.00522    0.01289    0.02027
AFIX  23
H13A  2   -0.323548    0.575221    0.760982    11.00000   -1.20000
H13B  2   -0.285324    0.573021    0.838528    11.00000   -1.20000
AFIX   0
C167  1   -0.891235    0.568809    0.820508    11.00000    0.05235    0.16426 =
         0.10519    0.01799    0.01527    0.01653
AFIX  43
H167  2   -0.946435    0.573400    0.843923    11.00000   -1.20000
AFIX   0

C35   1   -0.604627    0.688273    0.608967    11.00000    0.05730    0.18710 =
         0.03048   -0.01570    0.01055    0.01377
AFIX  23
H35A  2   -0.607632    0.669346    0.610518    11.00000   -1.20000
H35B  2   -0.537766    0.693342    0.611553    11.00000   -1.20000
AFIX   0
C10   1   -0.319980    0.701309    0.863939    11.00000    0.02984    0.11965 =
         0.07960   -0.00445    0.01856    0.00127
AFIX  43
H10   2   -0.286414    0.716721    0.856332    11.00000   -1.20000
AFIX   0
C27   1   -0.329874    0.671605    0.573172    11.00000    0.04712    0.18000 =
         0.05014   -0.01434    0.00204    0.01554
AFIX  43
H27   2   -0.311208    0.654156    0.575134    11.00000   -1.20000
AFIX   0

C165  1   -0.722454    0.561769    0.821438    11.00000    0.05254    0.10663 =
         0.07767    0.00424    0.00702    0.00173
C84   1   -0.212479    0.658292    0.289780    11.00000    0.03976    0.12164 =
         0.09615   -0.00521   -0.00269   -0.00551
AFIX  23
H84A  2   -0.189523    0.676165    0.288182    11.00000   -1.20000
H84B  2   -0.184650    0.649020    0.250937    11.00000   -1.20000
AFIX  66

PART -1
C118  1   -0.434750    0.798564    1.187573    11.00000    0.05777    0.07907 =
         0.16331   -0.00623   -0.00881   -0.00500
C113  1   -0.470312    0.820371    1.155493    11.00000    0.03073    0.07001 =
         0.16438    0.00672    0.00022   -0.01479
C114  1   -0.453504    0.824706    1.086564    11.00000    0.06497    0.09469 =
         0.16556   -0.00358    0.00181   -0.00037
AFIX  43
H114  2   -0.477809    0.839610    1.064640    11.00000   -1.20000
AFIX  65
C115  1   -0.401132    0.807235    1.049714    11.00000    0.07839    0.10375 =
         0.17984   -0.02445    0.00503   -0.00747
AFIX  43
H115  2   -0.389645    0.810198    1.002604    11.00000   -1.20000
AFIX  65
C116  1   -0.365569    0.785428    1.081793    11.00000    0.06689    0.10671 =
         0.18903   -0.02481    0.00061   -0.00094
AFIX  43
H116  2   -0.329775    0.773487    1.056607    11.00000   -1.20000
AFIX  65
C117  1   -0.382377    0.781092    1.150722    11.00000    0.06673    0.10165 =
         0.18531   -0.02490   -0.00945    0.00514
AFIX  43
H117  2   -0.358071    0.766188    1.172647    11.00000   -1.20000
AFIX   0
PART 0
C119  1   -0.509860    0.772086    1.263557    11.00000    0.06096    0.10334 =
         0.22547    0.03844   -0.03294   -0.02784
AFIX  23
H11A  2   -0.472133    0.757807    1.245392    11.00000   -1.20000
H11B  2   -0.518765    0.768493    1.312802    11.00000   -1.20000
AFIX   0

C23   1   -0.355273    0.713902    0.629843    11.00000    0.06876    0.09980 =
         0.06258   -0.03121   -0.00466    0.00925
AFIX  43
H23   2   -0.352316    0.724051    0.670239    11.00000   -1.20000
AFIX   0

C112  1   -0.634429    0.837211    1.175811    11.00000    0.12978    0.12930 =
         0.12986    0.00011    0.00305   -0.00013
AFIX  23
H11C  2   -0.638988    0.840233    1.125755    11.00000   -1.20000
H11D  2   -0.660335    0.819946    1.184318    11.00000   -1.20000
AFIX   0

C81   1   -0.177641    0.646658    0.353414    11.00000    0.03816    0.16620 =
         0.07081   -0.00724   -0.01070    0.00432
C126  1   -0.868659    0.769706    1.129954    11.00000    0.05272    0.11007 =
         0.09368   -0.01119    0.01046    0.01056
AFIX  23
H12B  2   -0.861770    0.776687    1.083165    11.00000   -1.20000
H12C  2   -0.912752    0.780924    1.154406    11.00000   -1.20000
AFIX   0
CL15  3   -0.959403    0.913487    1.047567    11.00000    0.35694    0.37295 =
         0.32450    0.18221    0.05223    0.03722

PART 1
O1G   5   -0.911510    0.631985    0.795039     0.56317    0.07683    0.15661 =
         0.09608   -0.06334   -0.02760    0.03059

PART 0
C162  1   -0.900554    0.561013    0.755937    11.00000    0.06174    0.09190 =
         0.09613    0.01321   -0.01784    0.01081
AFIX  66
C137  1   -0.484604    0.501826    0.829774    11.00000    0.09088    0.13468 =
         0.14579    0.02281    0.02337    0.04007
C136  1   -0.485826    0.514413    0.766991    11.00000    0.11317    0.08727 =
         0.13983   -0.00410    0.01494    0.02639
AFIX  43
H136  2   -0.518131    0.507097    0.728647    11.00000   -1.20000
AFIX  65
C135  1   -0.439780    0.537703    0.760312    11.00000    0.11777    0.09298 =
         0.13778   -0.00114    0.02094    0.02609
AFIX  43
H135  2   -0.440615    0.546305    0.717402    11.00000   -1.20000
AFIX  65
C134  1   -0.392513    0.548407    0.816415    11.00000    0.05341    0.10354 =
         0.10614   -0.00326    0.01054    0.03137
C139  1   -0.391291    0.535821    0.879198    11.00000    0.06419    0.21718 =
         0.11400    0.02409    0.03574    0.04231
AFIX  43
H139  2   -0.358986    0.543137    0.917542    11.00000   -1.20000
AFIX  65
C138  1   -0.437336    0.512531    0.885878    11.00000    0.13613    0.19450 =
         0.13189    0.07917    0.02110    0.04396
AFIX  43
H138  2   -0.436500    0.503928    0.928788    11.00000   -1.20000
AFIX   0
C130  1   -0.524957    0.620204    0.667659    11.00000    0.06409    0.08844 =
         0.10075    0.00261    0.02318   -0.00333
AFIX  43
H130  2   -0.510129    0.625630    0.622713    11.00000   -1.20000
AFIX   0
C163  1   -0.820047    0.553832    0.720418    11.00000    0.09351    0.07763 =
         0.11426    0.00791   -0.03386   -0.01164
AFIX  43
H163  2   -0.824932    0.549271    0.673339    11.00000   -1.20000
AFIX   0
C166  1   -0.803812    0.570738    0.856983    11.00000    0.05987    0.09421 =
         0.07802   -0.00927    0.00306    0.00723
AFIX  43
H166  2   -0.799345    0.577537    0.902098    11.00000   -1.20000
AFIX   0
N21   4   -1.041255    0.537176    0.729419    11.00000    0.08318    0.09909 =
         0.13400    0.02668   -0.03322   -0.02218
AFIX  13
H21   2   -1.104115    0.539401    0.706462    11.00000   -1.20000
AFIX   0
C164  1   -0.733413    0.553416    0.754227    11.00000    0.08490    0.08286 =
         0.08563   -0.00880    0.01610   -0.00499
AFIX  43
H164  2   -0.680300    0.547259    0.730774    11.00000   -1.20000
AFIX   0
C140  1   -0.530951    0.474223    0.837661    11.00000    0.13226    0.13299 =
         0.23596    0.01575    0.03164    0.05728
AFIX  23
H14C  2   -0.559088    0.472838    0.883433    11.00000   -1.20000
H14D  2   -0.581764    0.472160    0.802694    11.00000   -1.20000
AFIX   0

C68   1    0.124628    0.612654    0.281072    11.00000    0.03824    0.11229 =
         0.06027    0.00725    0.00748   -0.00278
AFIX  43
H68   2    0.070077    0.603778    0.294882    11.00000   -1.20000
AFIX  66
C72   1    0.209695    0.592691    0.422707    11.00000    0.10938    0.14776 =
         0.07618    0.01452    0.00626    0.05509
AFIX  43
H72   2    0.252649    0.599674    0.391236    11.00000   -1.20000
AFIX  65
C71   1    0.150726    0.608790    0.458611    11.00000    0.06131    0.12976 =
         0.06643    0.00560   -0.01357    0.02771
C76   1    0.087879    0.598574    0.504659    11.00000    0.07419    0.13399 =
         0.07220   -0.00102   -0.00987    0.01254
C75   1    0.083999    0.572257    0.514802    11.00000    0.09807    0.13360 =
         0.08004    0.00126   -0.00264    0.01283
AFIX  43
H75   2    0.041046    0.565275    0.546273    11.00000   -1.20000
AFIX  65
C74   1    0.142968    0.556157    0.478898    11.00000    0.16643    0.14373 =
         0.10874    0.00401    0.03068    0.03704
AFIX  43
H74   2    0.140316    0.538171    0.485831    11.00000   -1.20000
AFIX  65
C73   1    0.205816    0.566374    0.432850    11.00000    0.14072    0.14399 =
         0.07943    0.00216    0.01340    0.05252
AFIX  43
H73   2    0.246118    0.555370    0.408312    11.00000   -1.20000
AFIX  66
C44   1   -0.370530    0.614713    0.299473    11.00000    0.04139    0.17470 =
         0.10100    0.00623    0.00148    0.00555
AFIX  43
H44   2   -0.351797    0.615847    0.346409    11.00000   -1.20000
AFIX  65
C45   1   -0.409743    0.592188    0.273970    11.00000    0.04174    0.17454 =
         0.10116    0.00649    0.00157    0.00545
AFIX  43
H45   2   -0.417810    0.577927    0.303475    11.00000   -1.20000
AFIX  65
C46   1   -0.437152    0.590529    0.205296    11.00000    0.04839    0.13672 =
         0.10574    0.01736    0.01647   -0.00863
AFIX  43
H46   2   -0.463952    0.575134    0.187865    11.00000   -1.20000
AFIX  65
C47   1   -0.425349    0.611395    0.162124    11.00000    0.03380    0.15607 =
         0.06542   -0.02018    0.00763    0.00013
AFIX  43
H47   2   -0.444082    0.610261    0.115189    11.00000   -1.20000
AFIX  65
C48   1   -0.386137    0.633921    0.187627    11.00000    0.03134    0.13596 =
         0.08169   -0.00328   -0.00289   -0.02880
C43   1   -0.358727    0.635580    0.256301    11.00000    0.03144    0.14767 =
         0.04462    0.01526    0.00744    0.01792
AFIX   0

PD8   6   -0.971760    0.913656    1.165587    11.00000    0.27165    0.14238 =
         0.35865    0.06986    0.12763    0.10502
PD12  6   -0.528411    0.420021    0.839191    11.00000    0.21911    0.15728 =
         0.34065    0.07443    0.09933    0.07965
C24   1   -0.387021    0.723833    0.570941    11.00000    0.06285    0.10464 =
         0.09464   -0.01590   -0.01621    0.01680
AFIX  43
H24   2   -0.406304    0.741242    0.570282    11.00000   -1.20000
AFIX   0

C161  1   -0.993768    0.561505    0.716980    11.00000    0.11396    0.11748 =
         0.12399    0.01036   -0.03293   -0.00178
AFIX  23
H16C  2   -1.032569    0.575931    0.733038    11.00000   -1.20000
H16D  2   -0.983452    0.563738    0.667332    11.00000   -1.20000
AFIX   0
CL23  3   -0.614175    0.380245    0.840880    11.00000    0.22466    0.09372 =
         0.44476    0.09071    0.16594    0.05489
CL24  3   -0.513325    0.426969    0.959327    11.00000    0.23214    0.27330 =
         0.31857    0.13956    0.09545    0.05831

AFIX  66
C33   1   -0.713163    0.739800    0.562506    11.00000    0.12556    0.16609 =
         0.06074   -0.00606   -0.01532    0.04748
AFIX  43
H33   2   -0.755840    0.732829    0.594196    11.00000   -1.20000
AFIX  65
C34   1   -0.654116    0.723700    0.526672    11.00000    0.05851    0.16197 =
         0.06543    0.00173   -0.01268    0.01737
C29   1   -0.591673    0.733900    0.480306    11.00000    0.09072    0.15046 =
         0.07326    0.01600   -0.01543    0.02160
C30   1   -0.588278    0.760201    0.469772    11.00000    0.14267    0.13876 =
         0.11840    0.00618    0.01440    0.02520
AFIX  43
H30   2   -0.545601    0.767172    0.438083    11.00000   -1.20000
AFIX  65
C31   1   -0.647325    0.776301    0.505606    11.00000    0.17750    0.17506 =
         0.15428    0.02552    0.04319    0.06191
AFIX  43
H31   2   -0.645005    0.794276    0.498406    11.00000   -1.20000
AFIX  65
C32   1   -0.709768    0.766101    0.551973    11.00000    0.21379    0.18374 =
         0.07113    0.01701    0.01485    0.06261
AFIX  43
H32   2   -0.750124    0.777105    0.576463    11.00000   -1.20000
AFIX  66

C104  1   -1.042146    0.893494    1.285481    11.00000    0.21438    0.22365 =
         0.22606    0.00561   -0.00328    0.00401
C99   1   -1.088350    0.878856    1.235735    11.00000    0.17587    0.16843 =
         0.21213   -0.00030    0.01847    0.02863
C100  1   -1.154497    0.860819    1.254797    11.00000    0.18299    0.17285 =
         0.19421    0.01154    0.01136    0.02433
AFIX  43
H100  2   -1.186075    0.850814    1.220798    11.00000   -1.20000
AFIX  65
C101  1   -1.174442    0.857419    1.323604    11.00000    0.22347    0.21593 =
         0.20199    0.00477    0.01535    0.00837
AFIX  43
H101  2   -1.219651    0.845092    1.336631    11.00000   -1.20000
AFIX  65
C102  1   -1.128239    0.872057    1.373350    11.00000    0.23712    0.23113 =
         0.22794   -0.00050    0.00862   -0.00937
AFIX  43
H102  2   -1.141871    0.869734    1.420376    11.00000   -1.20000
AFIX  65
C103  1   -1.062092    0.890095    1.354290    11.00000    0.24184    0.24793 =
         0.23703    0.00212    0.01332   -0.00808
AFIX  43
H103  2   -1.030514    0.900099    1.388289    11.00000   -1.20000
AFIX  66
C109  1   -0.695082    0.855826    1.209000    11.00000    0.15000    0.12270 =
         0.14951   -0.00275    0.01848   -0.00656
C110  1   -0.749803    0.848383    1.263580    11.00000    0.16726    0.13725 =
         0.16137   -0.00917    0.03420    0.00143
AFIX  43
H110  2   -0.745075    0.831457    1.281137    11.00000   -1.20000
AFIX  65
C111  1   -0.811443    0.865708    1.292473    11.00000    0.17996    0.14287 =
         0.17255   -0.01029    0.03298    0.00639
AFIX  43
H111  2   -0.848843    0.860621    1.329776    11.00000   -1.20000
AFIX  65
C106  1   -0.818362    0.890474    1.266785    11.00000    0.19154    0.15028 =
         0.18703   -0.00776    0.03042    0.01359
C107  1   -0.763641    0.897917    1.212204    11.00000    0.28930    0.09659 =
         0.22988   -0.00055    0.10193    0.01809
AFIX  43
H107  2   -0.768370    0.914843    1.194647    11.00000   -1.20000
AFIX  65
C108  1   -0.702001    0.880593    1.183311    11.00000    0.12873    0.13652 =
         0.24205    0.03888    0.04486    0.01735
AFIX  43
H108  2   -0.664602    0.885679    1.146007    11.00000   -1.20000
AFIX   0

PART -1
O3G   5   -0.629007    0.717808    0.313067    11.00000    0.28952    0.13516 =
         0.18154    0.05304   -0.13828   -0.04241

PART 0
N22   4   -0.956849    0.493461    0.789833    11.00000    0.13062    0.11165 =
         0.13199    0.01698    0.00415   -0.00246
AFIX  13
H22   2   -0.974767    0.475137    0.796540    11.00000   -1.20000
AFIX   0
C147  1   -0.627167    0.417833    0.703442    11.00000    0.20168    0.10574 =
         0.30866    0.02710    0.05649    0.03829
AFIX  23
H14E  2   -0.652091    0.400686    0.714676    11.00000   -1.20000
H14F  2   -0.623219    0.419392    0.653022    11.00000   -1.20000
AFIX   0

N15   4   -1.036395    0.880024    1.170511    11.00000    0.25162    0.18107 =
         0.27951    0.03989    0.07852    0.05887
AFIX  13
H15   2   -1.086290    0.880753    1.133728    11.00000   -1.20000
AFIX   0

PART 1
C9G   1   -0.633054    0.554827    1.283300    10.60000    0.19510    0.20801 =
         0.20806    0.00627    0.00478   -0.00057
AFIX  93
H9GA  2   -0.612832    0.560749    1.327233    10.60000   -1.20000
H9GB  2   -0.679303    0.564095    1.257787    10.60000   -1.20000
AFIX   0

PART 0
C98   1   -0.976572    0.856691    1.152351    11.00000    0.13807    0.13264 =
         0.14827    0.00990    0.01391    0.00630
AFIX  23
H98A  2   -0.957143    0.858463    1.104192    11.00000   -1.20000
H98B  2   -0.918958    0.856969    1.181598    11.00000   -1.20000
AFIX   0
N16   4   -0.975174    0.916881    1.267349    11.00000    0.20534    0.20546 =
         0.21735    0.00923    0.02502    0.02200
AFIX  13
H16E  2   -0.998289    0.933860    1.283562    11.00000   -1.20000
AFIX   0

C154  1   -0.861678    0.497244    0.816837    11.00000    0.14662    0.10432 =
         0.13916    0.02870   -0.00478    0.00705
AFIX  23
H15A  2   -0.859461    0.495279    0.867314    11.00000   -1.20000
H15B  2   -0.838384    0.514508    0.805030    11.00000   -1.20000
AFIX  66
C151  1   -0.803460    0.476659    0.782975    11.00000    0.16197    0.10629 =
         0.19278    0.00431    0.01314   -0.00094
C150  1   -0.810231    0.451765    0.807562    11.00000    0.15815    0.10800 =
         0.24617    0.00632    0.02480   -0.01062
AFIX  43
H150  2   -0.854221    0.447777    0.841805    11.00000   -1.20000
AFIX  65
C149  1   -0.752639    0.432708    0.782046    11.00000    0.18228    0.10811 =
         0.28398    0.00947    0.04762    0.00089
AFIX  43
H149  2   -0.757267    0.415694    0.798850    11.00000   -1.20000
AFIX  65
C148  1   -0.688276    0.438543    0.731942    11.00000    0.19461    0.10267 =
         0.28514    0.01504    0.05696    0.03643
C153  1   -0.681503    0.463436    0.707355    11.00000    0.21406    0.09639 =
         0.25388   -0.00016    0.05831    0.02710
AFIX  43
H153  2   -0.637514    0.467424    0.673111    11.00000   -1.20000
AFIX  65
C152  1   -0.739095    0.482494    0.732870    11.00000    0.20408    0.09291 =
         0.20643    0.01271    0.04666    0.03619
AFIX  43
H152  2   -0.734466    0.499507    0.716066    11.00000   -1.20000
AFIX   0
N23   4   -0.533024    0.421932    0.737212    11.00000    0.17140    0.09020 =
         0.33656    0.02722    0.06981    0.07397
AFIX  13
H23A  2   -0.505780    0.404693    0.727631    11.00000   -1.20000
AFIX   0
N24   4   -0.459186    0.452948    0.829313    11.00000    0.14180    0.16772 =
         0.23363    0.06041    0.04806    0.08517
AFIX  13
H24A  2   -0.409346    0.454344    0.865995    11.00000   -1.20000
AFIX   0

C105  1   -0.880748    0.909814    1.295421    11.00000    0.19631    0.16634 =
         0.18913   -0.01060    0.02428    0.01321
AFIX  23
H10B  2   -0.844139    0.925912    1.297155    11.00000   -1.20000
H10C  2   -0.890252    0.904710    1.343634    11.00000   -1.20000
AFIX  66

C141  1   -0.416286    0.454450    0.760891    11.00000    0.16802    0.10839 =
         0.22657    0.04016    0.04744    0.07112
C146  1   -0.453362    0.437912    0.711485    11.00000    0.21427    0.18072 =
         0.25549    0.01436    0.05389    0.00847
C145  1   -0.412705    0.436303    0.647553    11.00000    0.24273    0.21703 =
         0.25382   -0.01551    0.05672   -0.01122
AFIX  43
H145  2   -0.438046    0.425000    0.613786    11.00000   -1.20000
AFIX  65
C144  1   -0.334972    0.451232    0.633028    11.00000    0.23245    0.21134 =
         0.23031   -0.01871    0.06380    0.00142
AFIX  43
H144  2   -0.307185    0.450132    0.589334    11.00000   -1.20000
AFIX  65
C143  1   -0.297894    0.467770    0.682434    11.00000    0.19737    0.16248 =
         0.21101    0.00715    0.05659    0.03224
AFIX  43
H143  2   -0.244767    0.477973    0.672506    11.00000   -1.20000
AFIX  65
C142  1   -0.338550    0.469379    0.746366    11.00000    0.22982    0.19829 =
         0.22534   -0.00945    0.07906   -0.00583
AFIX  43
H142  2   -0.313209    0.480682    0.780133    11.00000   -1.20000
AFIX   0

PART 1
C5G   1   -0.626981    0.522452    1.184229    10.60000    0.21207    0.21591 =
         0.21391   -0.00040    0.00177    0.00510
AFIX  13
H5G   2   -0.618685    0.538559    1.157332    10.60000   -1.20000
AFIX   0
C8G   1   -0.592246    0.531011    1.254417    10.60000    0.21128    0.21138 =
         0.21570    0.00059    0.00016    0.00538
C4G   1   -0.731756    0.519125    1.178366    10.60000    0.21182    0.20553 =
         0.21542   -0.00370    0.00102    0.00690
AFIX  23
H4GA  2   -0.762702    0.535184    1.192512    10.60000   -1.20000
H4GB  2   -0.751280    0.505381    1.209938    10.60000   -1.20000
AFIX   0
C10G  1   -0.519162    0.513868    1.286523    10.60000    0.20915    0.21159 =
         0.21365    0.00165    0.00430    0.00716
AFIX 133
H10D  2   -0.457757    0.517937    1.267794    10.60000   -1.50000
H10E  2   -0.534773    0.495965    1.276479    10.60000   -1.50000
H10F  2   -0.517224    0.516505    1.336263    10.60000   -1.50000
AFIX   0
C6G   1   -0.555081    0.504908    1.150120    10.60000    0.20899    0.21717 =
         0.21777   -0.00332   -0.00191    0.00645
AFIX  23
H6GA  2   -0.557095    0.487718    1.171410    10.60000   -1.20000
H6GB  2   -0.491282    0.511962    1.157761    10.60000   -1.20000
AFIX   0
C2G   1   -0.681157    0.510150    1.056715    10.60000    0.19732    0.12179 =
         0.21508    0.00989    0.00536   -0.01332
C3G   1   -0.764797    0.512196    1.103664    10.60000    0.20546    0.19622 =
         0.20883    0.00640    0.00530    0.00997
AFIX  43
H3G   2   -0.828253    0.509618    1.089504    10.60000   -1.20000
AFIX   0
C1G   1   -0.707349    0.504027    0.981107    10.60000    0.19164    0.25974 =
         0.21235   -0.00427    0.00657    0.00193
AFIX 133
H1GA  2   -0.719339    0.520020    0.956148    10.60000   -1.50000
H1GB  2   -0.763810    0.493337    0.979264    10.60000   -1.50000
H1GC  2   -0.655490    0.494845    0.960012    10.60000   -1.50000
AFIX   0
C7G   1   -0.575943    0.502525    1.071902    10.60000    0.20188    0.26843 =
         0.22071   -0.01904   -0.00289    0.01379
AFIX  23
H7GA  2   -0.564811    0.484714    1.056754    10.60000   -1.20000
H7GB  2   -0.533773    0.513969    1.046409    10.60000   -1.20000
AFIX   0

PART 0
O4G   5   -0.195120    0.879717    1.079789    10.50000    0.05970    0.16812 =
         0.17929    0.05068    0.01142    0.00072

PART 1
O2G   5   -0.589341    0.702664    1.187616    11.00000    0.07297    0.24272 =
         0.17273   -0.07100   -0.02353    0.03786

PART 0
N17   4   -0.530690    0.836733    1.196424    11.00000    0.11548    0.11547 =
         0.11663    0.00010    0.00247   -0.00108
AFIX  13
H17A  2   -0.507245    0.854616    1.190392    11.00000   -1.20000
AFIX   0

PART -1
O6G   5   -0.808070    0.499326    1.038705    10.40000    0.27319    0.26843 =
         0.27075   -0.00243    0.00406    0.00285
HKLF 4


REM  SHELXT_b.res in P2(1)
REM wR2 = 0.3087, GooF = S = 1.095, Restrained GooF = 2.444 for all data
REM R1 = 0.1006 for 37135 Fo > 4sig(Fo) and 0.1287 for all 56440 data
REM 2007 parameters refined using 1136 restraints

END

WGHT      0.2000      0.0000

REM Highest difference peak  3.339,  deepest hole -1.949,  1-sigma level  0.173
Q1    1  -0.4696  0.8233  1.2041  11.00000  0.05    3.34
Q2    1  -1.0287  0.5098  0.8006  11.00000  0.05    3.29
Q3    1  -1.0035  0.9013  1.2047  11.00000  0.05    2.05
Q4    1  -0.5011  0.4308  0.7944  11.00000  0.05    1.96
Q5    1  -0.9372  0.9255  1.2068  11.00000  0.05    1.38
Q6    1   0.2670  0.6550  0.1368  11.00000  0.05    1.30
Q7    1  -0.1452  0.6463  0.8391  11.00000  0.05    1.29
Q8    1  -0.7603  0.6771  0.9726  11.00000  0.05    1.28
Q9    1  -1.2216  0.5553  0.6687  11.00000  0.05    1.25
Q10   1  -0.1415  0.7073  0.7479  11.00000  0.05    1.23
Q11   1  -0.2799  0.7783  1.3232  11.00000  0.05    1.21
Q12   1  -0.3357  0.6865  0.2712  11.00000  0.05    1.19
Q13   1  -0.5622  0.4081  0.7970  11.00000  0.05    1.15
Q14   1   0.2604  0.6750  0.0767  11.00000  0.05    1.14
Q15   1  -0.4021  0.5913  0.5013  11.00000  0.05    1.09
Q16   1  -0.0941  0.7408  0.4906  11.00000  0.05    1.09
Q17   1  -0.3620  0.6271  0.2376  11.00000  0.05    1.09
Q18   1  -0.7565  0.6587  0.9145  11.00000  0.05    1.08
Q19   1  -0.8642  0.8048  1.4177  11.00000  0.05    1.06
Q20   1  -1.1369  0.5324  0.8647  11.00000  0.05    1.03
Q21   1   0.0771  0.6541  0.5886  11.00000  0.05    1.03
Q22   1  -0.1170  0.7258  0.4894  11.00000  0.05    1.01
Q23   1  -0.3769  0.6071  0.5020  11.00000  0.05    1.01
Q24   1  -0.1397  0.6218  0.8062  11.00000  0.05    1.00
Q25   1  -0.3452  0.7106  0.1998  11.00000  0.05    1.00
Q26   1  -0.7645  0.6785  0.8940  11.00000  0.05    0.99
Q27   1   0.2637  0.6368  0.0773  11.00000  0.05    0.99
Q28   1  -0.3575  0.7117  0.1820  11.00000  0.05    0.98
Q29   1  -0.3670  0.7992  1.1285  11.00000  0.05    0.98
Q30   1  -0.1380  0.5557  0.1912  11.00000  0.05    0.96
Q31   1  -0.7613  0.6960  0.9140  11.00000  0.05    0.96
Q32   1  -0.6425  0.5233  0.5728  11.00000  0.05    0.95
Q33   1   0.0790  0.6300  0.5305  11.00000  0.05    0.94
Q34   1  -1.0381  0.7473  1.0198  11.00000  0.05    0.92
Q35   1  -0.1665  0.6460  0.7243  11.00000  0.05    0.91
Q36   1  -0.4691  0.5697  0.9319  11.00000  0.05    0.90
Q37   1  -0.3596  0.7753  0.8037  11.00000  0.05    0.89
Q38   1  -0.4914  0.8496  1.0998  11.00000  0.05    0.89
Q39   1  -0.3446  0.7745  0.8180  11.00000  0.05    0.89
Q40   1  -0.3402  0.6632  0.2144  11.00000  0.05    0.88
Q41   1  -0.5776  0.7034  0.4651  11.00000  0.05    0.88
Q42   1  -0.1625  0.6696  0.7721  11.00000  0.05    0.86
Q43   1  -1.1647  0.8051  0.9153  11.00000  0.05    0.86
Q44   1  -1.0027  0.4839  0.9016  11.00000  0.05    0.85
Q45   1  -0.3350  0.5296  1.0800  11.00000  0.05    0.84
Q46   1  -0.3627  0.6924  0.1501  11.00000  0.05    0.83
Q47   1   0.0909  0.6777  0.5309  11.00000  0.05    0.82
Q48   1  -0.3272  0.4618  0.9545  11.00000  0.05    0.82
Q49   1  -0.4641  0.5854  0.9802  11.00000  0.05    0.81
Q50   1  -0.5747  0.6804  0.5236  11.00000  0.05    0.81
Q51   1  -0.3043  0.7776  0.8623  11.00000  0.05    0.81
Q52   1  -1.1253  0.7639  1.4657  11.00000  0.05    0.80
Q53   1  -0.8513  0.9573  1.2111  11.00000  0.05    0.79
Q54   1  -0.5800  0.6563  0.4636  11.00000  0.05    0.79
Q55   1  -0.6489  0.3775  0.7807  11.00000  0.05    0.78
Q56   1  -0.2163  0.6335  0.7394  11.00000  0.05    0.78
Q57   1  -0.7614  0.6572  0.9559  11.00000  0.05    0.77
Q58   1  -0.0055  0.7481  0.5402  11.00000  0.05    0.75
Q59   1  -0.0396  0.5480  0.2675  11.00000  0.05    0.75
Q60   1  -0.3170  0.7114  0.2378  11.00000  0.05    0.74
Q61   1  -0.2823  0.6744  0.2431  11.00000  0.05    0.74
Q62   1  -0.9719  0.9114  1.1391  11.00000  0.05    0.74
Q63   1  -0.3266  0.4503  0.9163  11.00000  0.05    0.73
Q64   1  -0.1807  0.6208  0.7481  11.00000  0.05    0.73
Q65   1  -0.1851  0.5541  0.1482  11.00000  0.05    0.73
Q66   1  -1.0286  0.7443  1.1280  11.00000  0.05    0.73
Q67   1  -1.1783  0.7691  1.4265  11.00000  0.05    0.72
Q68   1  -0.3510  0.5634  0.5769  11.00000  0.05    0.72
Q69   1  -0.9368  0.5187  0.7191  11.00000  0.05    0.71
Q70   1  -0.9853  0.7414  1.1202  11.00000  0.05    0.71
Q71   1  -0.4632  0.5924  0.8595  11.00000  0.05    0.71
Q72   1  -0.4942  0.5856  0.4551  11.00000  0.05    0.71
Q73   1  -0.3804  0.6734  0.1632  11.00000  0.05    0.71
Q74   1   0.0911  0.8047  0.8374  11.00000  0.05    0.70
Q75   1  -0.3070  0.5638  0.5584  11.00000  0.05    0.70
Q76   1  -0.2830  0.6959  0.2488  11.00000  0.05    0.70
Q77   1  -0.3245  0.5671  0.5717  11.00000  0.05    0.70
Q78   1  -1.0347  0.7651  1.0466  11.00000  0.05    0.69
Q79   1  -0.5280  0.4220  0.8628  11.00000  0.05    0.69
Q80   1  -0.3841  0.7876  0.7393  11.00000  0.05    0.68
Q81   1  -0.3969  0.7838  0.7582  11.00000  0.05    0.68
Q82   1  -0.1796  0.8730  1.0381  11.00000  0.05    0.67
Q83   1   0.2597  0.6584  0.0241  11.00000  0.05    0.67
Q84   1  -0.7527  0.4900  1.0107  11.00000  0.05    0.67
Q85   1  -0.0654  0.5461  0.3182  11.00000  0.05    0.66
Q86   1   0.3158  0.6389  0.1105  11.00000  0.05    0.65
Q87   1  -0.7453  0.8443  0.9827  11.00000  0.05    0.65
Q88   1  -0.4384  0.7899  0.6604  11.00000  0.05    0.64
Q89   1  -0.2643  0.5335  1.1178  11.00000  0.05    0.64
Q90   1  -0.4388  0.7889  0.7065  11.00000  0.05    0.64
Q91   1  -1.0921  0.7319  1.1571  11.00000  0.05    0.63
Q92   1   0.2459  0.6757  0.0318  11.00000  0.05    0.62
Q93   1  -0.0296  0.5538  0.2163  11.00000  0.05    0.62
Q94   1  -0.9394  0.7696  1.4283  11.00000  0.05    0.62
Q95   1  -0.2359  0.7996  0.8684  11.00000  0.05    0.61
Q96   1  -0.6046  0.5302  1.1597  11.00000  0.05    0.61
Q97   1  -0.1815  0.8877  1.0922  11.00000  0.05    0.61
Q98   1  -0.5181  0.3987  0.7151  11.00000  0.05    0.61
Q99   1  -0.8761  0.7798  0.6983  11.00000  0.05    0.60
Q100  1  -0.5186  0.8087  1.3369  11.00000  0.05    0.59
Q101  1  -0.0796  0.5749  0.2319  11.00000  0.05    0.59
Q102  1  -0.9438  0.9240  1.0923  11.00000  0.05    0.59
Q103  1  -0.5344  0.8098  1.3152  11.00000  0.05    0.59
Q104  1  -0.6485  0.5347  1.2293  11.00000  0.05    0.58
Q105  1  -0.4736  0.7795  0.7843  11.00000  0.05    0.58
Q106  1  -0.7822  0.6559  0.8702  11.00000  0.05    0.58
Q107  1  -0.5935  0.7054  1.2504  11.00000  0.05    0.57
Q108  1   0.0757  0.8150  0.8755  11.00000  0.05    0.57
Q109  1  -0.8779  0.6224  0.7424  11.00000  0.05    0.57
Q110  1  -0.7101  0.5100  1.0084  11.00000  0.05    0.57
Q111  1  -0.2412  0.7825  1.3785  11.00000  0.05    0.56
Q112  1  -0.6348  0.7078  0.3135  11.00000  0.05    0.56
Q113  1  -0.5753  0.6733  0.4034  11.00000  0.05    0.55
Q114  1  -0.7768  0.8224  0.9368  11.00000  0.05    0.55
Q115  1  -0.9642  0.7314  1.1013  11.00000  0.05    0.55
Q116  1  -1.0728  0.7975  1.2185  11.00000  0.05    0.55
Q117  1  -0.5605  0.8235  1.3450  11.00000  0.05    0.55
Q118  1  -0.4002  0.5281  1.1092  11.00000  0.05    0.55
Q119  1  -0.3326  0.6826  0.6320  11.00000  0.05    0.55
Q120  1  -0.7724  0.8248  1.0083  11.00000  0.05    0.55
Q121  1  -0.6218  0.5534  1.2978  11.00000  0.05    0.55
Q122  1  -0.8397  0.8008  0.7870  11.00000  0.05    0.55
Q123  1  -0.7395  0.5102  1.0584  11.00000  0.05    0.54
Q124  1  -0.0165  0.7162  0.0866  11.00000  0.05    0.53
Q125  1  -0.8319  0.9132  1.5034  11.00000  0.05    0.53
Q126  1  -0.3729  0.7101  0.2423  11.00000  0.05    0.52
Q127  1   0.0185  0.6716  0.4959  11.00000  0.05    0.52
Q128  1  -0.5199  0.6680  0.4962  11.00000  0.05    0.52
Q129  1  -0.5911  0.7682  0.9482  11.00000  0.05    0.52
Q130  1   0.1397  0.6716  0.5004  11.00000  0.05    0.52
Q131  1  -0.4878  0.8043  1.3212  11.00000  0.05    0.52
Q132  1   0.0582  0.5737  0.0279  11.00000  0.05    0.52
Q133  1  -0.3704  0.5214  1.1190  11.00000  0.05    0.51
Q134  1  -0.1946  0.8684  1.0878  11.00000  0.05    0.51
Q135  1  -0.4426  0.5162  1.1314  11.00000  0.05    0.51
Q136  1  -0.2530  0.7122  0.3334  11.00000  0.05    0.51
Q137  1  -0.4401  0.5331  0.5528  11.00000  0.05    0.51
Q138  1   0.0217  0.6530  0.4706  11.00000  0.05    0.51
Q139  1  -0.5338  0.5834  0.8749  11.00000  0.05    0.51
Q140  1  -0.8242  0.8238  0.4689  11.00000  0.05    0.51
Q141  1  -0.2845  0.5619  0.4655  11.00000  0.05    0.50
Q142  1  -0.3129  0.4812  1.4074  11.00000  0.05    0.50
Q143  1  -0.8812  0.7703  1.4251  11.00000  0.05    0.50
Q144  1  -0.4553  0.5175  1.0924  11.00000  0.05    0.50
Q145  1  -1.0007  0.5291  0.6795  11.00000  0.05    0.49
Q146  1  -0.5717  0.5245  1.1243  11.00000  0.05    0.49
Q147  1   0.3332  0.6659  0.1088  11.00000  0.05    0.49
Q148  1  -1.0651  0.7937  1.4385  11.00000  0.05    0.49
Q149  1  -0.7111  0.5052  0.9491  11.00000  0.05    0.48
Q150  1  -0.1175  0.4406  0.5206  11.00000  0.05    0.48
Q151  1  -0.9898  0.7406  1.0023  11.00000  0.05    0.48
Q152  1  -1.0989  0.7552  1.0307  11.00000  0.05    0.48
Q153  1  -0.9587  0.5406  1.2398  11.00000  0.05    0.48
Q154  1  -1.0329  0.9160  1.1398  11.00000  0.05    0.48
Q155  1  -0.8582  0.7939  0.7340  11.00000  0.05    0.48
Q156  1  -0.3996  0.5778  0.9521  11.00000  0.05    0.48
Q157  1  -0.1192  0.4359  0.5018  11.00000  0.05    0.48
Q158  1  -0.7947  0.7015  0.8770  11.00000  0.05    0.48
Q159  1  -0.2800  0.8204  1.5830  11.00000  0.05    0.47
Q160  1  -0.6210  0.6543  0.4374  11.00000  0.05    0.47
Q161  1  -0.9405  0.4851  0.7309  11.00000  0.05    0.47
Q162  1  -0.9994  0.5240  0.6544  11.00000  0.05    0.47
Q163  1  -1.2815  0.8381  1.5288  11.00000  0.05    0.47
Q164  1  -1.0175  0.7164  1.0526  11.00000  0.05    0.47
Q165  1  -0.3033  0.8861  0.9702  11.00000  0.05    0.47
Q166  1  -0.6743  0.4186  0.5168  11.00000  0.05    0.47
Q167  1  -0.8108  0.6944  0.8745  11.00000  0.05    0.47
Q168  1  -0.5670  0.8481  1.2608  11.00000  0.05    0.46
Q169  1  -0.3218  0.8027  0.5812  11.00000  0.05    0.46
Q170  1  -0.9415  0.9174  1.3044  11.00000  0.05    0.46
Q171  1  -0.9880  0.5191  0.6412  11.00000  0.05    0.46
Q172  1  -1.2136  0.4982  0.4589  11.00000  0.05    0.46
Q173  1  -0.1938  0.5349  0.4346  11.00000  0.05    0.46
Q174  1  -0.6164  0.3894  0.5156  11.00000  0.05    0.46
Q175  1  -0.8636  0.6253  0.6745  11.00000  0.05    0.45
Q176  1  -0.7442  0.6365  0.8799  11.00000  0.05    0.45
Q177  1  -0.1927  0.5937  0.7396  11.00000  0.05    0.45
Q178  1   0.1812  0.6718  0.0621  11.00000  0.05    0.45
Q179  1   0.0997  0.6677  0.4681  11.00000  0.05    0.45
Q180  1  -1.1202  0.7930  1.1702  11.00000  0.05    0.45
Q181  1  -0.2990  0.8039  0.5635  11.00000  0.05    0.45
Q182  1   0.1394  0.6493  0.5704  11.00000  0.05    0.45
Q183  1  -0.4203  0.6145  0.2063  11.00000  0.05    0.45
Q184  1  -0.6821  0.6623  0.9191  11.00000  0.05    0.45
Q185  1  -0.2396  0.5442  0.4672  11.00000  0.05    0.44
Q186  1  -0.5216  0.5254  1.1602  11.00000  0.05    0.44
Q187  1  -0.5135  0.7887  0.7269  11.00000  0.05    0.44
Q188  1  -0.5570  0.4094  0.9099  11.00000  0.05    0.44
Q189  1  -0.2800  0.4479  1.0101  11.00000  0.05    0.44
Q190  1  -0.4402  0.8493  1.3139  11.00000  0.05    0.44
Q191  1  -0.3774  0.8091  0.5902  11.00000  0.05    0.44
Q192  1  -0.5178  0.5830  1.0778  11.00000  0.05    0.44
Q193  1  -0.9559  0.7645  0.5009  11.00000  0.05    0.44
Q194  1  -0.9561  0.7422  1.0161  11.00000  0.05    0.43
Q195  1  -0.6429  0.3776  0.5303  11.00000  0.05    0.43
Q196  1  -0.8369  0.6910  0.8831  11.00000  0.05    0.43
Q197  1  -0.8516  0.4842  1.0269  11.00000  0.05    0.43
Q198  1  -0.2210  0.7723  0.5245  11.00000  0.05    0.43
Q199  1  -0.6158  0.7844  1.0026  11.00000  0.05    0.43
Q200  1  -0.4048  0.5340  0.7948  11.00000  0.05    0.43
Q201  1  -0.5356  0.7930  0.7703  11.00000  0.05    0.43
Q202  1  -1.3675  0.8797  1.5074  11.00000  0.05    0.43
Q203  1  -0.7481  0.8922  1.4723  11.00000  0.05    0.43
Q204  1  -1.0668  0.8183  0.8974  11.00000  0.05    0.42
Q205  1  -0.5207  0.7717  0.9400  11.00000  0.05    0.42
Q206  1  -0.6419  0.7943  1.2966  11.00000  0.05    0.42
Q207  1  -0.4034  0.5914  0.2029  11.00000  0.05    0.42
Q208  1  -0.1428  0.6242  0.4511  11.00000  0.05    0.42
Q209  1  -0.5417  0.6081  0.8960  11.00000  0.05    0.42
Q210  1  -0.7157  0.6356  0.9691  11.00000  0.05    0.42
Q211  1  -0.0249  0.8107  0.8691  11.00000  0.05    0.42
Q212  1  -0.0895  0.7217  0.7974  11.00000  0.05    0.41
Q213  1  -0.2782  0.4755  0.4280  11.00000  0.05    0.41
Q214  1   0.0910  0.6511  0.4580  11.00000  0.05    0.41
Q215  1  -1.2493  0.8521  1.5517  11.00000  0.05    0.41
Q216  1  -0.7390  0.8978  0.9865  11.00000  0.05    0.41
Q217  1  -0.2600  0.8053  1.4956  11.00000  0.05    0.41
Q218  1  -0.7531  0.8004  0.7720  11.00000  0.05    0.41
Q219  1  -0.9600  0.4799  0.7206  11.00000  0.05    0.41
Q220  1  -0.2270  0.6335  0.6807  11.00000  0.05    0.41
Q221  1  -0.6267  0.8653  0.9566  11.00000  0.05    0.41
Q222  1   0.2397  0.6974  0.0895  11.00000  0.05    0.41
Q223  1  -0.7755  0.4367  1.0259  11.00000  0.05    0.41
Q224  1  -0.3583  0.7173  0.5386  11.00000  0.05    0.40
Q225  1  -1.0405  0.4802  0.6688  11.00000  0.05    0.40
Q226  1  -1.0330  0.5639  0.7535  11.00000  0.05    0.40
Q227  1  -0.7482  0.7785  1.2213  11.00000  0.05    0.40
Q228  1  -1.1822  0.5101  0.4288  11.00000  0.05    0.40
Q229  1  -0.6937  0.5315  1.1807  11.00000  0.05    0.40
Q230  1  -0.8184  0.8945  1.4756  11.00000  0.05    0.40
Q231  1  -0.4637  0.6149  0.9293  11.00000  0.05    0.40
Q232  1  -0.6403  0.6108  0.7628  11.00000  0.05    0.40
Q233  1  -0.8524  0.9234  1.4734  11.00000  0.05    0.40
Q234  1  -0.4003  0.6036  0.9476  11.00000  0.05    0.40
Q235  1  -1.1944  0.8528  1.5994  11.00000  0.05    0.40
Q236  1  -0.2513  0.4074  0.5034  11.00000  0.05    0.40
Q237  1  -0.6333  0.6173  0.4963  11.00000  0.05    0.40
Q238  1  -0.2566  0.6285  0.6671  11.00000  0.05    0.40
Q239  1  -1.0223  0.8095  1.4313  11.00000  0.05    0.40
Q240  1  -0.9397  0.6546  0.7555  11.00000  0.05    0.39
;
_shelx_res_checksum              1253
_olex2_submission_special_instructions 'No special instructions were received'
_oxdiff_exptl_absorpt_empirical_details 
;
Empirical correction (ABSPACK) includes:
- Absorption correction using spherical harmonics
- Frame scaling
;
_oxdiff_exptl_absorpt_empirical_full_max 1.714
_oxdiff_exptl_absorpt_empirical_full_min 0.585
loop_
_twin_individual_id
_twin_individual_mass_fraction_refined
1 0.755(15)
2 0.245(15)

####################################################################### 
# 
# This file contains crystal structure data downloaded from the 
# Cambridge Structural Database (CSD) hosted by the Cambridge 
# Crystallographic Data Centre (CCDC).
# 
# Full information about CCDC data access policies and citation 
# guidelines are available at http://www.ccdc.cam.ac.uk/access/V1 
# 
# Audit and citation data items may have been added by the CCDC. 
# Please retain this information to preserve the provenance of 
# this file and to allow appropriate attribution of the data. 
# 
#######################################################################

data_2NBSA@MMF-CH3CN
_database_code_depnum_ccdc_archive 'CCDC 2133387'
loop_
_audit_author_name
_audit_author_address
'Wei He'
;The University of Tokyo
Japan
;


_audit_update_record             
;
2022-01-10 deposited with the CCDC.	2022-06-13 downloaded from the CCDC.
;
# publcif _publ_body_element loop end
_audit_creation_date             2021-10-18
_audit_creation_method           
;
Olex2 1.5
(compiled 2021.08.20 svn.r13c46975 for OlexSys, GUI svn.r6405)
;
_shelx_SHELXL_version_number     2018/3
_chemical_name_common            ?
_chemical_name_systematic        ?
_chemical_formula_moiety         
'C42 H42 Cl6 N6 Pd3, C42 H41 Cl6 N6 Pd3, C2 H3 N, 0.866(O), 0.366(C6 H4 N O5 S)'
_chemical_formula_sum            'C88.20 H87.46 Cl12 N13.37 O2.70 Pd6 S0.37'
_chemical_formula_weight         2453.43
_chemical_melting_point          ?
_chemical_oxdiff_formula         'C100 H100 N12 Cl12 Pd6 O4 S'
_chemical_oxdiff_usercomment     97-5
loop_
_atom_type_symbol
_atom_type_description
_atom_type_scat_dispersion_real
_atom_type_scat_dispersion_imag
_atom_type_scat_source
C C 0.0181 0.0091 'International Tables Vol C Tables 4.2.6.8 and 6.1.1.4'
H H 0.0000 0.0000 'International Tables Vol C Tables 4.2.6.8 and 6.1.1.4'
Cl Cl 0.3639 0.7018 'International Tables Vol C Tables 4.2.6.8 and 6.1.1.4'
N N 0.0311 0.0180 'International Tables Vol C Tables 4.2.6.8 and 6.1.1.4'
O O 0.0492 0.0322 'International Tables Vol C Tables 4.2.6.8 and 6.1.1.4'
Pd Pd 0.1215 3.9337 'International Tables Vol C Tables 4.2.6.8 and 6.1.1.4'
S S 0.3331 0.5567 'International Tables Vol C Tables 4.2.6.8 and 6.1.1.4'

_shelx_space_group_comment       
;
The symmetry employed for this shelxl refinement is uniquely defined
by the following loop, which should always be used as a source of
symmetry information in preference to the above space-group names.
They are only intended as comments.
;
_space_group_crystal_system      monoclinic
_space_group_IT_number           14
_space_group_name_H-M_alt        'P 1 21/c 1'
_space_group_name_Hall           '-P 2ybc'
loop_
_space_group_symop_operation_xyz
'x, y, z'
'-x, y+1/2, -z+1/2'
'-x, -y, -z'
'x, -y-1/2, z-1/2'

_cell_length_a                   19.5405(2)
_cell_length_b                   51.9315(5)
_cell_length_c                   14.31520(10)
_cell_angle_alpha                90
_cell_angle_beta                 90.5870(10)
_cell_angle_gamma                90
_cell_volume                     14525.8(2)
_cell_formula_units_Z            4
_cell_measurement_reflns_used    75684
_cell_measurement_temperature    93
_cell_measurement_theta_max      72.9120
_cell_measurement_theta_min      3.2280
_shelx_estimated_absorpt_T_max   0.392
_shelx_estimated_absorpt_T_min   0.265
_exptl_absorpt_coefficient_mu    8.234
_exptl_absorpt_correction_T_max  1.00000
_exptl_absorpt_correction_T_min  0.40031
_exptl_absorpt_correction_type   multi-scan
_exptl_absorpt_process_details   
;
CrysAlisPro 1.171.39.46e (Rigaku Oxford Diffraction, 2018)
Empirical absorption correction using spherical harmonics,
 implemented in SCALE3 ABSPACK scaling algorithm.
;
_exptl_absorpt_special_details   ?
_exptl_crystal_colour            'clear yellowish yellow'
_exptl_crystal_colour_lustre     clear
_exptl_crystal_colour_modifier   yellowish
_exptl_crystal_colour_primary    yellow
_exptl_crystal_density_diffrn    1.122
_exptl_crystal_density_meas      ?
_exptl_crystal_density_method    ?
_exptl_crystal_description       block
_exptl_crystal_F_000             4871
_exptl_crystal_size_max          0.22
_exptl_crystal_size_mid          0.15
_exptl_crystal_size_min          0.14
_exptl_transmission_factor_max   ?
_exptl_transmission_factor_min   ?
_diffrn_reflns_av_R_equivalents  0.0517
_diffrn_reflns_av_unetI/netI     0.0346
_diffrn_reflns_Laue_measured_fraction_full 0.995
_diffrn_reflns_Laue_measured_fraction_max 0.967
_diffrn_reflns_limit_h_max       23
_diffrn_reflns_limit_h_min       -24
_diffrn_reflns_limit_k_max       63
_diffrn_reflns_limit_k_min       -64
_diffrn_reflns_limit_l_max       16
_diffrn_reflns_limit_l_min       -17
_diffrn_reflns_number            168241
_diffrn_reflns_point_group_measured_fraction_full 0.995
_diffrn_reflns_point_group_measured_fraction_max 0.967
_diffrn_reflns_theta_full        67.684
_diffrn_reflns_theta_max         74.322
_diffrn_reflns_theta_min         2.261
_diffrn_ambient_temperature      93
_diffrn_detector                 'CCD plate'
_diffrn_detector_area_resol_mean ?
_diffrn_measured_fraction_theta_full 0.995
_diffrn_measured_fraction_theta_max 0.967
_diffrn_measurement_details      
;
List of Runs (angles in degrees, time in seconds):

  # Type    Start    End  Width  t~exp~   \w     \q     \k     \f   Frames
#--------------------------------------------------------------------------
  1  \w     11.00  83.00   0.50    1.20    --    0.00  19.00 120.00  144
  2  \w    -23.00  17.00   0.50    1.20    --    0.00  77.00 150.00   80
  3  \w    -10.00  17.00   0.50    1.20    --    0.00 -57.00 -90.00   54
  4  \w    -19.00  89.00   0.50    1.20    --    0.00  57.00 -60.00  216
  5  \w    -16.00  41.00   0.50    1.20    --    0.00  57.00  60.00  114
  6  \w    -83.00 -57.00   0.50    1.20    --    0.00 -57.00 -90.00   52
  7  \w     14.00 101.00   0.50    4.80    --   92.10 -15.00 -60.00  174
  8  \w     22.00  50.00   0.50    4.80    --   92.10 -45.00-150.00   56
  9  \w    138.00 168.00   0.50    4.80    --   92.10  45.00 -30.00   60
 10  \w     83.00 176.00   0.50    4.80    --   92.10  15.00-180.00  186
 11  \w     70.00 122.00   0.50    4.80    --   92.10 -82.00  90.00  104
 12  \w     83.00 178.00   0.50    4.80    --   92.10  15.00 120.00  190
 13  \w     10.00 122.00   0.50    4.80    --   92.10 -82.00-150.00  224
 14  \w     43.00 116.00   0.50    4.80    --   92.10 -82.00 -30.00  146
 15  \w     12.00 107.00   0.50    4.80    --   92.10 -61.00 -30.00  190
 16  \w     66.00 115.00   0.50    4.80    --   92.10  77.00 -60.00   98
 17  \w     13.00 113.00   0.50    4.80    --   92.10 -61.00-150.00  200
 18  \w     35.00  66.00   0.50    4.80    --   92.10 -82.00  90.00   62
 19  \w      4.00  53.00   0.50    4.80    --   92.10 -15.00-120.00   98
 20  \w     71.00 181.00   0.50    4.80    --   92.10  61.00 -60.00  220
 21  \w      3.00  74.00   0.50    4.80    --   92.10 -77.00 150.00  142
 22  \w     48.00  74.00   0.50    4.80    --   92.10 -15.00-150.00   52
 23  \w     12.00  37.00   0.50    4.80    --   92.10 -15.00-150.00   50
;
_diffrn_measurement_device       'four-circle diffractometer'
_diffrn_measurement_device_type  'XtaLAB AFC12 (RINC): Kappa single'
_diffrn_measurement_method       '\w scans'
_diffrn_orient_matrix_type       
'CrysAlisPro convention (1999,Acta A55,543-557)'
_diffrn_orient_matrix_UB_11      -0.0290301000
_diffrn_orient_matrix_UB_12      0.0259442000
_diffrn_orient_matrix_UB_13      -0.0345248000
_diffrn_orient_matrix_UB_21      0.0676124000
_diffrn_orient_matrix_UB_22      0.0133626000
_diffrn_orient_matrix_UB_23      0.0275205000
_diffrn_orient_matrix_UB_31      0.0283084000
_diffrn_orient_matrix_UB_32      -0.0053565000
_diffrn_orient_matrix_UB_33      -0.0981320000
_diffrn_radiation_monochromator  mirror
_diffrn_radiation_probe          x-ray
_diffrn_radiation_type           'Cu K\a'
_diffrn_radiation_wavelength     1.54184
_diffrn_source                   'Rotating-anode X-ray tube (dual wavelength)'
_diffrn_source_type              'Rigaku (Cu) X-ray DW Source'
_reflns_Friedel_coverage         0.000
_reflns_Friedel_fraction_full    .
_reflns_Friedel_fraction_max     .
_reflns_number_gt                21899
_reflns_number_total             28625
_reflns_special_details          
;
 Reflections were merged by SHELXL according to the crystal
 class for the calculation of statistics and refinement.
 
 _reflns_Friedel_fraction is defined as the number of unique
 Friedel pairs measured divided by the number that would be
 possible theoretically, ignoring centric projections and
 systematic absences.
;
_reflns_threshold_expression     'I > 2\s(I)'
_computing_cell_refinement       'CrysAlisPro 1.171.39.46e (Rigaku OD, 2018)'
_computing_data_collection       'CrysAlisPro 1.171.39.46e (Rigaku OD, 2018)'
_computing_data_reduction        'CrysAlisPro 1.171.39.46e (Rigaku OD, 2018)'
_computing_molecular_graphics    'Olex2 1.5 (Dolomanov et al., 2009)'
_computing_publication_material  'Olex2 1.5 (Dolomanov et al., 2009)'
_computing_structure_refinement  'SHELXL 2018/3 (Sheldrick, 2015)'
_computing_structure_solution    ?
_refine_diff_density_max         4.108
_refine_diff_density_min         -1.696
_refine_diff_density_rms         0.238
_refine_ls_extinction_coef       0.00026(4)
_refine_ls_extinction_expression Fc^*^=kFc[1+0.001xFc^2^\l^3^/sin(2\q)]^-1/4^
_refine_ls_extinction_method     'SHELXL-2018/3 (Sheldrick 2018)'
_refine_ls_goodness_of_fit_ref   1.665
_refine_ls_hydrogen_treatment    constr
_refine_ls_matrix_type           full
_refine_ls_number_parameters     1131
_refine_ls_number_reflns         28625
_refine_ls_number_restraints     491
_refine_ls_R_factor_all          0.1377
_refine_ls_R_factor_gt           0.1209
_refine_ls_restrained_S_all      1.670
_refine_ls_shift/su_max          0.001
_refine_ls_shift/su_mean         0.000
_refine_ls_structure_factor_coef Fsqd
_refine_ls_weighting_details     
'w=1/[\s^2^(Fo^2^)+(0.2000P)^2^] where P=(Fo^2^+2Fc^2^)/3'
_refine_ls_weighting_scheme      calc
_refine_ls_wR_factor_gt          0.3815
_refine_ls_wR_factor_ref         0.3983
_refine_special_details          ?
_olex2_refinement_description    
;
1. Fixed Uiso
 At 1.2 times of:
  All C(H) groups, All C(H,H) groups, All N(H) groups
 At 1.5 times of:
  All C(H,H,H) groups
2. Restrained distances
 C67-C70
 1.5 with sigma of 0.02
 C6G-O4G
 2.7 with sigma of 0.02
 S1G-O4G
 1.45 with sigma of 0.02
 O3G-O4G
 2.4 with sigma of 0.02
 O4G-O5G
 2.4 with sigma of 0.02
 N10-C62
 1.7 with sigma of 0.02
 C50-C49
 1.5 with sigma of 0.02
 C2G-C1G = C6G-C5G = C4G-C3G
 1.43 with sigma of 0.02
 C71-N11
 1.55 with sigma of 0.02
 N11-C71
 1.5 with sigma of 0.01
 C62-N10
 1.5 with sigma of 0.02
 C2G-C1G
 1.55 with sigma of 0.02
 C63-N10
 1.55 with sigma of 0.02
 C1G-C6G
 1.55 with sigma of 0.02
 C5G-C4G
 1.55 with sigma of 0.02
 N10-C63
 1.5 with sigma of 0.01
 C4G-C3G
 1.55 with sigma of 0.02
 C2G-C3G
 1.55 with sigma of 0.02
 S1G-C6G
 1.8 with sigma of 0.02
 C6G-O5G
 2.7 with sigma of 0.02
 C6G-O3G
 2.7 with sigma of 0.02
 S1G-O5G
 1.5 with sigma of 0.02
 S1G-O3G
 1.45 with sigma of 0.02
 O3G-O5G
 2.4 with sigma of 0.02
 N9-C57
 1.5 with sigma of 0.02
 Pd06-C62
 2.9 with sigma of 0.02
 Pd06-C57
 2.9 with sigma of 0.02
 C62-C57
 1.4 with sigma of 0.02
 C63-C64
 1.5 with sigma of 0.02
 C64-C63
 1.5 with sigma of 0.01
 Pd06-C63
 -2.7 with sigma of 0.02
 N11-Pd05
 1.9 with sigma of 0.02
 C29-C34
 1.4 with sigma of 0.02
 C1G-S1G \\sim S1G-C5G
 with sigma of 0.02
 C2G-N1G \\sim N1G-C6G
 with sigma of 0.02
 C69-C63 \\sim C63-C65
 with sigma of 0.02
3. Restrained planarity
 S1G, N1G, C1G, C6G, C5G, C4G, C3G, C2G
 with sigma of 0.1
 C1G, N1G, O1G, O2G
 with sigma of 0.1
 C63, C68, C69, C64, C65, C66, C67, C70
 with sigma of 0.1
4. Rigid bond restraints
 Cl9, Pd06, Cl10, Cl11, Cl12, Pd05, Pd04, Cl8, Cl7, Cl3, Pd01, Cl4, Pd03, Cl6,
 Cl5, Cl2, Pd02, Cl1
 with sigma for 1-2 distances of 0.001 and sigma for 1-3 distances of 0.001
 C62, C61, C60, C57, C58, C59, N9, C56
 with sigma for 1-2 distances of 0.01 and sigma for 1-3 distances of 0.01
 N10
 with sigma for 1-2 distances of 0.00001 and sigma for 1-3 distances of 0.00001
5. Uiso/Uaniso restraints and constraints
C2G \\sim C3G \\sim C1G \\sim C65 \\sim C64 \\sim C62 \\sim C60 \\sim C59 \\sim
C58 \\sim C57: within 2A with sigma of 0.01 and sigma for terminal atoms of
0.02 within 2A
C6 \\sim C1 \\sim C2 \\sim C3 \\sim C4 \\sim C5: within 2A with sigma of 0.001
and sigma for terminal atoms of 0.0002 within 2A
C63 \\sim N10: within 2A with sigma of 0.0005 and sigma for terminal atoms of
0.001 within 2A
N10 \\sim C62 \\sim C57 \\sim C63 \\sim C61 \\sim C60 \\sim C59 \\sim C58 \\sim
N9 \\sim C76 \\sim C71 \\sim C72 \\sim C73 \\sim C74 \\sim C75 \\sim N11 \\sim
N12: within 2A with sigma of 0.001 and sigma for terminal atoms of 0.002 within
2A
C53 \\sim C54 \\sim C55: within 2A with sigma of 0.001 and sigma for terminal
atoms of 0.002 within 2A
Uanis(C63) \\sim Ueq: with sigma of 0.01 and sigma for terminal atoms of 0.02
Uanis(C71) \\sim Ueq, Uanis(C76) \\sim Ueq: with sigma of 0.1 and sigma for
terminal atoms of 0.2
Uanis(C64) \\sim Ueq, Uanis(N10) \\sim Ueq, Uanis(C65) \\sim Ueq: with sigma of
0.01 and sigma for terminal atoms of 0.2
Uanis(C69) \\sim Ueq, Uanis(N10) \\sim Ueq, Uanis(N9) \\sim Ueq, Uanis(C76)
\\sim Ueq: with sigma of 0.001 and sigma for terminal atoms of 0.002
6. Rigid body (RIGU) restrains
 O5G, O3G, O4G
 with sigma for 1-2 distances of 0.004 and sigma for 1-3 distances of 0.004
 C53, C56, C50, C49, C70, N11, N12, O4G, S1G, C6G, O3G, O5G, C1G, C5G, C2G,
 N1G, C4G, C3G, O1G, O2G, C63, C64, C65, C66, C67, C70, C68, C69
 with sigma for 1-2 distances of 0.001 and sigma for 1-3 distances of 0.001
 C72, C73, C74, C75, C70, C76, C71, Cl12, Cl11, Cl8, Cl7
 with sigma for 1-2 distances of 0.0001 and sigma for 1-3 distances of 0.0001
 N10, N8, N7, C62, C61, C60, C59, C58, C57, N9
 with sigma for 1-2 distances of 0.00001 and sigma for 1-3 distances of 0.00001
7. Others
 Sof(O6G)=Sof(C1G)=Sof(C6G)=Sof(C5G)=Sof(H5G)=Sof(C4G)=Sof(H4G)=Sof(C3G)=
 Sof(H3G)=Sof(C2G)=Sof(H2G)=Sof(S1G)=Sof(O1G)=Sof(N1G)=Sof(O2G)=Sof(O4G)=
 Sof(O3G)=Sof(O5G)=FVAR(1)
 Fixed Sof: O7G(0.5)
8.a Ternary CH refined with riding coordinates:
 N4(H4), N5(H5), N2(H2), N3(H3), N6(H6), N7(H7), N1(H1), N8(H8), N12(H12A),
 N11(H11), N9(H9A), N10(H10A)
8.b Secondary CH2 refined with riding coordinates:
 C21(H21A,H21B), C7(H7A,H7B), C42(H42A,H42B), C35(H35A,H35B), C14(H14A,H14B),
 C28(H28A,H28B), C49(H49A,H49B), C84(H84A,H84B), C77(H77A,H77B), C70(H70A,H70B),
  C56(H56A,H56B), C63(H63A,H63B)
8.c Aromatic/amide H refined with riding coordinates:
 C26(H26), C40(H40), C23(H23), C16(H16), C27(H27), C10(H10), C13(H13),
 C41(H41), C9(H9), C44(H44), C12(H12), C24(H24), C37(H37), C19(H19), C38(H38),
 C18(H18), C17(H17), C82(H82), C30(H30), C45(H45), C79(H79), C80(H80), C33(H33),
  C2(H2A), C47(H47), C5(H5A), C83(H83), C31(H31), C46(H46), C3(H3A), C32(H32),
 C51(H51), C52(H52), C54(H54), C55(H55), C4(H4A), C66(H66), C68(H68), C69(H69),
 C58(H58), C59(H59), C60(H60), C61(H61), C5G(H5G), C4G(H4G), C3G(H3G), C2G(H2G),
  C72(H72), C73(H73), C74(H74), C75(H75)
8.d Fitted hexagon refined as free rotating group:
 C50(C51,C52,C53,C54,C55), C66(C67,C68,C69,C64,C65), C62(C57,C58,C59,C60,C61),
 C1G(C6G,C5G,C4G,C3G,C2G), C71(C72,C73,C74,C75,C76)
8.e Idealised Me refined with riding coordinates:
 C8G(H8GA,H8GB,H8GC)
;
_atom_sites_solution_hydrogens   geom
_atom_sites_solution_primary     ?
_atom_sites_solution_secondary   ?
loop_
_atom_site_label
_atom_site_type_symbol
_atom_site_fract_x
_atom_site_fract_y
_atom_site_fract_z
_atom_site_U_iso_or_equiv
_atom_site_adp_type
_atom_site_occupancy
_atom_site_site_symmetry_order
_atom_site_calc_flag
_atom_site_refinement_flags_posn
_atom_site_refinement_flags_adp
_atom_site_refinement_flags_occupancy
_atom_site_disorder_assembly
_atom_site_disorder_group
Pd01 Pd 0.58136(3) 0.48812(2) 0.51137(4) 0.0472(2) Uani 1 1 d . U . . .
Pd02 Pd 1.03176(3) 0.48632(2) 0.32613(5) 0.0557(2) Uani 1 1 d . U . . .
Pd03 Pd 0.71120(3) 0.52176(2) -0.09812(4) 0.0588(2) Uani 1 1 d . U . . .
Pd04 Pd 0.43200(4) 0.42314(2) 0.78347(5) 0.0664(3) Uani 1 1 d . U . . .
Pd05 Pd 0.19834(7) 0.33712(2) 0.26812(12) 0.1258(5) Uani 1 1 d D U . . .
Pd06 Pd 0.34070(15) 0.25317(3) 0.73199(19) 0.1993(12) Uani 1 1 d D U . . .
Cl4 Cl 0.57983(10) 0.53210(4) 0.48531(14) 0.0524(4) Uani 1 1 d . U . . .
Cl3 Cl 0.57770(11) 0.49226(5) 0.67147(13) 0.0556(5) Uani 1 1 d . U . . .
Cl2 Cl 1.00376(13) 0.52562(5) 0.38967(16) 0.0645(5) Uani 1 1 d . U . . .
Cl1 Cl 1.12556(11) 0.50291(6) 0.25067(16) 0.0643(6) Uani 1 1 d . U . . .
Cl7 Cl 0.52746(14) 0.41558(6) 0.69566(18) 0.0712(6) Uani 1 1 d . U . . .
Cl6 Cl 0.78906(13) 0.55379(6) -0.06562(17) 0.0697(6) Uani 1 1 d . U . . .
Cl5 Cl 0.62621(13) 0.55026(6) -0.13295(19) 0.0754(7) Uani 1 1 d . U . . .
Cl8 Cl 0.49271(17) 0.42485(7) 0.92177(19) 0.0890(9) Uani 1 1 d . U . . .
Cl12 Cl 0.0897(3) 0.34885(11) 0.2351(6) 0.177(3) Uani 1 1 d . U . . .
N4 N 0.5719(3) 0.48112(15) 0.3723(5) 0.0492(16) Uani 1 1 d . . . . .
H4 H 0.533354 0.491931 0.347707 0.059 Uiso 1 1 calc R U . . .
Cl11 Cl 0.1618(3) 0.29712(10) 0.3080(8) 0.213(4) Uani 1 1 d . U . . .
Cl10 Cl 0.3418(6) 0.21407(11) 0.6539(7) 0.242(4) Uani 1 1 d . U . . .
C34 C 0.7577(4) 0.46830(18) -0.1098(5) 0.0457(18) Uani 1 1 d D . . . .
N5 N 0.6526(4) 0.49079(19) -0.1326(5) 0.064(2) Uani 1 1 d . . . . .
H5 H 0.638049 0.493980 -0.198828 0.077 Uiso 1 1 calc R U . . .
C6 C 0.9694(6) 0.4417(2) 0.3919(8) 0.0727(12) Uani 1 1 d . U . . .
N2 N 0.9505(4) 0.46941(17) 0.3928(6) 0.0594(19) Uani 1 1 d . . . . .
H2 H 0.951954 0.475260 0.459345 0.071 Uiso 1 1 calc R U . . .
N3 N 0.5890(3) 0.44875(15) 0.5231(5) 0.0490(16) Uani 1 1 d . . . . .
H3 H 0.554388 0.443802 0.570773 0.059 Uiso 1 1 calc R U . . .
N6 N 0.7822(4) 0.49445(19) -0.0643(5) 0.064(2) Uani 1 1 d . . . . .
H6 H 0.827271 0.499433 -0.091417 0.076 Uiso 1 1 calc R U . . .
N7 N 0.3726(4) 0.42332(17) 0.6642(5) 0.0602(19) Uani 1 1 d . . . . .
H7 H 0.394648 0.434919 0.617558 0.072 Uiso 1 1 calc R U . . .
N1 N 1.0491(4) 0.45040(17) 0.2740(5) 0.060(2) Uani 1 1 d . . . . .
H1 H 1.098023 0.446326 0.288878 0.072 Uiso 1 1 calc R U . . .
N8 N 0.3417(5) 0.4284(2) 0.8518(6) 0.081(3) Uani 1 1 d . . . . .
H8 H 0.348129 0.443514 0.894201 0.097 Uiso 1 1 calc R U . . .
C8 C 0.8243(4) 0.4688(2) 0.4040(7) 0.059(2) Uani 1 1 d . . . . .
C26 C 0.5866(5) 0.5089(2) 0.0757(6) 0.061(3) Uani 1 1 d . . . . .
H26 H 0.569396 0.523861 0.045220 0.073 Uiso 1 1 calc R U . . .
C39 C 0.9761(4) 0.4589(2) 0.1367(6) 0.059(2) Uani 1 1 d . . . . .
C40 C 0.9738(5) 0.4839(2) 0.1097(6) 0.065(3) Uani 1 1 d . . . . .
H40 H 1.014718 0.493754 0.112419 0.078 Uiso 1 1 calc R U . . .
C23 C 0.6402(4) 0.4658(2) 0.1659(6) 0.054(2) Uani 1 1 d . . . . .
H23 H 0.658540 0.450927 0.195658 0.065 Uiso 1 1 calc R U . . .
C43 C 0.3052(5) 0.4342(2) 0.6882(6) 0.059(2) Uani 1 1 d . . . . .
C22 C 0.6269(4) 0.4878(2) 0.2165(6) 0.056(2) Uani 1 1 d . . . . .
C21 C 0.6360(4) 0.4885(2) 0.3195(5) 0.053(2) Uani 1 1 d . . . . .
H21A H 0.650106 0.506018 0.338458 0.064 Uiso 1 1 calc R U . . .
H21B H 0.673319 0.476496 0.337336 0.064 Uiso 1 1 calc R U . . .
C15 C 0.5640(4) 0.4375(2) 0.4349(6) 0.053(2) Uani 1 1 d . . . . .
C16 C 0.5505(5) 0.4119(2) 0.4259(7) 0.062(2) Uani 1 1 d . . . . .
H16 H 0.560480 0.400347 0.475807 0.075 Uiso 1 1 calc R U . . .
C25 C 0.5987(4) 0.4872(2) 0.0246(6) 0.053(2) Uani 1 1 d . . . . .
C20 C 0.5526(4) 0.45448(19) 0.3613(6) 0.054(2) Uani 1 1 d . . . . .
C27 C 0.5991(5) 0.5095(2) 0.1714(6) 0.058(2) Uani 1 1 d . . . . .
H27 H 0.588800 0.524576 0.206276 0.069 Uiso 1 1 calc R U . . .
C36 C 0.8531(5) 0.4809(2) 0.0765(6) 0.064(3) Uani 1 1 d . . . . .
C7 C 0.8841(5) 0.4784(2) 0.3514(7) 0.061(2) Uani 1 1 d . . . . .
H7A H 0.883292 0.497446 0.350872 0.074 Uiso 1 1 calc R U . . .
H7B H 0.880592 0.472376 0.285911 0.074 Uiso 1 1 calc R U . . .
C10 C 0.7523(5) 0.4691(2) 0.5410(6) 0.060(2) Uani 1 1 d . . . . .
H10 H 0.742024 0.476360 0.600152 0.072 Uiso 1 1 calc R U . . .
C29 C 0.6931(4) 0.4675(2) -0.1364(5) 0.057(2) Uani 1 1 d D . . . .
C13 C 0.7861(5) 0.4469(2) 0.3703(7) 0.061(2) Uani 1 1 d . . . . .
H13 H 0.798044 0.439006 0.312893 0.073 Uiso 1 1 calc R U . . .
N2G N 1.1657(5) 0.4465(2) 0.4066(7) 0.079(3) Uani 1 1 d . . . . .
C41 C 0.9140(5) 0.4959(2) 0.0780(6) 0.066(3) Uani 1 1 d . . . . .
H41 H 0.913946 0.513328 0.058280 0.079 Uiso 1 1 calc R U . . .
C11 C 0.7134(4) 0.44809(19) 0.5048(6) 0.052(2) Uani 1 1 d . . . . .
C7G C 1.2156(5) 0.4566(2) 0.3773(7) 0.061(2) Uani 1 1 d . . . . .
C9 C 0.8055(5) 0.4787(2) 0.4879(7) 0.060(2) Uani 1 1 d . . . . .
H9 H 0.830300 0.493126 0.511451 0.072 Uiso 1 1 calc R U . . .
C44 C 0.2602(5) 0.4437(2) 0.6208(7) 0.062(2) Uani 1 1 d . . . . .
H44 H 0.272197 0.442594 0.556823 0.075 Uiso 1 1 calc R U . . .
C42 C 1.0410(5) 0.4472(3) 0.1714(7) 0.073(3) Uani 1 1 d . . . . .
H42A H 1.041309 0.428599 0.155813 0.088 Uiso 1 1 calc R U . . .
H42B H 1.080154 0.455361 0.139579 0.088 Uiso 1 1 calc R U . . .
C35 C 0.7888(4) 0.4937(3) 0.0417(6) 0.066(3) Uani 1 1 d . . . . .
H35A H 0.787521 0.511587 0.065777 0.079 Uiso 1 1 calc R U . . .
H35B H 0.748869 0.484463 0.067278 0.079 Uiso 1 1 calc R U . . .
C12 C 0.7339(5) 0.4377(2) 0.4198(7) 0.061(2) Uani 1 1 d . . . . .
H12 H 0.709443 0.423346 0.395769 0.073 Uiso 1 1 calc R U . . .
C24 C 0.6258(5) 0.4659(2) 0.0674(6) 0.061(2) Uani 1 1 d . . . . .
H24 H 0.635197 0.450930 0.031409 0.074 Uiso 1 1 calc R U . . .
C37 C 0.8554(5) 0.4555(2) 0.1049(7) 0.064(3) Uani 1 1 d . . . . .
H37 H 0.814993 0.445327 0.104432 0.077 Uiso 1 1 calc R U . . .
C8G C 1.2776(5) 0.4689(2) 0.3454(7) 0.063(2) Uani 1 1 d . . . . .
H8GA H 1.278034 0.468984 0.276925 0.095 Uiso 1 1 calc R U . . .
H8GB H 1.317520 0.459482 0.369155 0.095 Uiso 1 1 calc R U . . .
H8GC H 1.279096 0.486697 0.368409 0.095 Uiso 1 1 calc R U . . .
C81 C 0.3295(6) 0.3960(2) 0.5333(7) 0.066(3) Uani 1 1 d . . . . .
C19 C 0.5203(5) 0.4456(2) 0.2807(6) 0.060(2) Uani 1 1 d . . . . .
H19 H 0.507909 0.457354 0.232601 0.072 Uiso 1 1 calc R U . . .
C48 C 0.2893(5) 0.4356(2) 0.7820(7) 0.066(3) Uani 1 1 d . . . . .
C14 C 0.6541(5) 0.4384(2) 0.5583(6) 0.056(2) Uani 1 1 d . . . . .
H14A H 0.652942 0.419409 0.554692 0.067 Uiso 1 1 calc R U . . .
H14B H 0.659880 0.443305 0.624760 0.067 Uiso 1 1 calc R U . . .
C38 C 0.9161(6) 0.4450(3) 0.1336(7) 0.070(3) Uani 1 1 d . . . . .
H38 H 0.916945 0.427488 0.152174 0.083 Uiso 1 1 calc R U . . .
C18 C 0.5063(5) 0.4203(2) 0.2707(8) 0.071(3) Uani 1 1 d . . . . .
H18 H 0.485711 0.414291 0.214456 0.085 Uiso 1 1 calc R U . . .
C28 C 0.5861(5) 0.4877(2) -0.0798(7) 0.066(3) Uani 1 1 d . . . . .
H28A H 0.555084 0.502194 -0.095613 0.079 Uiso 1 1 calc R U . . .
H28B H 0.563425 0.471526 -0.099254 0.079 Uiso 1 1 calc R U . . .
C17 C 0.5220(5) 0.4028(2) 0.3426(8) 0.068(3) Uani 1 1 d . . . . .
H17 H 0.513290 0.384935 0.334524 0.082 Uiso 1 1 calc R U . . .
C82 C 0.2615(6) 0.3872(2) 0.5253(8) 0.071(3) Uani 1 1 d . . . . .
H82 H 0.239304 0.381073 0.579787 0.085 Uiso 1 1 calc R U . . .
C30 C 0.6676(6) 0.4440(3) -0.1730(7) 0.073(3) Uani 1 1 d . . . . .
H30 H 0.621551 0.442561 -0.194062 0.088 Uiso 1 1 calc R U . . .
N12 N 0.2326(6) 0.3708(2) 0.2133(9) 0.0958(13) Uani 1 1 d . U . . .
H12A H 0.207441 0.373204 0.152835 0.115 Uiso 1 1 calc R U . . .
C1 C 1.0076(6) 0.4317(2) 0.3278(8) 0.0732(12) Uani 1 1 d . U . . .
C45 C 0.1983(6) 0.4548(3) 0.6448(8) 0.077(3) Uani 1 1 d . . . . .
H45 H 0.167830 0.461981 0.599651 0.092 Uiso 1 1 calc R U . . .
C79 C 0.3268(6) 0.4041(2) 0.3663(8) 0.065(2) Uani 1 1 d . . . . .
H79 H 0.348862 0.410408 0.312041 0.078 Uiso 1 1 calc R U . . .
C80 C 0.3616(6) 0.4043(2) 0.4499(7) 0.065(2) Uani 1 1 d . . . . .
H80 H 0.407724 0.409969 0.452105 0.078 Uiso 1 1 calc R U . . .
C33 C 0.8028(6) 0.4482(3) -0.1088(8) 0.076(3) Uani 1 1 d . . . . .
H33 H 0.848354 0.449542 -0.085563 0.091 Uiso 1 1 calc R U . . .
C2 C 1.0161(6) 0.4055(2) 0.3187(9) 0.0741(12) Uani 1 1 d . U . . .
H2A H 1.047029 0.398650 0.274402 0.089 Uiso 1 1 calc R U . . .
C47 C 0.2251(6) 0.4464(3) 0.8074(8) 0.082(4) Uani 1 1 d . . . . .
H47 H 0.212707 0.447496 0.871221 0.098 Uiso 1 1 calc R U . . .
C5 C 0.9256(6) 0.4255(2) 0.4510(9) 0.0737(12) Uani 1 1 d . U . . .
H5A H 0.893180 0.432345 0.493257 0.088 Uiso 1 1 calc R U . . .
C83 C 0.2255(7) 0.3871(2) 0.4411(9) 0.077(3) Uani 1 1 d . . . . .
H83 H 0.178966 0.381847 0.438670 0.093 Uiso 1 1 calc R U . . .
C49 C 0.3194(8) 0.4056(2) 0.9130(8) 0.089(4) Uani 1 1 d D . . . .
H49A H 0.347476 0.405296 0.970934 0.107 Uiso 1 1 calc R U . . .
H49B H 0.270956 0.407895 0.930748 0.107 Uiso 1 1 calc R U . . .
C84 C 0.3673(6) 0.3973(2) 0.6232(7) 0.067(3) Uani 1 1 d . . . . .
H84A H 0.344435 0.385883 0.668644 0.080 Uiso 1 1 calc R U . . .
H84B H 0.414107 0.390537 0.613778 0.080 Uiso 1 1 calc R U . . .
C31 C 0.7088(7) 0.4246(3) -0.1769(8) 0.076(3) Uani 1 1 d . . . . .
H31 H 0.691899 0.409030 -0.203155 0.091 Uiso 1 1 calc R U . . .
C78 C 0.2595(6) 0.3949(2) 0.3588(8) 0.073(3) Uani 1 1 d . . . . .
C46 C 0.1839(8) 0.4547(3) 0.7429(9) 0.096(4) Uani 1 1 d . . . . .
H46 H 0.140745 0.461217 0.761916 0.115 Uiso 1 1 calc R U . . .
C3 C 0.9781(6) 0.3891(2) 0.3764(8) 0.0747(12) Uani 1 1 d . U . . .
H3A H 0.982515 0.371001 0.370265 0.090 Uiso 1 1 calc R U . . .
C32 C 0.7743(8) 0.4250(3) -0.1463(9) 0.088(4) Uani 1 1 d . . . . .
H32 H 0.801543 0.409876 -0.149552 0.106 Uiso 1 1 calc R U . . .
C50 C 0.3270(6) 0.38179(15) 0.8644(6) 0.098(4) Uani 1 1 d DG . . . .
C51 C 0.2720(5) 0.3715(2) 0.8149(8) 0.111(6) Uani 1 1 d G . . . .
H51 H 0.229654 0.380450 0.812254 0.134 Uiso 1 1 calc R U . . .
C52 C 0.2788(6) 0.3480(2) 0.7693(7) 0.117(6) Uani 1 1 d G . . . .
H52 H 0.241212 0.340934 0.735464 0.140 Uiso 1 1 calc R U . . .
C53 C 0.3408(7) 0.33485(15) 0.7732(7) 0.112(3) Uani 1 1 d G U . . .
C54 C 0.3958(5) 0.34517(19) 0.8227(8) 0.112(3) Uani 1 1 d G U . . .
H54 H 0.438153 0.336187 0.825407 0.134 Uiso 1 1 calc R U . . .
C55 C 0.3890(6) 0.3686(2) 0.8684(7) 0.112(3) Uani 1 1 d G U . . .
H55 H 0.426597 0.375702 0.902199 0.134 Uiso 1 1 calc R U . . .
C4 C 0.9364(6) 0.3987(2) 0.4389(9) 0.0745(12) Uani 1 1 d . U . . .
H4A H 0.912322 0.387114 0.477884 0.089 Uiso 1 1 calc R U . . .
C77 C 0.2206(9) 0.3941(3) 0.2684(10) 0.098(5) Uani 1 1 d . . . . .
H77A H 0.171111 0.395381 0.281633 0.118 Uiso 1 1 calc R U . . .
H77B H 0.233430 0.409269 0.230612 0.118 Uiso 1 1 calc R U . . .
N11 N 0.2959(5) 0.3290(2) 0.2965(8) 0.0962(13) Uani 1 1 d D U . . .
H11 H 0.303582 0.310969 0.274911 0.115 Uiso 1 1 calc R U . . .
C70 C 0.3233(9) 0.3304(3) 0.3957(11) 0.112(3) Uani 1 1 d D . . . .
H70A H 0.315628 0.348004 0.420058 0.135 Uiso 1 1 calc R U . . .
H70B H 0.373262 0.327379 0.394859 0.135 Uiso 1 1 calc R U . . .
N9 N 0.3332(8) 0.2869(4) 0.7951(13) 0.148(2) Uani 1 1 d D U . . .
H9A H 0.366571 0.287434 0.848476 0.178 Uiso 1 1 calc R U . . .
C56 C 0.3456(14) 0.3095(4) 0.733(2) 0.163(8) Uani 1 1 d . U . . .
H56A H 0.391948 0.307595 0.706185 0.196 Uiso 1 1 calc R U . . .
H56B H 0.312527 0.308493 0.679994 0.196 Uiso 1 1 calc R U . . .
Cl9 Cl 0.4561(9) 0.2561(4) 0.7368(14) 0.359(7) Uani 1 1 d . U . . .
C66 C 0.3166(6) 0.2861(2) 0.4646(10) 0.140(6) Uani 1 1 d G . . . .
H66 H 0.355506 0.281853 0.428593 0.168 Uiso 1 1 calc R U . . .
C67 C 0.2906(7) 0.3111(2) 0.4624(8) 0.122(4) Uani 1 1 d DG . . . .
C68 C 0.2336(7) 0.31734(18) 0.5151(10) 0.148(7) Uani 1 1 d G . . . .
H68 H 0.215896 0.334363 0.513595 0.178 Uiso 1 1 calc R U . . .
C69 C 0.2027(6) 0.2987(2) 0.5701(9) 0.136(3) Uani 1 1 d DG U . . .
H69 H 0.163740 0.302994 0.606149 0.164 Uiso 1 1 calc R U . . .
C64 C 0.2286(6) 0.2738(2) 0.5723(8) 0.149(4) Uani 1 1 d DG U . . .
C65 C 0.2856(7) 0.26751(18) 0.5196(10) 0.143(4) Uani 1 1 d DG U . . .
C63 C 0.1935(8) 0.2535(3) 0.6306(11) 0.147(2) Uani 1 1 d D U . . .
H63A H 0.147509 0.259388 0.649852 0.176 Uiso 1 1 calc R U . . .
H63B H 0.188791 0.237166 0.595588 0.176 Uiso 1 1 calc R U . . .
C62 C 0.2127(7) 0.2721(3) 0.7950(9) 0.148(2) Uani 1 1 d DG U . . .
C57 C 0.2613(6) 0.2887(3) 0.8329(11) 0.148(2) Uani 1 1 d DG U . . .
C58 C 0.2442(7) 0.3047(2) 0.9068(10) 0.148(2) Uani 1 1 d G U . . .
H58 H 0.277446 0.316067 0.932709 0.178 Uiso 1 1 calc R U . . .
C59 C 0.1785(8) 0.3041(3) 0.9429(9) 0.148(2) Uani 1 1 d G U . . .
H59 H 0.166752 0.315046 0.993431 0.178 Uiso 1 1 calc R U . . .
C60 C 0.1298(6) 0.2875(3) 0.9050(10) 0.148(2) Uani 1 1 d G U . . .
H60 H 0.084884 0.287056 0.929655 0.178 Uiso 1 1 calc R U . . .
C61 C 0.1469(6) 0.2715(3) 0.8310(10) 0.148(2) Uani 1 1 d G U . . .
H61 H 0.113709 0.260087 0.805157 0.178 Uiso 1 1 calc R U . . .
O6G O 0.1663(13) 0.3817(6) 0.030(2) 0.109(10) Uani 0.366(11) 1 d . . P . .
C1G C -0.0248(10) 0.4126(4) -0.1587(13) 0.119(7) Uani 0.366(11) 1 d DG U P . .
C6G C -0.0374(9) 0.3870(3) -0.1360(13) 0.141(10) Uani 0.366(11) 1 d DG . P . .
C5G C -0.0777(14) 0.3718(4) -0.1946(17) 0.19(3) Uani 0.366(11) 1 d DG . P . .
H5G H -0.086247 0.354342 -0.179037 0.222 Uiso 0.366(11) 1 calc R U P . .
C4G C -0.1054(14) 0.3822(6) -0.2760(16) 0.144(15) Uani 0.366(11) 1 d DG . P . .
H4G H -0.133003 0.371865 -0.316095 0.172 Uiso 0.366(11) 1 calc R U P . .
C3G C -0.0929(13) 0.4078(6) -0.2988(14) 0.125(8) Uani 0.366(11) 1 d DG U P . .
H3G H -0.111891 0.414921 -0.354434 0.149 Uiso 0.366(11) 1 calc R U P . .
C2G C -0.0526(13) 0.4230(4) -0.2402(15) 0.119(7) Uani 0.366(11) 1 d DG U P . .
H2G H -0.044024 0.440454 -0.255716 0.143 Uiso 0.366(11) 1 calc R U P . .
S1G S -0.0017(8) 0.3732(3) -0.0279(12) 0.155(7) Uani 0.366(11) 1 d D . P . .
O1G O -0.0079(17) 0.4486(6) -0.073(2) 0.114(8) Uani 0.366(11) 1 d . . P . .
N1G N 0.016(2) 0.4282(7) -0.100(2) 0.132(9) Uani 0.366(11) 1 d D . P . .
O2G O 0.0722(18) 0.4211(6) -0.086(2) 0.121(9) Uani 0.366(11) 1 d . . P . .
O4G O 0.0663(11) 0.3631(6) -0.051(2) 0.158(10) Uani 0.366(11) 1 d D . P . .
O3G O 0.0005(17) 0.3917(6) 0.0449(18) 0.182(15) Uani 0.366(11) 1 d D . P . .
O5G O -0.0457(15) 0.3506(5) -0.001(2) 0.193(14) Uani 0.366(11) 1 d D . P . .
O7G O 0.0867(13) 0.4161(7) 0.568(2) 0.180(16) Uani 0.5 1 d . . P . .
C71 C 0.3345(5) 0.34621(17) 0.2303(6) 0.0954(12) Uani 1 1 d DG U . . .
C72 C 0.4036(5) 0.34170(15) 0.2143(7) 0.0956(12) Uani 1 1 d G U . . .
H72 H 0.425460 0.327154 0.241521 0.115 Uiso 1 1 calc R U . A -1
C73 C 0.4405(4) 0.35848(18) 0.1584(7) 0.0956(12) Uani 1 1 d G U . . .
H73 H 0.487692 0.355401 0.147503 0.115 Uiso 1 1 calc R U . . .
C74 C 0.4085(5) 0.37977(17) 0.1186(6) 0.0957(12) Uani 1 1 d G U . . .
H74 H 0.433746 0.391235 0.080420 0.115 Uiso 1 1 calc R U . . .
C75 C 0.3395(5) 0.38427(16) 0.1346(7) 0.0956(12) Uani 1 1 d G U . . .
H75 H 0.317568 0.398821 0.107354 0.115 Uiso 1 1 calc R U . . .
C76 C 0.3025(4) 0.36749(19) 0.1904(7) 0.0957(12) Uani 1 1 d G U . . .
N10 N 0.2399(9) 0.2504(3) 0.7131(10) 0.147(2) Uani 1 1 d D U . . .
H10A H 0.227753 0.233177 0.739486 0.176 Uiso 1 1 calc R U . . .

loop_
_atom_site_aniso_label
_atom_site_aniso_U_11
_atom_site_aniso_U_22
_atom_site_aniso_U_33
_atom_site_aniso_U_23
_atom_site_aniso_U_13
_atom_site_aniso_U_12
Pd01 0.0369(3) 0.0807(4) 0.0240(3) 0.0050(2) 0.0013(2) 0.0012(3)
Pd02 0.0389(4) 0.0896(5) 0.0385(4) 0.0024(3) 0.0006(3) 0.0072(3)
Pd03 0.0440(4) 0.1030(6) 0.0294(3) 0.0007(3) 0.0021(3) 0.0035(3)
Pd04 0.0669(5) 0.0945(6) 0.0380(4) 0.0121(3) 0.0057(3) 0.0037(4)
Pd05 0.1029(9) 0.0896(7) 0.1857(15) -0.0486(8) 0.0400(9) -0.0178(6)
Pd06 0.257(3) 0.1070(11) 0.236(2) 0.0527(12) 0.123(2) 0.0402(13)
Cl4 0.0421(10) 0.0810(9) 0.0341(9) 0.0056(8) -0.0007(7) -0.0006(9)
Cl3 0.0480(11) 0.0950(15) 0.0239(7) 0.0046(7) -0.0004(7) 0.0041(9)
Cl2 0.0592(12) 0.0877(12) 0.0467(12) 0.0036(9) 0.0059(9) 0.0087(10)
Cl1 0.0428(10) 0.1032(17) 0.0470(12) 0.0029(10) 0.0032(7) 0.0014(9)
Cl7 0.0634(12) 0.0989(18) 0.0514(11) 0.0173(12) 0.0094(9) 0.0009(12)
Cl6 0.0526(11) 0.1092(17) 0.0474(12) -0.0040(12) 0.0057(9) -0.0032(10)
Cl5 0.0526(11) 0.1109(19) 0.0626(15) 0.0048(13) -0.0022(11) 0.0123(10)
Cl8 0.084(2) 0.138(3) 0.0446(10) 0.0151(14) -0.0048(10) 0.0005(17)
Cl12 0.101(2) 0.135(3) 0.295(8) -0.091(4) 0.024(3) -0.009(2)
N4 0.034(3) 0.081(5) 0.032(3) 0.004(3) -0.003(3) 0.002(3)
Cl11 0.147(4) 0.094(2) 0.401(12) -0.035(3) 0.123(5) -0.024(2)
Cl10 0.359(11) 0.098(3) 0.273(8) 0.052(2) 0.188(8) 0.064(4)
C34 0.030(4) 0.086(6) 0.022(3) 0.008(3) 0.014(3) 0.012(3)
N5 0.052(4) 0.117(7) 0.023(3) 0.010(4) 0.000(3) 0.011(4)
C6 0.064(3) 0.085(3) 0.069(3) 0.006(2) 0.000(2) 0.005(2)
N2 0.046(4) 0.086(5) 0.046(4) 0.004(4) 0.000(3) 0.014(4)
N3 0.038(3) 0.076(5) 0.032(3) 0.005(3) 0.000(3) 0.004(3)
N6 0.042(4) 0.118(7) 0.031(4) -0.002(4) 0.000(3) 0.004(4)
N7 0.064(5) 0.081(5) 0.035(4) 0.003(3) 0.014(3) 0.000(4)
N1 0.033(4) 0.097(6) 0.050(4) -0.001(4) 0.001(3) 0.010(3)
N8 0.085(7) 0.124(8) 0.034(4) 0.009(4) 0.008(4) 0.017(6)
C8 0.035(4) 0.095(7) 0.045(5) 0.015(4) -0.003(4) 0.004(4)
C26 0.040(5) 0.109(8) 0.034(4) 0.011(4) 0.003(4) 0.008(4)
C39 0.035(4) 0.104(7) 0.037(4) -0.010(4) -0.002(3) 0.004(4)
C40 0.049(5) 0.112(8) 0.034(5) 0.004(5) 0.003(4) -0.003(5)
C23 0.042(4) 0.084(6) 0.037(4) 0.005(4) 0.006(3) 0.006(4)
C43 0.049(5) 0.087(6) 0.042(5) 0.011(4) 0.013(4) 0.009(4)
C22 0.037(4) 0.107(7) 0.025(4) 0.008(4) 0.000(3) -0.006(4)
C21 0.043(4) 0.095(7) 0.022(4) 0.006(4) 0.006(3) -0.002(4)
C15 0.033(4) 0.088(6) 0.039(4) 0.003(4) 0.001(3) 0.004(4)
C16 0.043(5) 0.087(7) 0.057(6) 0.004(5) 0.005(4) 0.002(4)
C25 0.029(4) 0.094(7) 0.037(4) -0.001(4) -0.002(3) -0.001(4)
C20 0.042(4) 0.077(6) 0.043(5) 0.009(4) 0.003(4) 0.002(4)
C27 0.047(5) 0.097(7) 0.029(4) 0.003(4) -0.001(4) 0.001(4)
C36 0.035(4) 0.124(9) 0.033(4) 0.001(5) -0.002(3) -0.004(5)
C7 0.039(5) 0.090(7) 0.055(6) 0.005(5) 0.003(4) 0.008(4)
C10 0.047(5) 0.101(7) 0.033(4) 0.000(4) 0.006(4) 0.013(5)
C29 0.042(4) 0.109(7) 0.021(4) 0.004(4) -0.001(3) 0.006(4)
C13 0.046(5) 0.091(7) 0.045(5) -0.008(4) 0.012(4) 0.009(4)
N2G 0.065(6) 0.104(7) 0.068(6) 0.019(5) -0.014(5) -0.002(5)
C41 0.050(5) 0.109(8) 0.038(5) 0.007(5) -0.005(4) -0.011(5)
C11 0.036(4) 0.081(6) 0.039(4) 0.010(4) -0.001(3) 0.003(4)
C7G 0.054(5) 0.084(6) 0.044(5) 0.000(4) 0.000(4) 0.012(5)
C9 0.048(5) 0.078(6) 0.054(6) -0.001(4) 0.000(4) 0.000(4)
C44 0.063(6) 0.081(6) 0.043(5) 0.000(4) 0.000(4) 0.002(5)
C42 0.045(5) 0.133(10) 0.042(5) -0.007(5) 0.009(4) 0.015(5)
C35 0.032(4) 0.132(9) 0.035(4) -0.004(5) -0.010(3) 0.010(5)
C12 0.039(4) 0.091(7) 0.052(5) -0.003(5) 0.001(4) 0.003(4)
C24 0.054(5) 0.098(7) 0.033(4) -0.002(4) 0.011(4) -0.005(5)
C37 0.042(5) 0.110(8) 0.041(5) 0.001(5) 0.005(4) -0.011(5)
C8G 0.044(5) 0.096(7) 0.049(5) 0.007(5) -0.001(4) 0.005(5)
C81 0.072(7) 0.067(6) 0.058(6) 0.006(4) 0.025(5) 0.004(5)
C19 0.045(5) 0.097(7) 0.037(4) -0.009(4) -0.007(4) 0.010(4)
C48 0.056(6) 0.105(8) 0.038(5) 0.003(5) 0.005(4) 0.009(5)
C14 0.046(5) 0.079(6) 0.041(5) 0.011(4) 0.002(4) 0.011(4)
C38 0.062(6) 0.105(8) 0.042(5) 0.003(5) 0.008(4) 0.001(5)
C18 0.046(5) 0.109(9) 0.058(6) -0.014(6) 0.014(5) -0.006(5)
C28 0.047(5) 0.111(8) 0.040(5) 0.007(5) 0.005(4) -0.003(5)
C17 0.059(6) 0.086(7) 0.060(6) -0.009(5) 0.004(5) -0.005(5)
C82 0.086(8) 0.067(6) 0.060(6) 0.002(5) 0.013(6) -0.006(5)
C30 0.065(6) 0.119(9) 0.037(5) -0.002(5) 0.002(4) 0.000(6)
N12 0.0963(17) 0.0966(17) 0.0943(17) -0.0027(13) 0.0023(14) -0.0002(13)
C1 0.064(3) 0.086(3) 0.069(3) 0.006(2) 0.000(2) 0.005(2)
C45 0.066(7) 0.109(9) 0.055(6) -0.009(6) 0.005(5) 0.021(6)
C79 0.064(6) 0.075(6) 0.057(6) 0.002(5) 0.011(5) -0.003(5)
C80 0.062(6) 0.085(7) 0.047(5) 0.001(5) 0.018(4) -0.006(5)
C33 0.058(6) 0.115(9) 0.054(6) -0.009(6) -0.001(5) 0.005(6)
C2 0.065(3) 0.087(3) 0.071(3) 0.006(2) 0.000(2) 0.005(2)
C47 0.063(7) 0.140(11) 0.043(5) -0.004(6) 0.012(5) 0.022(7)
C5 0.065(3) 0.086(3) 0.070(3) 0.006(2) 0.000(2) 0.005(2)
C83 0.078(7) 0.066(6) 0.088(8) 0.003(6) -0.003(6) -0.015(5)
C49 0.094(9) 0.117(8) 0.057(6) 0.023(5) 0.023(6) 0.010(7)
C84 0.074(7) 0.078(6) 0.049(5) 0.010(4) 0.014(5) 0.016(5)
C31 0.078(8) 0.100(8) 0.050(6) -0.011(5) -0.001(5) -0.001(6)
C78 0.080(7) 0.082(7) 0.057(6) -0.007(5) -0.005(5) 0.001(6)
C46 0.102(10) 0.132(11) 0.054(7) 0.012(7) 0.017(7) 0.037(9)
C3 0.066(3) 0.087(3) 0.071(3) 0.006(2) 0.001(2) 0.005(2)
C32 0.095(10) 0.095(9) 0.075(8) -0.011(6) 0.009(7) 0.031(7)
C50 0.114(11) 0.110(8) 0.069(7) 0.027(5) 0.022(7) 0.012(7)
C51 0.135(14) 0.086(9) 0.114(13) 0.029(9) 0.055(11) 0.002(9)
C52 0.138(15) 0.098(11) 0.115(13) 0.037(10) 0.005(11) -0.015(10)
C53 0.143(8) 0.103(5) 0.089(6) 0.027(4) 0.017(5) 0.007(6)
C54 0.144(8) 0.103(5) 0.089(6) 0.027(4) 0.016(5) 0.008(6)
C55 0.143(8) 0.103(5) 0.088(6) 0.027(4) 0.017(5) 0.007(6)
C4 0.066(3) 0.087(3) 0.071(3) 0.006(2) 0.001(2) 0.005(2)
C77 0.134(13) 0.080(8) 0.079(8) -0.002(6) -0.033(8) -0.017(8)
N11 0.0967(17) 0.0963(18) 0.0955(18) -0.0036(14) 0.0029(15) -0.0002(14)
C70 0.127(8) 0.110(7) 0.100(4) -0.010(5) -0.005(4) 0.007(7)
N9 0.148(2) 0.148(2) 0.148(2) 0.0006(9) 0.0028(9) -0.0002(9)
C56 0.172(19) 0.109(7) 0.209(18) -0.003(7) 0.056(14) 0.014(9)
Cl9 0.263(3) 0.420(18) 0.40(2) 0.080(15) -0.012(12) 0.031(11)
C66 0.155(13) 0.112(7) 0.153(14) 0.000(7) 0.017(9) 0.010(6)
C67 0.157(10) 0.112(6) 0.098(6) -0.009(6) 0.009(7) 0.011(6)
C68 0.164(12) 0.128(7) 0.153(14) -0.004(8) 0.037(10) 0.010(7)
C69 0.136(3) 0.136(3) 0.136(3) 0.0000(10) 0.0022(10) 0.0000(10)
C64 0.156(7) 0.135(4) 0.157(8) 0.001(5) 0.015(5) 0.004(4)
C65 0.154(7) 0.123(5) 0.152(8) 0.007(5) 0.012(5) 0.005(4)
C63 0.147(2) 0.146(2) 0.147(2) 0.0016(10) 0.0032(10) -0.0007(10)
C62 0.148(2) 0.147(2) 0.148(2) 0.0008(11) 0.0038(11) -0.0003(11)
C57 0.148(2) 0.147(2) 0.149(2) 0.0006(11) 0.0038(11) -0.0002(11)
C58 0.148(2) 0.147(2) 0.149(2) 0.0005(14) 0.0044(14) -0.0003(14)
C59 0.149(2) 0.147(2) 0.149(2) 0.0004(15) 0.0048(15) -0.0003(15)
C60 0.149(2) 0.147(2) 0.149(2) 0.0003(15) 0.0048(15) -0.0003(15)
C61 0.148(2) 0.147(2) 0.149(2) 0.0005(14) 0.0044(14) -0.0003(14)
O6G 0.074(16) 0.15(2) 0.100(19) 0.046(18) 0.007(14) -0.017(15)
C1G 0.083(13) 0.145(13) 0.130(14) -0.030(9) 0.043(10) -0.014(9)
C6G 0.090(19) 0.151(13) 0.181(16) -0.011(11) -0.001(15) -0.025(11)
C5G 0.19(5) 0.164(16) 0.20(2) 0.003(16) -0.05(3) -0.06(2)
C4G 0.11(3) 0.157(15) 0.167(19) -0.016(14) 0.005(19) -0.029(14)
C3G 0.092(14) 0.152(15) 0.130(15) -0.028(12) 0.040(10) -0.017(11)
C2G 0.081(13) 0.149(14) 0.128(14) -0.029(10) 0.046(10) -0.014(10)
S1G 0.144(12) 0.151(12) 0.171(14) 0.033(10) -0.032(10) -0.006(9)
O1G 0.117(16) 0.136(14) 0.091(17) -0.004(11) 0.035(13) -0.027(12)
N1G 0.114(13) 0.146(14) 0.137(18) -0.025(12) 0.029(12) -0.025(11)
O2G 0.109(13) 0.117(16) 0.14(2) -0.020(14) 0.027(11) -0.039(11)
O4G 0.120(15) 0.15(2) 0.20(2) -0.031(17) -0.030(14) -0.007(13)
O3G 0.14(3) 0.20(2) 0.21(2) -0.05(3) -0.041(18) 0.018(17)
O5G 0.156(18) 0.139(18) 0.28(4) 0.032(18) 0.02(2) -0.002(16)
O7G 0.103(17) 0.22(3) 0.22(3) -0.13(3) -0.080(19) 0.071(18)
C71 0.0963(15) 0.0960(15) 0.0940(16) -0.0028(10) 0.0024(11) -0.0001(10)
C72 0.0963(15) 0.0965(16) 0.0939(17) -0.0028(12) 0.0024(12) -0.0002(10)
C73 0.0963(15) 0.0968(16) 0.0939(17) -0.0028(12) 0.0022(12) -0.0005(11)
C74 0.0963(15) 0.0968(16) 0.0939(17) -0.0027(12) 0.0020(11) -0.0006(11)
C75 0.0963(15) 0.0965(15) 0.0940(16) -0.0024(11) 0.0019(11) -0.0006(10)
C76 0.0962(14) 0.0963(14) 0.0946(15) -0.0023(9) 0.0021(9) -0.0004(9)
N10 0.147(2) 0.146(2) 0.147(2) 0.0014(9) 0.0031(9) -0.0006(9)

_geom_special_details            
;
 All esds (except the esd in the dihedral angle between two l.s. planes)
 are estimated using the full covariance matrix.  The cell esds are taken
 into account individually in the estimation of esds in distances, angles
 and torsion angles; correlations between esds in cell parameters are only
 used when they are defined by crystal symmetry.  An approximate (isotropic)
 treatment of cell esds is used for estimating esds involving l.s. planes.
;
loop_
_geom_bond_atom_site_label_1
_geom_bond_atom_site_label_2
_geom_bond_distance
_geom_bond_site_symmetry_2
_geom_bond_publ_flag
Pd01 Cl4 2.314(2) . ?
Pd01 Cl3 2.3038(19) . ?
Pd01 N4 2.030(7) . ?
Pd01 N3 2.057(8) . ?
Pd02 Cl2 2.303(3) . ?
Pd02 Cl1 2.304(3) . ?
Pd02 N2 2.057(9) . ?
Pd02 N1 2.039(9) . ?
Pd03 Cl6 2.298(3) . ?
Pd03 Cl5 2.276(3) . ?
Pd03 N5 2.032(10) . ?
Pd03 N6 2.039(9) . ?
Pd04 Cl7 2.294(3) . ?
Pd04 Cl8 2.299(3) . ?
Pd04 N7 2.054(8) . ?
Pd04 N8 2.044(10) . ?
Pd05 Cl12 2.254(6) . ?
Pd05 Cl11 2.271(6) . ?
Pd05 N12 2.032(12) . ?
Pd05 N11 1.990(11) . ?
Pd06 Cl10 2.318(8) . ?
Pd06 N9 1.975(18) . ?
Pd06 Cl9 2.261(17) . ?
Pd06 N10 1.991(17) . ?
N4 H4 1.0000 . ?
N4 C21 1.518(11) . ?
N4 C20 1.442(12) . ?
C34 N6 1.579(13) . ?
C34 C29 1.315(10) . ?
C34 C33 1.365(15) . ?
N5 H5 1.0000 . ?
N5 C29 1.449(13) . ?
N5 C28 1.518(13) . ?
C6 N2 1.484(14) . ?
C6 C1 1.297(16) . ?
C6 C5 1.475(17) . ?
N2 H2 1.0000 . ?
N2 C7 1.496(11) . ?
N3 H3 1.0000 . ?
N3 C15 1.471(11) . ?
N3 C14 1.465(10) . ?
N6 H6 1.0000 . ?
N6 C35 1.522(11) . ?
N7 H7 1.0000 . ?
N7 C43 1.479(12) . ?
N7 C84 1.476(14) . ?
N1 H1 1.0000 . ?
N1 C42 1.486(12) . ?
N1 C1 1.485(15) . ?
N8 H8 1.0000 . ?
N8 C48 1.474(13) . ?
N8 C49 1.537(16) . ?
C8 C7 1.483(14) . ?
C8 C13 1.439(15) . ?
C8 C9 1.361(14) . ?
C26 H26 0.9500 . ?
C26 C25 1.363(14) . ?
C26 C27 1.390(12) . ?
C39 C40 1.356(16) . ?
C39 C42 1.487(13) . ?
C39 C38 1.377(15) . ?
C40 H40 0.9500 . ?
C40 C41 1.395(15) . ?
C23 H23 0.9500 . ?
C23 C22 1.380(14) . ?
C23 C24 1.435(12) . ?
C43 C44 1.388(13) . ?
C43 C48 1.383(13) . ?
C22 C21 1.484(11) . ?
C22 C27 1.405(13) . ?
C21 H21A 0.9900 . ?
C21 H21B 0.9900 . ?
C15 C16 1.360(15) . ?
C15 C20 1.392(12) . ?
C16 H16 0.9500 . ?
C16 C17 1.393(14) . ?
C25 C24 1.372(14) . ?
C25 C28 1.513(12) . ?
C20 C19 1.388(12) . ?
C27 H27 0.9500 . ?
C36 C41 1.419(14) . ?
C36 C35 1.502(13) . ?
C36 C37 1.385(16) . ?
C7 H7A 0.9900 . ?
C7 H7B 0.9900 . ?
C10 H10 0.9500 . ?
C10 C11 1.424(14) . ?
C10 C9 1.388(14) . ?
C29 C30 1.414(16) . ?
C13 H13 0.9500 . ?
C13 C12 1.336(14) . ?
N2G C7G 1.188(14) . ?
C41 H41 0.9500 . ?
C11 C12 1.392(13) . ?
C11 C14 1.483(13) . ?
C7G C8G 1.448(15) . ?
C9 H9 0.9500 . ?
C44 H44 0.9500 . ?
C44 C45 1.386(15) . ?
C42 H42A 0.9900 . ?
C42 H42B 0.9900 . ?
C35 H35A 0.9900 . ?
C35 H35B 0.9900 . ?
C12 H12 0.9500 . ?
C24 H24 0.9500 . ?
C37 H37 0.9500 . ?
C37 C38 1.362(15) . ?
C8G H8GA 0.9800 . ?
C8G H8GB 0.9800 . ?
C8G H8GC 0.9800 . ?
C81 C82 1.408(16) . ?
C81 C80 1.421(13) . ?
C81 C84 1.481(16) . ?
C19 H19 0.9500 . ?
C19 C18 1.348(16) . ?
C48 C47 1.423(15) . ?
C14 H14A 0.9900 . ?
C14 H14B 0.9900 . ?
C38 H38 0.9500 . ?
C18 H18 0.9500 . ?
C18 C17 1.406(16) . ?
C28 H28A 0.9900 . ?
C28 H28B 0.9900 . ?
C17 H17 0.9500 . ?
C82 H82 0.9500 . ?
C82 C83 1.390(17) . ?
C30 H30 0.9500 . ?
C30 C31 1.291(17) . ?
N12 H12A 1.0000 . ?
N12 C77 1.465(18) . ?
N12 C76 1.418(14) . ?
C1 C2 1.378(17) . ?
C45 H45 0.9500 . ?
C45 C46 1.436(16) . ?
C79 H79 0.9500 . ?
C79 C80 1.369(15) . ?
C79 C78 1.403(16) . ?
C80 H80 0.9500 . ?
C33 H33 0.9500 . ?
C33 C32 1.430(19) . ?
C2 H2A 0.9500 . ?
C2 C3 1.403(16) . ?
C47 H47 0.9500 . ?
C47 C46 1.293(17) . ?
C5 H5A 0.9500 . ?
C5 C4 1.418(17) . ?
C83 H83 0.9500 . ?
C83 C78 1.418(17) . ?
C49 H49A 0.9900 . ?
C49 H49B 0.9900 . ?
C49 C50 1.428(13) . ?
C84 H84A 0.9900 . ?
C84 H84B 0.9900 . ?
C31 H31 0.9500 . ?
C31 C32 1.349(19) . ?
C78 C77 1.494(16) . ?
C46 H46 0.9500 . ?
C3 H3A 0.9500 . ?
C3 C4 1.313(16) . ?
C32 H32 0.9500 . ?
C50 C51 1.3900 . ?
C50 C55 1.3900 . ?
C51 H51 0.9500 . ?
C51 C52 1.3900 . ?
C52 H52 0.9500 . ?
C52 C53 1.3900 . ?
C53 C54 1.3900 . ?
C53 C56 1.44(2) . ?
C54 H54 0.9500 . ?
C54 C55 1.3900 . ?
C55 H55 0.9500 . ?
C4 H4A 0.9500 . ?
C77 H77A 0.9900 . ?
C77 H77B 0.9900 . ?
N11 H11 1.0000 . ?
N11 C70 1.513(19) . ?
N11 C71 1.510(8) . ?
C70 H70A 0.9900 . ?
C70 H70B 0.9900 . ?
C70 C67 1.530(14) . ?
N9 H9A 1.0000 . ?
N9 C56 1.50(3) . ?
N9 C57 1.513(15) . ?
C56 H56A 0.9900 . ?
C56 H56B 0.9900 . ?
C66 H66 0.9500 . ?
C66 C67 1.3900 . ?
C66 C65 1.3900 . ?
C67 C68 1.3900 . ?
C68 H68 0.9500 . ?
C68 C69 1.3900 . ?
C69 H69 0.9500 . ?
C69 C64 1.3900 . ?
C64 C65 1.3900 . ?
C64 C63 1.512(9) . ?
C63 H63A 0.9900 . ?
C63 H63B 0.9900 . ?
C63 N10 1.492(9) . ?
C62 C57 1.3900 . ?
C62 C61 1.3900 . ?
C62 N10 1.713(12) . ?
C57 C58 1.3900 . ?
C58 H58 0.9500 . ?
C58 C59 1.3900 . ?
C59 H59 0.9500 . ?
C59 C60 1.3900 . ?
C60 H60 0.9500 . ?
C60 C61 1.3900 . ?
C61 H61 0.9500 . ?
C1G C6G 1.3900 . ?
C1G C2G 1.3900 . ?
C1G N1G 1.41(5) . ?
C6G C5G 1.3900 . ?
C6G S1G 1.836(15) . ?
C5G H5G 0.9500 . ?
C5G C4G 1.3900 . ?
C4G H4G 0.9500 . ?
C4G C3G 1.3900 . ?
C3G H3G 0.9500 . ?
C3G C2G 1.3900 . ?
C2G H2G 0.9500 . ?
S1G O4G 1.468(16) . ?
S1G O3G 1.415(15) . ?
S1G O5G 1.506(16) . ?
O1G N1G 1.22(4) . ?
N1G O2G 1.17(5) . ?
C71 C72 1.3900 . ?
C71 C76 1.3900 . ?
C72 H72 0.9500 . ?
C72 C73 1.3900 . ?
C73 H73 0.9500 . ?
C73 C74 1.3900 . ?
C74 H74 0.9500 . ?
C74 C75 1.3900 . ?
C75 H75 0.9500 . ?
C75 C76 1.3900 . ?
N10 H10A 1.0000 . ?

loop_
_geom_angle_atom_site_label_1
_geom_angle_atom_site_label_2
_geom_angle_atom_site_label_3
_geom_angle
_geom_angle_site_symmetry_1
_geom_angle_site_symmetry_3
_geom_angle_publ_flag
Cl3 Pd01 Cl4 93.89(8) . . ?
N4 Pd01 Cl4 91.0(2) . . ?
N4 Pd01 Cl3 171.4(2) . . ?
N4 Pd01 N3 84.7(3) . . ?
N3 Pd01 Cl4 174.2(2) . . ?
N3 Pd01 Cl3 90.8(2) . . ?
Cl2 Pd02 Cl1 92.70(10) . . ?
N2 Pd02 Cl2 90.4(2) . . ?
N2 Pd02 Cl1 176.7(2) . . ?
N1 Pd02 Cl2 175.3(2) . . ?
N1 Pd02 Cl1 92.0(2) . . ?
N1 Pd02 N2 84.9(3) . . ?
Cl5 Pd03 Cl6 93.08(11) . . ?
N5 Pd03 Cl6 172.8(2) . . ?
N5 Pd03 Cl5 93.0(2) . . ?
N5 Pd03 N6 83.6(3) . . ?
N6 Pd03 Cl6 90.5(3) . . ?
N6 Pd03 Cl5 176.0(3) . . ?
Cl7 Pd04 Cl8 93.62(11) . . ?
N7 Pd04 Cl7 90.0(2) . . ?
N7 Pd04 Cl8 175.9(3) . . ?
N8 Pd04 Cl7 174.7(3) . . ?
N8 Pd04 Cl8 91.3(3) . . ?
N8 Pd04 N7 85.1(3) . . ?
Cl12 Pd05 Cl11 90.1(3) . . ?
N12 Pd05 Cl12 90.0(4) . . ?
N12 Pd05 Cl11 171.6(4) . . ?
N11 Pd05 Cl12 176.5(3) . . ?
N11 Pd05 Cl11 93.4(4) . . ?
N11 Pd05 N12 86.6(5) . . ?
N9 Pd06 Cl10 176.0(6) . . ?
N9 Pd06 Cl9 90.3(7) . . ?
N9 Pd06 N10 92.8(6) . . ?
Cl9 Pd06 Cl10 93.4(6) . . ?
N10 Pd06 Cl10 83.4(5) . . ?
N10 Pd06 Cl9 173.9(7) . . ?
Pd01 N4 H4 107.8 . . ?
C21 N4 Pd01 112.1(5) . . ?
C21 N4 H4 107.8 . . ?
C20 N4 Pd01 107.5(5) . . ?
C20 N4 H4 107.8 . . ?
C20 N4 C21 113.7(7) . . ?
C29 C34 N6 115.8(8) . . ?
C29 C34 C33 126.5(10) . . ?
C33 C34 N6 117.3(8) . . ?
Pd03 N5 H5 104.7 . . ?
C29 N5 Pd03 111.4(6) . . ?
C29 N5 H5 104.7 . . ?
C29 N5 C28 113.7(8) . . ?
C28 N5 Pd03 116.4(7) . . ?
C28 N5 H5 104.7 . . ?
C1 C6 N2 122.7(11) . . ?
C1 C6 C5 121.2(12) . . ?
C5 C6 N2 113.7(10) . . ?
Pd02 N2 H2 107.4 . . ?
C6 N2 Pd02 102.5(6) . . ?
C6 N2 H2 107.4 . . ?
C6 N2 C7 120.9(9) . . ?
C7 N2 Pd02 110.7(6) . . ?
C7 N2 H2 107.4 . . ?
Pd01 N3 H3 105.2 . . ?
C15 N3 Pd01 107.7(5) . . ?
C15 N3 H3 105.2 . . ?
C14 N3 Pd01 117.0(6) . . ?
C14 N3 H3 105.2 . . ?
C14 N3 C15 115.4(7) . . ?
Pd03 N6 H6 109.1 . . ?
C34 N6 Pd03 107.3(5) . . ?
C34 N6 H6 109.1 . . ?
C35 N6 Pd03 107.7(6) . . ?
C35 N6 C34 114.4(8) . . ?
C35 N6 H6 109.1 . . ?
Pd04 N7 H7 108.4 . . ?
C43 N7 Pd04 107.8(6) . . ?
C43 N7 H7 108.4 . . ?
C84 N7 Pd04 111.3(6) . . ?
C84 N7 H7 108.4 . . ?
C84 N7 C43 112.5(8) . . ?
Pd02 N1 H1 106.1 . . ?
C42 N1 Pd02 116.6(7) . . ?
C42 N1 H1 106.1 . . ?
C1 N1 Pd02 108.4(6) . . ?
C1 N1 H1 106.1 . . ?
C1 N1 C42 112.7(9) . . ?
Pd04 N8 H8 107.0 . . ?
C48 N8 Pd04 107.9(6) . . ?
C48 N8 H8 107.0 . . ?
C48 N8 C49 112.5(10) . . ?
C49 N8 Pd04 114.9(8) . . ?
C49 N8 H8 107.0 . . ?
C13 C8 C7 120.2(9) . . ?
C9 C8 C7 122.7(10) . . ?
C9 C8 C13 116.9(9) . . ?
C25 C26 H26 119.4 . . ?
C25 C26 C27 121.2(10) . . ?
C27 C26 H26 119.4 . . ?
C40 C39 C42 120.9(10) . . ?
C40 C39 C38 117.7(9) . . ?
C38 C39 C42 121.4(11) . . ?
C39 C40 H40 118.5 . . ?
C39 C40 C41 123.0(10) . . ?
C41 C40 H40 118.5 . . ?
C22 C23 H23 120.8 . . ?
C22 C23 C24 118.5(9) . . ?
C24 C23 H23 120.8 . . ?
C44 C43 N7 122.3(8) . . ?
C48 C43 N7 117.1(8) . . ?
C48 C43 C44 120.6(9) . . ?
C23 C22 C21 121.2(9) . . ?
C23 C22 C27 119.9(8) . . ?
C27 C22 C21 118.7(9) . . ?
N4 C21 H21A 108.9 . . ?
N4 C21 H21B 108.9 . . ?
C22 C21 N4 113.5(7) . . ?
C22 C21 H21A 108.9 . . ?
C22 C21 H21B 108.9 . . ?
H21A C21 H21B 107.7 . . ?
C16 C15 N3 122.2(8) . . ?
C16 C15 C20 121.3(9) . . ?
C20 C15 N3 116.4(9) . . ?
C15 C16 H16 120.4 . . ?
C15 C16 C17 119.1(10) . . ?
C17 C16 H16 120.4 . . ?
C26 C25 C24 119.8(8) . . ?
C26 C25 C28 119.2(9) . . ?
C24 C25 C28 120.8(9) . . ?
C15 C20 N4 119.2(8) . . ?
C19 C20 N4 121.7(8) . . ?
C19 C20 C15 119.0(9) . . ?
C26 C27 C22 119.8(10) . . ?
C26 C27 H27 120.1 . . ?
C22 C27 H27 120.1 . . ?
C41 C36 C35 117.5(11) . . ?
C37 C36 C41 119.4(9) . . ?
C37 C36 C35 123.0(9) . . ?
N2 C7 H7A 109.1 . . ?
N2 C7 H7B 109.1 . . ?
C8 C7 N2 112.3(8) . . ?
C8 C7 H7A 109.1 . . ?
C8 C7 H7B 109.1 . . ?
H7A C7 H7B 107.9 . . ?
C11 C10 H10 120.8 . . ?
C9 C10 H10 120.8 . . ?
C9 C10 C11 118.5(9) . . ?
C34 C29 N5 119.0(9) . . ?
C34 C29 C30 117.9(10) . . ?
C30 C29 N5 123.0(8) . . ?
C8 C13 H13 120.0 . . ?
C12 C13 C8 120.0(9) . . ?
C12 C13 H13 120.0 . . ?
C40 C41 C36 117.5(11) . . ?
C40 C41 H41 121.3 . . ?
C36 C41 H41 121.3 . . ?
C10 C11 C14 119.2(8) . . ?
C12 C11 C10 117.2(8) . . ?
C12 C11 C14 123.6(9) . . ?
N2G C7G C8G 177.8(11) . . ?
C8 C9 C10 123.8(10) . . ?
C8 C9 H9 118.1 . . ?
C10 C9 H9 118.1 . . ?
C43 C44 H44 119.2 . . ?
C45 C44 C43 121.6(10) . . ?
C45 C44 H44 119.2 . . ?
N1 C42 C39 111.4(8) . . ?
N1 C42 H42A 109.3 . . ?
N1 C42 H42B 109.3 . . ?
C39 C42 H42A 109.3 . . ?
C39 C42 H42B 109.3 . . ?
H42A C42 H42B 108.0 . . ?
N6 C35 H35A 108.8 . . ?
N6 C35 H35B 108.8 . . ?
C36 C35 N6 113.8(8) . . ?
C36 C35 H35A 108.8 . . ?
C36 C35 H35B 108.8 . . ?
H35A C35 H35B 107.7 . . ?
C13 C12 C11 123.6(10) . . ?
C13 C12 H12 118.2 . . ?
C11 C12 H12 118.2 . . ?
C23 C24 H24 119.6 . . ?
C25 C24 C23 120.8(10) . . ?
C25 C24 H24 119.6 . . ?
C36 C37 H37 120.2 . . ?
C38 C37 C36 119.6(10) . . ?
C38 C37 H37 120.2 . . ?
C7G C8G H8GA 109.5 . . ?
C7G C8G H8GB 109.5 . . ?
C7G C8G H8GC 109.5 . . ?
H8GA C8G H8GB 109.5 . . ?
H8GA C8G H8GC 109.5 . . ?
H8GB C8G H8GC 109.5 . . ?
C82 C81 C80 117.0(10) . . ?
C82 C81 C84 123.2(9) . . ?
C80 C81 C84 119.7(10) . . ?
C20 C19 H19 119.9 . . ?
C18 C19 C20 120.1(10) . . ?
C18 C19 H19 119.9 . . ?
C43 C48 N8 118.9(9) . . ?
C43 C48 C47 118.4(9) . . ?
C47 C48 N8 122.4(9) . . ?
N3 C14 C11 112.3(7) . . ?
N3 C14 H14A 109.1 . . ?
N3 C14 H14B 109.1 . . ?
C11 C14 H14A 109.1 . . ?
C11 C14 H14B 109.1 . . ?
H14A C14 H14B 107.9 . . ?
C39 C38 H38 118.6 . . ?
C37 C38 C39 122.7(12) . . ?
C37 C38 H38 118.6 . . ?
C19 C18 H18 119.7 . . ?
C19 C18 C17 120.7(10) . . ?
C17 C18 H18 119.7 . . ?
N5 C28 H28A 109.4 . . ?
N5 C28 H28B 109.4 . . ?
C25 C28 N5 111.3(7) . . ?
C25 C28 H28A 109.4 . . ?
C25 C28 H28B 109.4 . . ?
H28A C28 H28B 108.0 . . ?
C16 C17 C18 119.3(11) . . ?
C16 C17 H17 120.3 . . ?
C18 C17 H17 120.3 . . ?
C81 C82 H82 118.7 . . ?
C83 C82 C81 122.6(11) . . ?
C83 C82 H82 118.7 . . ?
C29 C30 H30 120.9 . . ?
C31 C30 C29 118.1(11) . . ?
C31 C30 H30 120.9 . . ?
Pd05 N12 H12A 106.3 . . ?
C77 N12 Pd05 116.6(10) . . ?
C77 N12 H12A 106.3 . . ?
C76 N12 Pd05 108.0(8) . . ?
C76 N12 H12A 106.3 . . ?
C76 N12 C77 112.6(11) . . ?
C6 C1 N1 115.2(11) . . ?
C6 C1 C2 122.3(12) . . ?
C2 C1 N1 122.0(11) . . ?
C44 C45 H45 122.5 . . ?
C44 C45 C46 114.9(11) . . ?
C46 C45 H45 122.5 . . ?
C80 C79 H79 119.2 . . ?
C80 C79 C78 121.7(10) . . ?
C78 C79 H79 119.2 . . ?
C81 C80 H80 119.6 . . ?
C79 C80 C81 120.9(10) . . ?
C79 C80 H80 119.6 . . ?
C34 C33 H33 123.5 . . ?
C34 C33 C32 113.1(10) . . ?
C32 C33 H33 123.5 . . ?
C1 C2 H2A 120.7 . . ?
C1 C2 C3 118.6(12) . . ?
C3 C2 H2A 120.7 . . ?
C48 C47 H47 120.2 . . ?
C46 C47 C48 119.6(11) . . ?
C46 C47 H47 120.2 . . ?
C6 C5 H5A 123.1 . . ?
C4 C5 C6 113.7(11) . . ?
C4 C5 H5A 123.1 . . ?
C82 C83 H83 120.5 . . ?
C82 C83 C78 118.9(11) . . ?
C78 C83 H83 120.5 . . ?
N8 C49 H49A 109.4 . . ?
N8 C49 H49B 109.4 . . ?
H49A C49 H49B 108.0 . . ?
C50 C49 N8 111.0(9) . . ?
C50 C49 H49A 109.4 . . ?
C50 C49 H49B 109.4 . . ?
N7 C84 C81 114.9(8) . . ?
N7 C84 H84A 108.5 . . ?
N7 C84 H84B 108.5 . . ?
C81 C84 H84A 108.5 . . ?
C81 C84 H84B 108.5 . . ?
H84A C84 H84B 107.5 . . ?
C30 C31 H31 117.8 . . ?
C30 C31 C32 124.3(13) . . ?
C32 C31 H31 117.8 . . ?
C79 C78 C83 118.7(10) . . ?
C79 C78 C77 123.0(12) . . ?
C83 C78 C77 118.3(12) . . ?
C45 C46 H46 117.6 . . ?
C47 C46 C45 124.9(13) . . ?
C47 C46 H46 117.6 . . ?
C2 C3 H3A 119.8 . . ?
C4 C3 C2 120.5(12) . . ?
C4 C3 H3A 119.8 . . ?
C33 C32 H32 120.0 . . ?
C31 C32 C33 119.9(12) . . ?
C31 C32 H32 120.0 . . ?
C51 C50 C49 119.9(10) . . ?
C51 C50 C55 120.0 . . ?
C55 C50 C49 120.1(10) . . ?
C50 C51 H51 120.0 . . ?
C52 C51 C50 120.0 . . ?
C52 C51 H51 120.0 . . ?
C51 C52 H52 120.0 . . ?
C51 C52 C53 120.0 . . ?
C53 C52 H52 120.0 . . ?
C52 C53 C56 119.5(15) . . ?
C54 C53 C52 120.0 . . ?
C54 C53 C56 120.2(15) . . ?
C53 C54 H54 120.0 . . ?
C53 C54 C55 120.0 . . ?
C55 C54 H54 120.0 . . ?
C50 C55 H55 120.0 . . ?
C54 C55 C50 120.0 . . ?
C54 C55 H55 120.0 . . ?
C5 C4 H4A 118.3 . . ?
C3 C4 C5 123.3(12) . . ?
C3 C4 H4A 118.3 . . ?
N12 C77 C78 113.9(12) . . ?
N12 C77 H77A 108.8 . . ?
N12 C77 H77B 108.8 . . ?
C78 C77 H77A 108.8 . . ?
C78 C77 H77B 108.8 . . ?
H77A C77 H77B 107.7 . . ?
Pd05 N11 H11 106.4 . . ?
C70 N11 Pd05 120.7(9) . . ?
C70 N11 H11 106.4 . . ?
C71 N11 Pd05 103.4(7) . . ?
C71 N11 H11 106.4 . . ?
C71 N11 C70 112.8(10) . . ?
N11 C70 H70A 108.7 . . ?
N11 C70 H70B 108.7 . . ?
N11 C70 C67 114.1(11) . . ?
H70A C70 H70B 107.6 . . ?
C67 C70 H70A 108.7 . . ?
C67 C70 H70B 108.7 . . ?
Pd06 N9 H9A 109.0 . . ?
C56 N9 Pd06 114.1(14) . . ?
C56 N9 H9A 109.0 . . ?
C56 N9 C57 108.7(16) . . ?
C57 N9 Pd06 107.0(11) . . ?
C57 N9 H9A 109.0 . . ?
C53 C56 N9 117.7(19) . . ?
C53 C56 H56A 107.9 . . ?
C53 C56 H56B 107.9 . . ?
N9 C56 H56A 107.9 . . ?
N9 C56 H56B 107.9 . . ?
H56A C56 H56B 107.2 . . ?
C67 C66 H66 120.0 . . ?
C67 C66 C65 120.0 . . ?
C65 C66 H66 120.0 . . ?
C66 C67 C70 118.1(10) . . ?
C66 C67 C68 120.0 . . ?
C68 C67 C70 121.7(11) . . ?
C67 C68 H68 120.0 . . ?
C67 C68 C69 120.0 . . ?
C69 C68 H68 120.0 . . ?
C68 C69 H69 120.0 . . ?
C68 C69 C64 120.0 . . ?
C64 C69 H69 120.0 . . ?
C69 C64 C63 119.5(7) . . ?
C65 C64 C69 120.0 . . ?
C65 C64 C63 120.5(7) . . ?
C64 C65 C66 120.0 . . ?
C64 C63 H63A 111.0 . . ?
C64 C63 H63B 111.0 . . ?
H63A C63 H63B 109.0 . . ?
N10 C63 C64 103.7(11) . . ?
N10 C63 H63A 111.0 . . ?
N10 C63 H63B 111.0 . . ?
C57 C62 C61 120.0 . . ?
C57 C62 N10 117.3(11) . . ?
C61 C62 N10 122.3(11) . . ?
C62 C57 N9 117.1(12) . . ?
C62 C57 C58 120.0 . . ?
C58 C57 N9 122.8(12) . . ?
C57 C58 H58 120.0 . . ?
C59 C58 C57 120.0 . . ?
C59 C58 H58 120.0 . . ?
C58 C59 H59 120.0 . . ?
C58 C59 C60 120.0 . . ?
C60 C59 H59 120.0 . . ?
C59 C60 H60 120.0 . . ?
C59 C60 C61 120.0 . . ?
C61 C60 H60 120.0 . . ?
C62 C61 H61 120.0 . . ?
C60 C61 C62 120.0 . . ?
C60 C61 H61 120.0 . . ?
C6G C1G C2G 120.0 . . ?
C6G C1G N1G 120.7(7) . . ?
C2G C1G N1G 119.3(7) . . ?
C1G C6G C5G 120.0 . . ?
C1G C6G S1G 120.2(6) . . ?
C5G C6G S1G 119.8(7) . . ?
C6G C5G H5G 120.0 . . ?
C4G C5G C6G 120.0 . . ?
C4G C5G H5G 120.0 . . ?
C5G C4G H4G 120.0 . . ?
C5G C4G C3G 120.0 . . ?
C3G C4G H4G 120.0 . . ?
C4G C3G H3G 120.0 . . ?
C2G C3G C4G 120.0 . . ?
C2G C3G H3G 120.0 . . ?
C1G C2G H2G 120.0 . . ?
C3G C2G C1G 120.0 . . ?
C3G C2G H2G 120.0 . . ?
O4G S1G C6G 106.8(12) . . ?
O4G S1G O5G 107.3(14) . . ?
O3G S1G C6G 111.4(13) . . ?
O3G S1G O4G 112.7(14) . . ?
O3G S1G O5G 110.8(15) . . ?
O5G S1G C6G 107.6(12) . . ?
O1G N1G C1G 118(3) . . ?
O2G N1G C1G 116(3) . . ?
O2G N1G O1G 126(5) . . ?
C72 C71 N11 119.8(7) . . ?
C72 C71 C76 120.0 . . ?
C76 C71 N11 120.1(7) . . ?
C71 C72 H72 120.0 . . ?
C71 C72 C73 120.0 . . ?
C73 C72 H72 120.0 . . ?
C72 C73 H73 120.0 . . ?
C74 C73 C72 120.0 . . ?
C74 C73 H73 120.0 . . ?
C73 C74 H74 120.0 . . ?
C73 C74 C75 120.0 . . ?
C75 C74 H74 120.0 . . ?
C74 C75 H75 120.0 . . ?
C76 C75 C74 120.0 . . ?
C76 C75 H75 120.0 . . ?
C71 C76 N12 115.6(8) . . ?
C75 C76 N12 124.4(8) . . ?
C75 C76 C71 120.0 . . ?
Pd06 N10 H10A 104.6 . . ?
C63 N10 Pd06 133.9(13) . . ?
C63 N10 C62 106.2(13) . . ?
C63 N10 H10A 104.6 . . ?
C62 N10 Pd06 100.0(9) . . ?
C62 N10 H10A 104.6 . . ?

loop_
_geom_torsion_atom_site_label_1
_geom_torsion_atom_site_label_2
_geom_torsion_atom_site_label_3
_geom_torsion_atom_site_label_4
_geom_torsion
_geom_torsion_site_symmetry_1
_geom_torsion_site_symmetry_2
_geom_torsion_site_symmetry_3
_geom_torsion_site_symmetry_4
_geom_torsion_publ_flag
Pd01 N4 C21 C22 -170.2(7) . . . . ?
Pd01 N4 C20 C15 -19.0(9) . . . . ?
Pd01 N4 C20 C19 158.0(7) . . . . ?
Pd01 N3 C15 C16 -167.7(7) . . . . ?
Pd01 N3 C15 C20 10.4(9) . . . . ?
Pd01 N3 C14 C11 -53.3(9) . . . . ?
Pd02 N2 C7 C8 -173.9(7) . . . . ?
Pd02 N1 C42 C39 -47.6(12) . . . . ?
Pd02 N1 C1 C6 1.7(11) . . . . ?
Pd02 N1 C1 C2 -169.9(9) . . . . ?
Pd03 N5 C29 C34 6.3(9) . . . . ?
Pd03 N5 C29 C30 -169.6(7) . . . . ?
Pd03 N5 C28 C25 -55.4(10) . . . . ?
Pd03 N6 C35 C36 -161.9(8) . . . . ?
Pd04 N7 C43 C44 161.5(9) . . . . ?
Pd04 N7 C43 C48 -15.8(12) . . . . ?
Pd04 N7 C84 C81 -175.8(7) . . . . ?
Pd04 N8 C48 C43 8.7(14) . . . . ?
Pd04 N8 C48 C47 -165.1(11) . . . . ?
Pd04 N8 C49 C50 -45.5(14) . . . . ?
Pd05 N12 C77 C78 66.6(15) . . . . ?
Pd05 N12 C76 C71 -15.7(10) . . . . ?
Pd05 N12 C76 C75 166.2(6) . . . . ?
Pd05 N11 C70 C67 63.7(16) . . . . ?
Pd05 N11 C71 C72 -165.1(5) . . . . ?
Pd05 N11 C71 C76 19.4(9) . . . . ?
Pd06 N9 C56 C53 179.7(16) . . . . ?
Pd06 N9 C57 C62 -18.4(15) . . . . ?
Pd06 N9 C57 C58 156.9(9) . . . . ?
N4 C20 C19 C18 176.4(9) . . . . ?
C34 N6 C35 C36 78.9(11) . . . . ?
C34 C29 C30 C31 1.1(14) . . . . ?
C34 C33 C32 C31 -0.7(18) . . . . ?
N5 C29 C30 C31 177.0(10) . . . . ?
C6 N2 C7 C8 66.4(13) . . . . ?
C6 C1 C2 C3 4.9(18) . . . . ?
C6 C5 C4 C3 -4.4(17) . . . . ?
N2 C6 C1 N1 18.9(16) . . . . ?
N2 C6 C1 C2 -169.5(10) . . . . ?
N2 C6 C5 C4 170.5(9) . . . . ?
N3 C15 C16 C17 175.2(8) . . . . ?
N3 C15 C20 N4 5.8(12) . . . . ?
N3 C15 C20 C19 -171.2(8) . . . . ?
N6 C34 C29 N5 7.2(11) . . . . ?
N6 C34 C29 C30 -176.7(7) . . . . ?
N6 C34 C33 C32 176.3(9) . . . . ?
N7 C43 C44 C45 -177.4(11) . . . . ?
N7 C43 C48 N8 5.0(16) . . . . ?
N7 C43 C48 C47 179.0(11) . . . . ?
N1 C1 C2 C3 175.9(10) . . . . ?
N8 C48 C47 C46 173.3(14) . . . . ?
N8 C49 C50 C51 -93.6(11) . . . . ?
N8 C49 C50 C55 87.8(11) . . . . ?
C8 C13 C12 C11 -0.4(15) . . . . ?
C26 C25 C24 C23 1.4(14) . . . . ?
C26 C25 C28 N5 101.2(11) . . . . ?
C39 C40 C41 C36 1.3(15) . . . . ?
C40 C39 C42 N1 89.2(12) . . . . ?
C40 C39 C38 C37 -0.1(15) . . . . ?
C23 C22 C21 N4 -90.6(11) . . . . ?
C23 C22 C27 C26 -1.5(14) . . . . ?
C43 N7 C84 C81 63.0(11) . . . . ?
C43 C44 C45 C46 -2.3(19) . . . . ?
C43 C48 C47 C46 -1(2) . . . . ?
C22 C23 C24 C25 -0.7(14) . . . . ?
C21 N4 C20 C15 105.6(9) . . . . ?
C21 N4 C20 C19 -77.4(10) . . . . ?
C21 C22 C27 C26 -176.6(9) . . . . ?
C15 N3 C14 C11 75.0(10) . . . . ?
C15 C16 C17 C18 -1.5(15) . . . . ?
C15 C20 C19 C18 -6.6(14) . . . . ?
C16 C15 C20 N4 -176.0(8) . . . . ?
C16 C15 C20 C19 6.9(13) . . . . ?
C25 C26 C27 C22 2.3(15) . . . . ?
C20 N4 C21 C22 67.7(10) . . . . ?
C20 C15 C16 C17 -2.9(14) . . . . ?
C20 C19 C18 C17 2.3(15) . . . . ?
C27 C26 C25 C24 -2.3(14) . . . . ?
C27 C26 C25 C28 -178.4(9) . . . . ?
C27 C22 C21 N4 84.4(11) . . . . ?
C36 C37 C38 C39 0.7(15) . . . . ?
C7 C8 C13 C12 177.4(9) . . . . ?
C7 C8 C9 C10 -176.0(9) . . . . ?
C10 C11 C12 C13 -2.0(14) . . . . ?
C10 C11 C14 N3 98.4(10) . . . . ?
C29 C34 N6 Pd03 -16.8(8) . . . . ?
C29 C34 N6 C35 102.6(8) . . . . ?
C29 C34 C33 C32 3.7(15) . . . . ?
C29 N5 C28 C25 76.0(11) . . . . ?
C29 C30 C31 C32 1.7(19) . . . . ?
C13 C8 C7 N2 -100.1(10) . . . . ?
C13 C8 C9 C10 -0.4(14) . . . . ?
C41 C36 C35 N6 81.4(12) . . . . ?
C41 C36 C37 C38 -0.3(15) . . . . ?
C11 C10 C9 C8 -2.1(15) . . . . ?
C9 C8 C7 N2 75.4(13) . . . . ?
C9 C8 C13 C12 1.6(14) . . . . ?
C9 C10 C11 C12 3.2(13) . . . . ?
C9 C10 C11 C14 -176.8(8) . . . . ?
C44 C43 C48 N8 -172.4(11) . . . . ?
C44 C43 C48 C47 1.7(18) . . . . ?
C44 C45 C46 C47 4(2) . . . . ?
C42 N1 C1 C6 -128.9(11) . . . . ?
C42 N1 C1 C2 59.5(13) . . . . ?
C42 C39 C40 C41 -179.0(9) . . . . ?
C42 C39 C38 C37 177.9(9) . . . . ?
C35 C36 C41 C40 -179.5(9) . . . . ?
C35 C36 C37 C38 178.5(9) . . . . ?
C12 C11 C14 N3 -81.6(11) . . . . ?
C24 C23 C22 C21 175.7(8) . . . . ?
C24 C23 C22 C27 0.7(13) . . . . ?
C24 C25 C28 N5 -75.0(12) . . . . ?
C37 C36 C41 C40 -0.7(14) . . . . ?
C37 C36 C35 N6 -97.4(12) . . . . ?
C81 C82 C83 C78 3.3(17) . . . . ?
C19 C18 C17 C16 1.8(16) . . . . ?
C48 N8 C49 C50 78.6(13) . . . . ?
C48 C43 C44 C45 -0.1(18) . . . . ?
C48 C47 C46 C45 -2(3) . . . . ?
C14 N3 C15 C16 59.5(11) . . . . ?
C14 N3 C15 C20 -122.3(9) . . . . ?
C14 C11 C12 C13 178.0(9) . . . . ?
C38 C39 C40 C41 -0.9(15) . . . . ?
C38 C39 C42 N1 -88.8(13) . . . . ?
C28 N5 C29 C34 -127.5(9) . . . . ?
C28 N5 C29 C30 56.6(11) . . . . ?
C28 C25 C24 C23 177.6(9) . . . . ?
C82 C81 C80 C79 1.3(16) . . . . ?
C82 C81 C84 N7 -102.2(12) . . . . ?
C82 C83 C78 C79 -4.3(17) . . . . ?
C82 C83 C78 C77 178.6(11) . . . . ?
C30 C31 C32 C33 -2(2) . . . . ?
C1 C6 N2 Pd02 -28.1(13) . . . . ?
C1 C6 N2 C7 95.6(13) . . . . ?
C1 C6 C5 C4 7.7(16) . . . . ?
C1 N1 C42 C39 78.7(12) . . . . ?
C1 C2 C3 C4 -1.4(17) . . . . ?
C79 C78 C77 N12 86.1(16) . . . . ?
C80 C81 C82 C83 -1.7(16) . . . . ?
C80 C81 C84 N7 76.6(12) . . . . ?
C80 C79 C78 C83 4.0(17) . . . . ?
C80 C79 C78 C77 -179.0(11) . . . . ?
C33 C34 N6 Pd03 169.9(7) . . . . ?
C33 C34 N6 C35 -70.8(10) . . . . ?
C33 C34 C29 N5 179.9(9) . . . . ?
C33 C34 C29 C30 -4.0(14) . . . . ?
C2 C3 C4 C5 1.6(18) . . . . ?
C5 C6 N2 Pd02 169.4(8) . . . . ?
C5 C6 N2 C7 -66.9(13) . . . . ?
C5 C6 C1 N1 -179.8(9) . . . . ?
C5 C6 C1 C2 -8.2(18) . . . . ?
C83 C78 C77 N12 -97.0(16) . . . . ?
C49 N8 C48 C43 -119.2(11) . . . . ?
C49 N8 C48 C47 67.0(15) . . . . ?
C49 C50 C51 C52 -178.6(9) . . . . ?
C49 C50 C55 C54 178.6(9) . . . . ?
C84 N7 C43 C44 -75.4(12) . . . . ?
C84 N7 C43 C48 107.3(11) . . . . ?
C84 C81 C82 C83 177.1(11) . . . . ?
C84 C81 C80 C79 -177.6(10) . . . . ?
C78 C79 C80 C81 -2.6(17) . . . . ?
C50 C51 C52 C53 0.0 . . . . ?
C51 C50 C55 C54 0.0 . . . . ?
C51 C52 C53 C54 0.0 . . . . ?
C51 C52 C53 C56 174.5(14) . . . . ?
C52 C53 C54 C55 0.0 . . . . ?
C52 C53 C56 N9 -93(2) . . . . ?
C53 C54 C55 C50 0.0 . . . . ?
C54 C53 C56 N9 82(2) . . . . ?
C55 C50 C51 C52 0.0 . . . . ?
C77 N12 C76 C71 114.5(10) . . . . ?
C77 N12 C76 C75 -63.6(13) . . . . ?
N11 C70 C67 C66 83.6(15) . . . . ?
N11 C70 C67 C68 -92.1(14) . . . . ?
N11 C71 C72 C73 -175.6(10) . . . . ?
N11 C71 C76 N12 -2.6(10) . . . . ?
N11 C71 C76 C75 175.6(10) . . . . ?
C70 N11 C71 C72 62.9(13) . . . . ?
C70 N11 C71 C76 -112.6(11) . . . . ?
C70 C67 C68 C69 175.6(11) . . . . ?
N9 C57 C58 C59 -175.2(15) . . . . ?
C56 C53 C54 C55 -174.5(14) . . . . ?
C56 N9 C57 C62 105.3(17) . . . . ?
C56 N9 C57 C58 -79.4(19) . . . . ?
C66 C67 C68 C69 0.0 . . . . ?
C67 C66 C65 C64 0.0 . . . . ?
C67 C68 C69 C64 0.0 . . . . ?
C68 C69 C64 C65 0.0 . . . . ?
C68 C69 C64 C63 -178.5(7) . . . . ?
C69 C64 C65 C66 0.0 . . . . ?
C69 C64 C63 N10 -105.3(12) . . . . ?
C64 C63 N10 Pd06 -32.0(19) . . . . ?
C64 C63 N10 C62 90.0(14) . . . . ?
C65 C66 C67 C70 -175.8(11) . . . . ?
C65 C66 C67 C68 0.0 . . . . ?
C65 C64 C63 N10 76.2(13) . . . . ?
C63 C64 C65 C66 178.5(7) . . . . ?
C62 C57 C58 C59 0.0 . . . . ?
C57 N9 C56 C53 60(3) . . . . ?
C57 C62 C61 C60 0.0 . . . . ?
C57 C62 N10 Pd06 14.0(12) . . . . ?
C57 C62 N10 C63 -127.6(11) . . . . ?
C57 C58 C59 C60 0.0 . . . . ?
C58 C59 C60 C61 0.0 . . . . ?
C59 C60 C61 C62 0.0 . . . . ?
C61 C62 C57 N9 175.5(14) . . . . ?
C61 C62 C57 C58 0.0 . . . . ?
C61 C62 N10 Pd06 -158.7(8) . . . . ?
C61 C62 N10 C63 59.7(16) . . . . ?
C1G C6G C5G C4G 0.0 . . . . ?
C1G C6G S1G O4G -88.7(17) . . . . ?
C1G C6G S1G O3G 35(2) . . . . ?
C1G C6G S1G O5G 156.3(18) . . . . ?
C6G C1G C2G C3G 0.0 . . . . ?
C6G C1G N1G O1G -126(2) . . . . ?
C6G C1G N1G O2G 59(2) . . . . ?
C6G C5G C4G C3G 0.0 . . . . ?
C5G C6G S1G O4G 92.0(16) . . . . ?
C5G C6G S1G O3G -144.6(18) . . . . ?
C5G C6G S1G O5G -23.0(18) . . . . ?
C5G C4G C3G C2G 0.0 . . . . ?
C4G C3G C2G C1G 0.0 . . . . ?
C2G C1G C6G C5G 0.0 . . . . ?
C2G C1G C6G S1G -179.3(10) . . . . ?
C2G C1G N1G O1G 54(2) . . . . ?
C2G C1G N1G O2G -121(2) . . . . ?
S1G C6G C5G C4G 179.3(10) . . . . ?
N1G C1G C6G C5G -179.8(4) . . . . ?
N1G C1G C6G S1G 1.0(10) . . . . ?
N1G C1G C2G C3G 179.8(4) . . . . ?
C71 N11 C70 C67 -173.5(11) . . . . ?
C71 C72 C73 C74 0.0 . . . . ?
C72 C71 C76 N12 -178.2(10) . . . . ?
C72 C71 C76 C75 0.0 . . . . ?
C72 C73 C74 C75 0.0 . . . . ?
C73 C74 C75 C76 0.0 . . . . ?
C74 C75 C76 N12 178.0(11) . . . . ?
C74 C75 C76 C71 0.0 . . . . ?
C76 N12 C77 C78 -59.0(16) . . . . ?
C76 C71 C72 C73 0.0 . . . . ?
N10 C62 C57 N9 2.6(15) . . . . ?
N10 C62 C57 C58 -172.8(13) . . . . ?
N10 C62 C61 C60 172.5(14) . . . . ?

_shelx_res_file                  
;
TITL 975_a.res in P2(1)/c
    975.res
    created by SHELXL-2018/3 at 11:10:33 on 18-Oct-2021
REM Old TITL 975 in P2(1)/c
REM SHELXT solution in P2(1)/c
REM R1 0.283, Rweak 0.035, Alpha 0.072, Orientation as input
REM Formula found by SHELXT: C73 N22 O8 Cl10 Pd4
CELL 1.54184 19.5405 51.9315 14.3152 90 90.587 90
ZERR 4 0.0002 0.0005 0.0001 0 0.001 0
LATT 1
SYMM -X,0.5+Y,0.5-Z
SFAC C H Cl N O Pd S
UNIT 352.79 349.86 48 53.47 10.79 24 1.47
DFIX 1.5 C67 C70
DFIX 2.7 C6G O4G
DFIX 1.45 S1G O4G
DFIX 2.4 O3G O4G
DELU 0.001 0.001 Cl9 Pd06 Cl10 Cl11 Cl12 Pd05 Pd04 Cl8 Cl7 Cl3 Pd01 Cl4 =
 PD03 CL6 CL5 CL2 PD02 CL1
DFIX 2.4 O4G O5G
DFIX 1.7 N10 C62
RIGU O5G O3G O4G
RIGU 0.001 0.001 C53 C56 C50 C49 C70 N11 N12 O4G S1G C6G O3G O5G C1G C5G =
 C2G N1G C4G C3G O1G O2G C63 C64 C65 C66 C67 C70 C68 C69
DFIX 1.5 C50 C49
DFIX 1.43 C2G C1G C6G C5G C4G C3G
DFIX 1.55 C71 N11
DFIX 1.5 0.01 N11 C71
DFIX 1.5 C62 N10
DFIX 1.55 C2G C1G
DFIX 1.55 C63 N10
DFIX 1.55 C1G C6G
DFIX 1.55 C5G C4G
DFIX 1.5 0.01 N10 C63
DFIX 1.55 C4G C3G
DFIX 1.55 C2G C3G
DFIX 1.8 S1G C6G
DFIX 2.7 C6G O5G
DFIX 2.7 C6G O3G
DFIX 1.5 S1G O5G
DFIX 1.45 S1G O3G
DFIX 2.4 O3G O5G
SADI C1G S1G S1G C5G
SADI C2G N1G N1G C6G
FLAT S1G N1G C1G C6G C5G C4G C3G C2G
FLAT C1G N1G O1G O2G
DFIX 1.5 N9 C57
SIMU 0.01 0.02 2 C2G C3G C1G C65 C64 C62 C60 C59 C58 C57
DFIX 2.9 Pd06 C62
DFIX 2.9 Pd06 C57
DFIX 1.4 C62 C57
DFIX 1.5 C63 C64
DFIX 1.5 0.01 C64 C63
DFIX -2.7 Pd06 C63
DFIX 1.9 N11 Pd05
DFIX 1.4 C29 C34
SADI C69 C63 C63 C65
FLAT C63 C68 C69 C64 C65 C66 C67 C70
DELU C62 C61 C60 C57 C58 C59 N9 C56
DELU 0.00001 0.00001 N10
RIGU 0.0001 0.0001 C72 C73 C74 C75 C70 C76 C71 Cl12 Cl11 Cl8 Cl7
RIGU 0.00001 0.00001 N10 N8 N7 C62 C61 C60 C59 C58 C57 N9
SIMU 0.001 0.0002 2 C6 C1 C2 C3 C4 C5
SIMU 0.0005 0.001 2 C63 N10
SIMU 0.001 0.002 2 N10 C62 C57 C63 C61 C60 C59 C58 N9 C76 C71 C72 C73 C74 =
 C75 N11 N12
ISOR 0.01 0.02 C63
ISOR C71 C76
ISOR 0.01 0.2 C64 N10 C65
ISOR 0.001 0.002 C69 N10 N9 C76
SIMU 0.001 0.002 2 C53 C54 C55

L.S. 10
PLAN  115
SIZE 0.22 0.14 0.15
TEMP -180.15
CONF
BOND $H
LIST 6
MORE -1
fmap 2
acta
OMIT 4 4 1
OMIT -13 1 2
OMIT -4 8 1
OMIT 3 2 3
OMIT 9 5 1
OMIT -1 9 8
OMIT 16 1 6
OMIT 15 3 0
OMIT 20 11 5
OMIT 3 3 1
OMIT 6 0 0
OMIT 19 3 4
OMIT 15 8 3
OMIT -2 2 1
OMIT 2 10 6
OMIT -4 3 5
OMIT 5 6 1
OMIT 14 2 7
OMIT 5 5 6
OMIT -20 3 4
OMIT 17 5 8
OMIT -1 13 1
OMIT 18 4 5
OMIT 2 5 5
OMIT -18 5 6
OMIT 3 8 4
OMIT -3 11 2
OMIT 15 14 4
OMIT 16 7 0
OMIT 18 1 2
OMIT 16 13 1
OMIT 17 15 5
OMIT -10 10 2
OMIT -1 4 3
OMIT -2 3 2
OMIT 1 8 0
OMIT -2 7 3
OMIT 3 13 6
OMIT -2 15 3
OMIT -7 1 4
OMIT -1 9 1
OMIT 4 6 2
OMIT 2 4 0
OMIT -3 9 2
OMIT 0 13 3
OMIT 4 9 3
OMIT -13 2 7
OMIT 11 2 9
OMIT -4 10 1
OMIT -18 2 5
OMIT 4 1 4
OMIT 9 2 3
OMIT 20 1 6
OMIT -4 5 1
OMIT -3 10 2
OMIT 9 0 2
OMIT -7 5 1
OMIT 4 8 2
OMIT 17 1 2
OMIT -10 6 3
OMIT 10 9 3
OMIT -5 25 2
OMIT 19 5 4
OMIT -2 10 4
OMIT 0 6 0
OMIT 5 5 0
OMIT -4 6 2
OMIT 18 1 6
OMIT 0 14 3
OMIT 0 5 1
OMIT 4 1 2
OMIT 2 14 3
OMIT 13 6 11
OMIT 0 6 1
OMIT 0 9 3
OMIT 13 8 10
OMIT -2 20 2
OMIT 6 1 6
OMIT 3 11 5
OMIT 2 16 8
REM <olex2.extras>
REM <HklSrc "%./975.hkl">
REM </olex2.extras>

WGHT    0.200000
EXTI    0.000256
FVAR       0.73988   0.36640
PD01  6    0.581360    0.488121    0.511367    11.00000    0.03688    0.08065 =
         0.02403    0.00498    0.00131    0.00123
PD02  6    1.031764    0.486320    0.326130    11.00000    0.03890    0.08957 =
         0.03854    0.00243    0.00057    0.00720
PD03  6    0.711199    0.521759   -0.098123    11.00000    0.04404    0.10304 =
         0.02940    0.00070    0.00211    0.00354
PD04  6    0.431999    0.423145    0.783466    11.00000    0.06691    0.09450 =
         0.03799    0.01214    0.00571    0.00373
PD05  6    0.198335    0.337118    0.268117    11.00000    0.10286    0.08962 =
         0.18569   -0.04856    0.04001   -0.01777
PD06  6    0.340701    0.253171    0.731991    11.00000    0.25702    0.10701 =
         0.23643    0.05272    0.12281    0.04023
CL4   3    0.579830    0.532101    0.485315    11.00000    0.04210    0.08096 =
         0.03407    0.00558   -0.00071   -0.00065
CL3   3    0.577700    0.492256    0.671469    11.00000    0.04796    0.09501 =
         0.02387    0.00455   -0.00036    0.00409
CL2   3    1.003764    0.525624    0.389670    11.00000    0.05923    0.08772 =
         0.04666    0.00357    0.00588    0.00868
CL1   3    1.125559    0.502906    0.250674    11.00000    0.04280    0.10322 =
         0.04699    0.00290    0.00319    0.00139
CL7   3    0.527456    0.415581    0.695664    11.00000    0.06345    0.09893 =
         0.05145    0.01734    0.00937    0.00087
CL6   3    0.789057    0.553787   -0.065624    11.00000    0.05264    0.10918 =
         0.04742   -0.00403    0.00572   -0.00320
CL5   3    0.626213    0.550258   -0.132950    11.00000    0.05259    0.11088 =
         0.06260    0.00479   -0.00218    0.01231
CL8   3    0.492707    0.424845    0.921768    11.00000    0.08416    0.13812 =
         0.04460    0.01507   -0.00480    0.00051
CL12  3    0.089702    0.348845    0.235078    11.00000    0.10099    0.13450 =
         0.29528   -0.09084    0.02386   -0.00890
N4    4    0.571871    0.481123    0.372299    11.00000    0.03436    0.08095 =
         0.03232    0.00436   -0.00331    0.00187
AFIX  13
H4    2    0.533354    0.491931    0.347707    11.00000   -1.20000
AFIX   0

CL11  3    0.161821    0.297115    0.307966    11.00000    0.14722    0.09423 =
         0.40055   -0.03515    0.12268   -0.02399
CL10  3    0.341789    0.214073    0.653859    11.00000    0.35906    0.09805 =
         0.27333    0.05171    0.18845    0.06441
C34   1    0.757658    0.468299   -0.109811    11.00000    0.03010    0.08557 =
         0.02180    0.00756    0.01370    0.01175
N5    4    0.652583    0.490794   -0.132650    11.00000    0.05177    0.11677 =
         0.02329    0.00963    0.00017    0.01107
AFIX  13
H5    2    0.638049    0.493980   -0.198828    11.00000   -1.20000
AFIX   0
C6    1    0.969439    0.441730    0.391852    11.00000    0.06409    0.08539 =
         0.06864    0.00609   -0.00007    0.00515
N2    4    0.950528    0.469413    0.392796    11.00000    0.04621    0.08553 =
         0.04634    0.00411   -0.00017    0.01409
AFIX  13
H2    2    0.951954    0.475260    0.459345    11.00000   -1.20000
AFIX   0
N3    4    0.589014    0.448752    0.523053    11.00000    0.03800    0.07646 =
         0.03248    0.00534    0.00029    0.00423
AFIX  13
H3    2    0.554388    0.443802    0.570773    11.00000   -1.20000
AFIX   0
N6    4    0.782209    0.494449   -0.064305    11.00000    0.04157    0.11770 =
         0.03146   -0.00186    0.00022    0.00357
AFIX  13
H6    2    0.827271    0.499433   -0.091417    11.00000   -1.20000
AFIX   0

N7    4    0.372644    0.423319    0.664227    11.00000    0.06432    0.08135 =
         0.03532    0.00343    0.01372   -0.00043
AFIX  13
H7    2    0.394648    0.434919    0.617558    11.00000   -1.20000
AFIX   0

N1    4    1.049089    0.450399    0.274046    11.00000    0.03311    0.09656 =
         0.05028   -0.00064    0.00102    0.00999
AFIX  13
H1    2    1.098023    0.446326    0.288878    11.00000   -1.20000
AFIX   0

N8    4    0.341748    0.428385    0.851782    11.00000    0.08527    0.12355 =
         0.03363    0.00942    0.00807    0.01748
AFIX  13
H8    2    0.348129    0.443514    0.894201    11.00000   -1.20000
AFIX   0

C8    1    0.824271    0.468785    0.404003    11.00000    0.03548    0.09507 =
         0.04513    0.01478   -0.00345    0.00366
C26   1    0.586631    0.508917    0.075651    11.00000    0.03991    0.10904 =
         0.03360    0.01097    0.00273    0.00815
AFIX  43
H26   2    0.569396    0.523861    0.045220    11.00000   -1.20000
AFIX   0
C39   1    0.976128    0.458897    0.136702    11.00000    0.03482    0.10411 =
         0.03710   -0.00999   -0.00192    0.00382
C40   1    0.973757    0.483917    0.109673    11.00000    0.04878    0.11151 =
         0.03370    0.00401    0.00263   -0.00308
AFIX  43
H40   2    1.014718    0.493754    0.112419    11.00000   -1.20000
AFIX   0
C23   1    0.640237    0.465798    0.165920    11.00000    0.04171    0.08410 =
         0.03688    0.00485    0.00559    0.00607
AFIX  43
H23   2    0.658540    0.450927    0.195658    11.00000   -1.20000
AFIX   0

C43   1    0.305167    0.434224    0.688202    11.00000    0.04938    0.08713 =
         0.04176    0.01093    0.01297    0.00938
C22   1    0.626886    0.487830    0.216466    11.00000    0.03674    0.10659 =
         0.02491    0.00832    0.00011   -0.00635
C21   1    0.635976    0.488459    0.319463    11.00000    0.04306    0.09543 =
         0.02181    0.00646    0.00554   -0.00178
AFIX  23
H21A  2    0.650106    0.506018    0.338458    11.00000   -1.20000
H21B  2    0.673319    0.476496    0.337336    11.00000   -1.20000
AFIX   0
C15   1    0.563969    0.437456    0.434916    11.00000    0.03293    0.08768 =
         0.03884    0.00293    0.00119    0.00367
C16   1    0.550548    0.411872    0.425944    11.00000    0.04347    0.08685 =
         0.05714    0.00402    0.00479    0.00171
AFIX  43
H16   2    0.560480    0.400347    0.475807    11.00000   -1.20000
AFIX   0
C25   1    0.598727    0.487249    0.024639    11.00000    0.02888    0.09405 =
         0.03658   -0.00141   -0.00171   -0.00085
C20   1    0.552640    0.454482    0.361256    11.00000    0.04173    0.07654 =
         0.04311    0.00897    0.00287    0.00175
C27   1    0.599075    0.509526    0.171396    11.00000    0.04723    0.09662 =
         0.02922    0.00332   -0.00119    0.00094
AFIX  43
H27   2    0.588800    0.524576    0.206276    11.00000   -1.20000
AFIX   0
C36   1    0.853099    0.480947    0.076474    11.00000    0.03547    0.12449 =
         0.03284    0.00073   -0.00230   -0.00423
C7    1    0.884079    0.478386    0.351418    11.00000    0.03894    0.08968 =
         0.05538    0.00501    0.00251    0.00832
AFIX  23
H7A   2    0.883292    0.497446    0.350872    11.00000   -1.20000
H7B   2    0.880592    0.472376    0.285911    11.00000   -1.20000
AFIX   0
C10   1    0.752293    0.469109    0.541003    11.00000    0.04675    0.10141 =
         0.03260   -0.00018    0.00623    0.01342
AFIX  43
H10   2    0.742024    0.476360    0.600152    11.00000   -1.20000
AFIX   0
C29   1    0.693075    0.467452   -0.136391    11.00000    0.04154    0.10896 =
         0.02101    0.00428   -0.00143    0.00626
C13   1    0.786119    0.446913    0.370314    11.00000    0.04635    0.09130 =
         0.04459   -0.00794    0.01214    0.00879
AFIX  43
H13   2    0.798044    0.439006    0.312893    11.00000   -1.20000
AFIX   0

N2G   4    1.165663    0.446499    0.406564    11.00000    0.06538    0.10383 =
         0.06758    0.01873   -0.01389   -0.00192
C41   1    0.913950    0.495864    0.078037    11.00000    0.04989    0.10852 =
         0.03840    0.00737   -0.00488   -0.01092
AFIX  43
H41   2    0.913946    0.513328    0.058280    11.00000   -1.20000
AFIX   0
C11   1    0.713421    0.448095    0.504763    11.00000    0.03553    0.08106 =
         0.03914    0.01037   -0.00077    0.00316

C7G   1    1.215647    0.456573    0.377347    11.00000    0.05379    0.08431 =
         0.04410    0.00028   -0.00026    0.01233
C9    1    0.805520    0.478746    0.487894    11.00000    0.04760    0.07761 =
         0.05435   -0.00097   -0.00013   -0.00034
AFIX  43
H9    2    0.830300    0.493126    0.511451    11.00000   -1.20000
AFIX   0

C44   1    0.260237    0.443729    0.620848    11.00000    0.06310    0.08086 =
         0.04343   -0.00018    0.00019    0.00154
AFIX  43
H44   2    0.272197    0.442594    0.556823    11.00000   -1.20000
AFIX   0

C42   1    1.041000    0.447175    0.171352    11.00000    0.04465    0.13265 =
         0.04192   -0.00741    0.00946    0.01544
AFIX  23
H42A  2    1.041309    0.428599    0.155813    11.00000   -1.20000
H42B  2    1.080154    0.455361    0.139579    11.00000   -1.20000
AFIX   0
C35   1    0.788788    0.493727    0.041673    11.00000    0.03156    0.13196 =
         0.03459   -0.00391   -0.00993    0.01010
AFIX  23
H35A  2    0.787521    0.511587    0.065777    11.00000   -1.20000
H35B  2    0.748869    0.484463    0.067278    11.00000   -1.20000
AFIX   0
C12   1    0.733920    0.437736    0.419838    11.00000    0.03892    0.09118 =
         0.05242   -0.00292    0.00123    0.00270
AFIX  43
H12   2    0.709443    0.423346    0.395769    11.00000   -1.20000
AFIX   0
C24   1    0.625842    0.465865    0.067413    11.00000    0.05387    0.09803 =
         0.03253   -0.00220    0.01088   -0.00477
AFIX  43
H24   2    0.635197    0.450930    0.031409    11.00000   -1.20000
AFIX   0
C37   1    0.855447    0.455474    0.104911    11.00000    0.04237    0.10979 =
         0.04098    0.00101    0.00535   -0.01050
AFIX  43
H37   2    0.814993    0.445327    0.104432    11.00000   -1.20000
AFIX   0

C8G   1    1.277580    0.468933    0.345375    11.00000    0.04443    0.09625 =
         0.04918    0.00662   -0.00072    0.00542
AFIX 133
H8GA  2    1.278034    0.468984    0.276925    11.00000   -1.50000
H8GB  2    1.317520    0.459482    0.369155    11.00000   -1.50000
H8GC  2    1.279096    0.486697    0.368409    11.00000   -1.50000
AFIX   0

C81   1    0.329471    0.395965    0.533260    11.00000    0.07201    0.06691 =
         0.05820    0.00636    0.02497    0.00434
C19   1    0.520271    0.445598    0.280736    11.00000    0.04524    0.09749 =
         0.03684   -0.00870   -0.00668    0.01024
AFIX  43
H19   2    0.507909    0.457354    0.232601    11.00000   -1.20000
AFIX   0

C48   1    0.289262    0.435643    0.781983    11.00000    0.05601    0.10483 =
         0.03821    0.00321    0.00507    0.00932
C14   1    0.654090    0.438442    0.558279    11.00000    0.04632    0.07942 =
         0.04099    0.01073    0.00178    0.01142
AFIX  23
H14A  2    0.652942    0.419409    0.554692    11.00000   -1.20000
H14B  2    0.659880    0.443305    0.624760    11.00000   -1.20000
AFIX   0
C38   1    0.916065    0.445046    0.133572    11.00000    0.06229    0.10504 =
         0.04150    0.00316    0.00767    0.00107
AFIX  43
H38   2    0.916945    0.427488    0.152174    11.00000   -1.20000
AFIX   0
C18   1    0.506345    0.420323    0.270709    11.00000    0.04597    0.10914 =
         0.05797   -0.01391    0.01428   -0.00555
AFIX  43
H18   2    0.485711    0.414291    0.214456    11.00000   -1.20000
AFIX   0
C28   1    0.586117    0.487734   -0.079798    11.00000    0.04686    0.11113 =
         0.04012    0.00696    0.00510   -0.00318
AFIX  23
H28A  2    0.555084    0.502194   -0.095613    11.00000   -1.20000
H28B  2    0.563425    0.471526   -0.099254    11.00000   -1.20000
AFIX   0
C17   1    0.522039    0.402794    0.342641    11.00000    0.05883    0.08580 =
         0.06050   -0.00894    0.00386   -0.00549
AFIX  43
H17   2    0.513290    0.384935    0.334524    11.00000   -1.20000
AFIX   0

C82   1    0.261484    0.387174    0.525347    11.00000    0.08614    0.06653 =
         0.06014    0.00197    0.01343   -0.00630
AFIX  43
H82   2    0.239304    0.381073    0.579787    11.00000   -1.20000
AFIX   0

C30   1    0.667648    0.444003   -0.172977    11.00000    0.06473    0.11858 =
         0.03716   -0.00233    0.00157    0.00015
AFIX  43
H30   2    0.621551    0.442561   -0.194062    11.00000   -1.20000
AFIX   0

N12   4    0.232635    0.370772    0.213349    11.00000    0.09631    0.09663 =
         0.09435   -0.00275    0.00232   -0.00024
AFIX  13
H12A  2    0.207441    0.373204    0.152835    11.00000   -1.20000
AFIX   0

C1    1    1.007583    0.431710    0.327783    11.00000    0.06425    0.08587 =
         0.06939    0.00592    0.00001    0.00506
C45   1    0.198349    0.454833    0.644758    11.00000    0.06630    0.10889 =
         0.05497   -0.00862    0.00495    0.02110
AFIX  43
H45   2    0.167830    0.461981    0.599651    11.00000   -1.20000
AFIX   0
C79   1    0.326824    0.404104    0.366288    11.00000    0.06354    0.07518 =
         0.05653    0.00168    0.01097   -0.00285
AFIX  43
H79   2    0.348862    0.410408    0.312041    11.00000   -1.20000
AFIX   0
C80   1    0.361556    0.404251    0.449859    11.00000    0.06217    0.08519 =
         0.04680    0.00086    0.01769   -0.00568
AFIX  43
H80   2    0.407724    0.409969    0.452105    11.00000   -1.20000
AFIX   0

C33   1    0.802771    0.448221   -0.108784    11.00000    0.05804    0.11542 =
         0.05380   -0.00861   -0.00083    0.00488
AFIX  43
H33   2    0.848354    0.449542   -0.085563    11.00000   -1.20000
AFIX   0
C2    1    1.016094    0.405497    0.318738    11.00000    0.06514    0.08657 =
         0.07055    0.00569    0.00039    0.00500
AFIX  43
H2A   2    1.047029    0.398650    0.274402    11.00000   -1.20000
AFIX   0

C47   1    0.225125    0.446412    0.807354    11.00000    0.06324    0.13990 =
         0.04274   -0.00375    0.01226    0.02206
AFIX  43
H47   2    0.212707    0.447496    0.871221    11.00000   -1.20000
AFIX   0

C5    1    0.925623    0.425495    0.450984    11.00000    0.06499    0.08620 =
         0.06993    0.00611    0.00036    0.00499
AFIX  43
H5A   2    0.893180    0.432345    0.493257    11.00000   -1.20000
AFIX   0

C83   1    0.225544    0.387069    0.441079    11.00000    0.07789    0.06592 =
         0.08775    0.00346   -0.00328   -0.01454
AFIX  43
H83   2    0.178966    0.381847    0.438670    11.00000   -1.20000
AFIX   0
C49   1    0.319413    0.405628    0.912974    11.00000    0.09445    0.11735 =
         0.05704    0.02300    0.02332    0.00952
AFIX  23
H49A  2    0.347476    0.405296    0.970934    11.00000   -1.20000
H49B  2    0.270956    0.407895    0.930748    11.00000   -1.20000
AFIX   0
C84   1    0.367324    0.397304    0.623249    11.00000    0.07424    0.07765 =
         0.04884    0.00973    0.01408    0.01556
AFIX  23
H84A  2    0.344435    0.385883    0.668644    11.00000   -1.20000
H84B  2    0.414107    0.390537    0.613778    11.00000   -1.20000
AFIX   0

C31   1    0.708832    0.424609   -0.176924    11.00000    0.07754    0.10002 =
         0.04973   -0.01101   -0.00141   -0.00056
AFIX  43
H31   2    0.691899    0.409030   -0.203155    11.00000   -1.20000
AFIX   0

C78   1    0.259512    0.394879    0.358772    11.00000    0.07958    0.08229 =
         0.05720   -0.00671   -0.00487    0.00114
C46   1    0.183859    0.454713    0.742920    11.00000    0.10190    0.13194 =
         0.05357    0.01198    0.01658    0.03694
AFIX  43
H46   2    0.140745    0.461217    0.761916    11.00000   -1.20000
AFIX   0

C3    1    0.978085    0.389138    0.376423    11.00000    0.06595    0.08692 =
         0.07115    0.00587    0.00057    0.00488
AFIX  43
H3A   2    0.982515    0.371001    0.370265    11.00000   -1.20000
AFIX   0
C32   1    0.774343    0.425005   -0.146253    11.00000    0.09522    0.09503 =
         0.07525   -0.01063    0.00909    0.03071
AFIX  43
H32   2    0.801543    0.409876   -0.149552    11.00000   -1.20000
AFIX  66

C50   1    0.327038    0.381791    0.864446    11.00000    0.11428    0.10971 =
         0.06914    0.02686    0.02239    0.01197
C51   1    0.271978    0.371465    0.814925    11.00000    0.13479    0.08604 =
         0.11424    0.02928    0.05487    0.00226
AFIX  43
H51   2    0.229654    0.380450    0.812254    11.00000   -1.20000
AFIX  65
C52   1    0.278843    0.347992    0.769309    11.00000    0.13840    0.09801 =
         0.11461    0.03685    0.00487   -0.01515
AFIX  43
H52   2    0.241212    0.340934    0.735464    11.00000   -1.20000
AFIX  65
C53   1    0.340769    0.334846    0.773216    11.00000    0.14349    0.10308 =
         0.08866    0.02674    0.01654    0.00724
C54   1    0.395830    0.345172    0.822737    11.00000    0.14352    0.10333 =
         0.08854    0.02674    0.01647    0.00752
AFIX  43
H54   2    0.438153    0.336187    0.825407    11.00000   -1.20000
AFIX  65
C55   1    0.388965    0.368644    0.868353    11.00000    0.14339    0.10331 =
         0.08823    0.02663    0.01658    0.00749
AFIX  43
H55   2    0.426597    0.375702    0.902199    11.00000   -1.20000
AFIX   0

C4    1    0.936435    0.398716    0.438858    11.00000    0.06585    0.08683 =
         0.07096    0.00612    0.00067    0.00481
AFIX  43
H4A   2    0.912322    0.387114    0.477884    11.00000   -1.20000
AFIX   0

C77   1    0.220619    0.394081    0.268395    11.00000    0.13411    0.08032 =
         0.07864   -0.00179   -0.03350   -0.01705
AFIX  23
H77A  2    0.171111    0.395381    0.281633    11.00000   -1.20000
H77B  2    0.233430    0.409269    0.230612    11.00000   -1.20000
AFIX   0
N11   4    0.295872    0.329038    0.296544    11.00000    0.09671    0.09631 =
         0.09551   -0.00358    0.00289   -0.00021
AFIX  13
H11   2    0.303582    0.310969    0.274911    11.00000   -1.20000
AFIX   0
C70   1    0.323251    0.330407    0.395679    11.00000    0.12674    0.10967 =
         0.09999   -0.00989   -0.00538    0.00703
AFIX  23
H70A  2    0.315628    0.348004    0.420058    11.00000   -1.20000
H70B  2    0.373262    0.327379    0.394859    11.00000   -1.20000
AFIX   0
N9    4    0.333216    0.286865    0.795068    11.00000    0.14821    0.14787 =
         0.14842    0.00058    0.00279   -0.00018
AFIX  13
H9A   2    0.366571    0.287434    0.848476    11.00000   -1.20000
AFIX   0
C56   1    0.345618    0.309452    0.732711    11.00000    0.17154    0.10905 =
         0.20931   -0.00277    0.05572    0.01440
AFIX  23
H56A  2    0.391948    0.307595    0.706185    11.00000   -1.20000
H56B  2    0.312527    0.308493    0.679994    11.00000   -1.20000
AFIX   0
CL9   3    0.456142    0.256119    0.736790    11.00000    0.26280    0.41952 =
         0.39504    0.08002   -0.01204    0.03064
AFIX  66
C66   1    0.316579    0.286145    0.464635    11.00000    0.15460    0.11158 =
         0.15343    0.00008    0.01738    0.00973
AFIX  43
H66   2    0.355506    0.281853    0.428593    11.00000   -1.20000
AFIX  65
C67   1    0.290604    0.311057    0.462392    11.00000    0.15659    0.11226 =
         0.09838   -0.00928    0.00909    0.01098
C68   1    0.233648    0.317336    0.515128    11.00000    0.16443    0.12780 =
         0.15277   -0.00447    0.03721    0.01011
AFIX  43
H68   2    0.215896    0.334363    0.513595    11.00000   -1.20000
AFIX  65
C69   1    0.202667    0.298702    0.570106    11.00000    0.13615    0.13627 =
         0.13646    0.00000    0.00223    0.00002
AFIX  43
H69   2    0.163740    0.302994    0.606149    11.00000   -1.20000
AFIX  65
C64   1    0.228640    0.273790    0.572349    11.00000    0.15641    0.13505 =
         0.15700    0.00089    0.01538    0.00395
C65   1    0.285596    0.267511    0.519615    11.00000    0.15388    0.12345 =
         0.15176    0.00692    0.01165    0.00509
AFIX   0
C63   1    0.193457    0.253530    0.630553    11.00000    0.14691    0.14555 =
         0.14739    0.00156    0.00317   -0.00069
AFIX  23
H63A  2    0.147509    0.259388    0.649852    11.00000   -1.20000
H63B  2    0.188791    0.237166    0.595588    11.00000   -1.20000
AFIX  66
C62   1    0.212702    0.272058    0.794979    11.00000    0.14768    0.14657 =
         0.14833    0.00077    0.00385   -0.00032
C57   1    0.261333    0.288684    0.832863    11.00000    0.14814    0.14727 =
         0.14873    0.00064    0.00375   -0.00018
C58   1    0.244209    0.304704    0.906817    11.00000    0.14842    0.14731 =
         0.14920    0.00052    0.00440   -0.00027
AFIX  43
H58   2    0.277446    0.316067    0.932709    11.00000   -1.20000
AFIX  65
C59   1    0.178455    0.304097    0.942887    11.00000    0.14852    0.14733 =
         0.14933    0.00037    0.00478   -0.00028
AFIX  43
H59   2    0.166752    0.315046    0.993431    11.00000   -1.20000
AFIX  65
C60   1    0.129824    0.287471    0.905003    11.00000    0.14852    0.14732 =
         0.14928    0.00032    0.00477   -0.00030
AFIX  43
H60   2    0.084884    0.287056    0.929655    11.00000   -1.20000
AFIX  65
C61   1    0.146947    0.271451    0.831049    11.00000    0.14828    0.14700 =
         0.14898    0.00046    0.00444   -0.00033
AFIX  43
H61   2    0.113709    0.260087    0.805157    11.00000   -1.20000
AFIX   0

O6G   5    0.166327    0.381686    0.030077    21.00000    0.07374    0.15326 =
         0.10014    0.04587    0.00678   -0.01715
AFIX  66
C1G   1   -0.024821    0.412565   -0.158734    21.00000    0.08282    0.14493 =
         0.13041   -0.02988    0.04309   -0.01416
C6G   1   -0.037362    0.386989   -0.135961    21.00000    0.09031    0.15072 =
         0.18118   -0.01145   -0.00105   -0.02451
C5G   1   -0.077676    0.371822   -0.194602    21.00000    0.19038    0.16360 =
         0.20078    0.00338   -0.04675   -0.05907
AFIX  43
H5G   2   -0.086247    0.354342   -0.179037    21.00000   -1.20000
AFIX  65
C4G   1   -0.105450    0.382231   -0.276017    21.00000    0.10721    0.15654 =
         0.16702   -0.01603    0.00495   -0.02884
AFIX  43
H4G   2   -0.133003    0.371865   -0.316095    21.00000   -1.20000
AFIX  65
C3G   1   -0.092909    0.407807   -0.298791    21.00000    0.09190    0.15211 =
         0.13033   -0.02825    0.04004   -0.01697
AFIX  43
H3G   2   -0.111891    0.414921   -0.354434    21.00000   -1.20000
AFIX  65
C2G   1   -0.052595    0.422974   -0.240151    21.00000    0.08143    0.14856 =
         0.12837   -0.02895    0.04558   -0.01423
AFIX  43
H2G   2   -0.044024    0.440454   -0.255716    21.00000   -1.20000
AFIX   0
S1G   7   -0.001685    0.373219   -0.027878    21.00000    0.14387    0.15066 =
         0.17073    0.03265   -0.03211   -0.00562
O1G   5   -0.007869    0.448616   -0.073072    21.00000    0.11719    0.13635 =
         0.09063   -0.00439    0.03543   -0.02711
N1G   4    0.016288    0.428205   -0.099968    21.00000    0.11447    0.14601 =
         0.13740   -0.02457    0.02857   -0.02507
O2G   5    0.072156    0.421145   -0.086375    21.00000    0.10947    0.11658 =
         0.13737   -0.01966    0.02706   -0.03922
O4G   5    0.066294    0.363119   -0.050667    21.00000    0.11976    0.15253 =
         0.19996   -0.03127   -0.02996   -0.00715
O3G   5    0.000458    0.391658    0.044900    21.00000    0.13585    0.20148 =
         0.20663   -0.05420   -0.04110    0.01768
O5G   5   -0.045703    0.350608   -0.001460    21.00000    0.15571    0.13880 =
         0.28400    0.03230    0.02270   -0.00196

O7G   5    0.086721    0.416097    0.568469    10.50000    0.10319    0.21855 =
         0.21760   -0.13039   -0.08047    0.07086
AFIX  66
C71   1    0.334547    0.346208    0.230287    11.00000    0.09632    0.09595 =
         0.09395   -0.00281    0.00244   -0.00013
C72   1    0.403559    0.341702    0.214287    11.00000    0.09626    0.09648 =
         0.09395   -0.00282    0.00238   -0.00018
PART -1
AFIX  43
H72   2    0.425460    0.327154    0.241521    11.00000   -1.20000
AFIX  65
PART 0
C73   1    0.440525    0.358481    0.158438    11.00000    0.09626    0.09679 =
         0.09385   -0.00277    0.00215   -0.00048
AFIX  43
H73   2    0.487692    0.355401    0.147503    11.00000   -1.20000
AFIX  65
C74   1    0.408480    0.379767    0.118590    11.00000    0.09631    0.09681 =
         0.09390   -0.00266    0.00201   -0.00060
AFIX  43
H74   2    0.433746    0.391235    0.080420    11.00000   -1.20000
AFIX  65
C75   1    0.339469    0.384273    0.134589    11.00000    0.09627    0.09655 =
         0.09400   -0.00244    0.00193   -0.00065
AFIX  43
H75   2    0.317568    0.398821    0.107354    11.00000   -1.20000
AFIX  65
C76   1    0.302501    0.367494    0.190437    11.00000    0.09619    0.09631 =
         0.09457   -0.00225    0.00209   -0.00038
AFIX   0
N10   4    0.239909    0.250390    0.713097    11.00000    0.14687    0.14567 =
         0.14736    0.00137    0.00305   -0.00057
AFIX  13
H10A  2    0.227753    0.233177    0.739486    11.00000   -1.20000
AFIX   0
HKLF 4


REM  975_a.res in P2(1)/c
REM wR2 = 0.3983, GooF = S = 1.665, Restrained GooF = 1.670 for all data
REM R1 = 0.1209 for 21899 Fo > 4sig(Fo) and 0.1377 for all 28625 data
REM 1131 parameters refined using 491 restraints

END

WGHT      0.2000      0.0000

REM Highest difference peak  4.108,  deepest hole -1.696,  1-sigma level  0.238
Q1    1   0.2450  0.2462  0.6921  11.00000  0.05    4.11
Q2    1   0.3196  0.3431  0.2303  11.00000  0.05    3.40
Q3    1   0.5819  0.5066  0.5107  11.00000  0.05    3.16
Q4    1   0.5792  0.4687  0.5115  11.00000  0.05    2.76
Q5    1   0.3387  0.2678  0.7825  11.00000  0.05    2.66
Q6    1   0.7128  0.5422 -0.0972  11.00000  0.05    2.63
Q7    1   1.0326  0.4664  0.3246  11.00000  0.05    2.50
Q8    1   0.4271  0.4055  0.7819  11.00000  0.05    2.35
Q9    1   1.0354  0.5071  0.3247  11.00000  0.05    2.28
Q10   1   0.2024  0.3196  0.2961  11.00000  0.05    1.80
Q11   1   0.7084  0.4995 -0.0985  11.00000  0.05    1.76
Q12   1   0.7378  0.4068  0.1821  11.00000  0.05    1.76
Q13   1   0.4393  0.2868  0.9593  11.00000  0.05    1.61
Q14   1   0.7421  0.4655 -0.1026  11.00000  0.05    1.52
Q15   1   0.4308  0.4454  0.7849  11.00000  0.05    1.51
Q16   1   0.2511  0.2059  0.6253  11.00000  0.05    1.50
Q17   1   0.5687  0.3143  0.3746  11.00000  0.05    1.48
Q18   1   0.3533  0.2345  0.7614  11.00000  0.05    1.40
Q19   1   0.0997  0.3971  0.6442  11.00000  0.05    1.39
Q20   1   0.6674  0.5094 -0.1353  11.00000  0.05    1.35
Q21   1   0.2614  0.2544  0.7653  11.00000  0.05    1.29
Q22   1  -0.0398  0.2650  0.6606  11.00000  0.05    1.28
Q23   1   0.9988  0.5047  0.3711  11.00000  0.05    1.27
Q24   1   0.4895  0.3424  0.5478  11.00000  0.05    1.26
Q25   1   0.2535  0.2495  0.7766  11.00000  0.05    1.26
Q26   1   0.7392  0.5125 -0.0920  11.00000  0.05    1.26
Q27   1   0.0880  0.3802  0.6029  11.00000  0.05    1.24
Q28   1   0.3710  0.3686  0.1284  11.00000  0.05    1.23
Q29   1   0.5162  0.2864  0.4394  11.00000  0.05    1.20
Q30   1   0.0852  0.3586  0.5782  11.00000  0.05    1.17
Q31   1   0.7716  0.5323 -0.0834  11.00000  0.05    1.13
Q32   1   0.0014  0.4407 -0.1475  11.00000  0.05    1.13
Q33   1   0.4142  0.3186  0.2542  11.00000  0.05    1.06
Q34   1   0.1725  0.3708  0.0402  11.00000  0.05    1.00
Q35   1   0.6470  0.5285 -0.1235  11.00000  0.05    0.99
Q36   1   0.4972  0.3048  0.3940  11.00000  0.05    0.99
Q37   1   0.5804  0.5084  0.6702  11.00000  0.05    0.96
Q38   1   0.0450  0.2950  1.1379  11.00000  0.05    0.95
Q39   1   0.1971  0.3618  0.2495  11.00000  0.05    0.93
Q40   1   0.5174  0.4872  0.5184  11.00000  0.05    0.92
Q41   1   0.0329  0.3166  0.4749  11.00000  0.05    0.92
Q42   1   0.2320  0.3582  0.2400  11.00000  0.05    0.92
Q43   1   0.3925  0.2393  0.6977  11.00000  0.05    0.91
Q44   1  -0.1107  0.4255 -0.2989  11.00000  0.05    0.91
Q45   1   0.7006  0.3680  0.4992  11.00000  0.05    0.90
Q46   1   0.7329  0.3751  0.5566  11.00000  0.05    0.90
Q47   1   0.1315  0.3733 -0.0196  11.00000  0.05    0.90
Q48   1   0.0786  0.4042  0.5867  11.00000  0.05    0.89
Q49   1  -0.0038  0.2929  0.7228  11.00000  0.05    0.89
Q50   1   0.1247  0.3850  0.7024  11.00000  0.05    0.89
Q51   1   0.0176  0.3000  0.5030  11.00000  0.05    0.89
Q52   1   0.5464  0.3377  0.5605  11.00000  0.05    0.88
Q53   1   0.6200  0.3825  0.0438  11.00000  0.05    0.86
Q54   1   0.4790  0.4097  0.9189  11.00000  0.05    0.85
Q55   1   0.5976  0.3726  0.9646  11.00000  0.05    0.85
Q56   1   0.4010  0.4357  0.8231  11.00000  0.05    0.84
Q57   1   0.5239  0.4348  0.7093  11.00000  0.05    0.84
Q58   1   0.5486  0.2981  0.9208  11.00000  0.05    0.83
Q59   1   0.9308  0.4185  0.3835  11.00000  0.05    0.83
Q60   1   0.9679  0.4872  0.3427  11.00000  0.05    0.82
Q61   1   0.9645  0.4468  0.1159  11.00000  0.05    0.79
Q62   1  -0.1446  0.4138 -0.3320  11.00000  0.05    0.79
Q63   1   0.5443  0.4850  0.4375  11.00000  0.05    0.76
Q64   1   0.6104  0.5007  0.5860  11.00000  0.05    0.76
Q65   1  -0.1220  0.3961 -0.3113  11.00000  0.05    0.75
Q66   1   0.9999  0.5469  0.3806  11.00000  0.05    0.75
Q67   1   0.5996  0.5332  0.5008  11.00000  0.05    0.75
Q68   1   0.5896  0.3684 -0.1151  11.00000  0.05    0.74
Q69   1   1.0026  0.5362  0.3206  11.00000  0.05    0.74
Q70   1   0.0510  0.4003  0.6214  11.00000  0.05    0.73
Q71   1   0.0492  0.3389  0.5392  11.00000  0.05    0.73
Q72   1   1.1292  0.4830  0.2469  11.00000  0.05    0.73
Q73   1   0.4917  0.4185  0.7722  11.00000  0.05    0.72
Q74   1   1.0312  0.4024  0.3733  11.00000  0.05    0.71
Q75   1   1.0961  0.4868  0.3144  11.00000  0.05    0.71
Q76   1   0.9974  0.4968  0.2595  11.00000  0.05    0.70
Q77   1   0.8018  0.4642  0.3921  11.00000  0.05    0.70
Q78   1   0.5564  0.4799  0.5958  11.00000  0.05    0.70
Q79   1   0.3721  0.4316  0.7665  11.00000  0.05    0.70
Q80   1   1.0573  0.5401  0.3452  11.00000  0.05    0.69
Q81   1   0.5002  0.2665  0.4928  11.00000  0.05    0.69
Q82   1   0.7886  0.5747 -0.0604  11.00000  0.05    0.69
Q83   1   0.6378  0.4934 -0.1541  11.00000  0.05    0.69
Q84   1   0.5799  0.5487  0.4780  11.00000  0.05    0.68
Q85   1   0.7392  0.4697  0.5167  11.00000  0.05    0.68
Q86   1   0.0522  0.3584 -0.1538  11.00000  0.05    0.68
Q87   1   0.7017  0.2912  0.0126  11.00000  0.05    0.68
Q88   1   0.4673  0.4083  0.8357  11.00000  0.05    0.67
Q89   1   0.6837  0.4575 -0.1075  11.00000  0.05    0.67
Q90   1   0.6445  0.2897  0.9632  11.00000  0.05    0.66
Q91   1   0.6902  0.2886  0.9350  11.00000  0.05    0.65
Q92   1   0.0269  0.2694  0.6789  11.00000  0.05    0.65
Q93   1   0.5636  0.4662  0.6419  11.00000  0.05    0.64
Q94   1   0.0404  0.3619 -0.1459  11.00000  0.05    0.64
Q95   1   0.6237  0.5684 -0.1337  11.00000  0.05    0.64
Q96   1  -0.0199  0.4213 -0.0351  11.00000  0.05    0.64
Q97   1   0.0089  0.2288  0.9398  11.00000  0.05    0.63
Q98   1   0.5882  0.2611  0.7260  11.00000  0.05    0.63
Q99   1   0.6040  0.4880  0.4206  11.00000  0.05    0.63
Q100  1   0.4588  0.4178  0.7013  11.00000  0.05    0.62
Q101  1   0.2958  0.2890  0.8793  11.00000  0.05    0.62
Q102  1  -0.1693  0.3919 -0.3640  11.00000  0.05    0.62
Q103  1   0.4683  0.4183  0.8557  11.00000  0.05    0.62
Q104  1  -0.0779  0.4022 -0.2350  11.00000  0.05    0.62
Q105  1   0.8964  0.4862  0.0810  11.00000  0.05    0.61
Q106  1   1.0715  0.4825  0.3982  11.00000  0.05    0.60
Q107  1   0.5510  0.4930  0.5947  11.00000  0.05    0.60
Q108  1   0.5828  0.3548  0.9084  11.00000  0.05    0.58
Q109  1   0.2810  0.3277  0.7535  11.00000  0.05    0.58
Q110  1   0.8824  0.4545  0.0800  11.00000  0.05    0.58
Q111  1  -0.0125  0.2223  0.9006  11.00000  0.05    0.58
Q112  1   0.6473  0.4896  0.4867  11.00000  0.05    0.58
Q113  1   0.2618  0.3329  0.2553  11.00000  0.05    0.58
Q114  1  -0.0572  0.4067 -0.2720  11.00000  0.05    0.57
Q115  1   0.0372  0.3383  0.6213  11.00000  0.05    0.57
;
_shelx_res_checksum              5064
_olex2_submission_special_instructions 'No special instructions were received'
_oxdiff_exptl_absorpt_empirical_details 
;
Empirical correction (ABSPACK) includes:
- Absorption correction using spherical harmonics
- Frame scaling
;
_oxdiff_exptl_absorpt_empirical_full_max 2.255
_oxdiff_exptl_absorpt_empirical_full_min 0.651


_publcif_funding_html            
;
;
####################################################################### 
# 
# This file contains crystal structure data downloaded from the 
# Cambridge Structural Database (CSD) hosted by the Cambridge 
# Crystallographic Data Centre (CCDC).
# 
# Full information about CCDC data access policies and citation 
# guidelines are available at http://www.ccdc.cam.ac.uk/access/V1 
# 
# Audit and citation data items may have been added by the CCDC. 
# Please retain this information to preserve the provenance of 
# this file and to allow appropriate attribution of the data. 
# 
#######################################################################

data_terpinolene@MMF
_database_code_depnum_ccdc_archive 'CCDC 2133390'
loop_
_audit_author_name
_audit_author_address
'Wei He'
;The University of Tokyo
Japan
;
_audit_update_record             
;
2022-01-10 deposited with the CCDC.	2022-06-13 downloaded from the CCDC.
;
_audit_creation_date             2021-10-07
_audit_creation_method           
;
Olex2 1.5
(compiled 2021.08.20 svn.r13c46975 for OlexSys, GUI svn.r6405)
;
_shelx_SHELXL_version_number     2018/3
_chemical_name_common            ?
_chemical_name_systematic        ?
_chemical_formula_moiety         
'2(C42 H42 Cl6 N6 Pd3), 3.25(C H Cl3), C2 H3 N, 2(O)'
_chemical_formula_sum            'C89.25 H90.25 Cl21.75 N13 O2 Pd6'
_chemical_formula_weight         2786.43
_chemical_melting_point          ?
loop_
_atom_type_symbol
_atom_type_description
_atom_type_scat_dispersion_real
_atom_type_scat_dispersion_imag
_atom_type_scat_source
C C 0.0181 0.0091 'International Tables Vol C Tables 4.2.6.8 and 6.1.1.4'
H H 0.0000 0.0000 'International Tables Vol C Tables 4.2.6.8 and 6.1.1.4'
Cl Cl 0.3639 0.7018 'International Tables Vol C Tables 4.2.6.8 and 6.1.1.4'
N N 0.0311 0.0180 'International Tables Vol C Tables 4.2.6.8 and 6.1.1.4'
O O 0.0492 0.0322 'International Tables Vol C Tables 4.2.6.8 and 6.1.1.4'
Pd Pd 0.1215 3.9337 'International Tables Vol C Tables 4.2.6.8 and 6.1.1.4'

_shelx_space_group_comment       
;
The symmetry employed for this shelxl refinement is uniquely defined
by the following loop, which should always be used as a source of
symmetry information in preference to the above space-group names.
They are only intended as comments.
;
_space_group_crystal_system      monoclinic
_space_group_IT_number           14
_space_group_name_H-M_alt        'P 1 21/c 1'
_space_group_name_Hall           '-P 2ybc'
loop_
_space_group_symop_operation_xyz
'x, y, z'
'-x, y+1/2, -z+1/2'
'-x, -y, -z'
'x, -y-1/2, z-1/2'

_cell_length_a                   19.4857(2)
_cell_length_b                   51.8380(7)
_cell_length_c                   14.31670(10)
_cell_angle_alpha                90
_cell_angle_beta                 90.7060(10)
_cell_angle_gamma                90
_cell_volume                     14460.2(3)
_cell_formula_units_Z            4
_cell_measurement_reflns_used    68278
_cell_measurement_temperature    93
_cell_measurement_theta_max      72.9800
_cell_measurement_theta_min      2.8720
_shelx_estimated_absorpt_T_max   ?
_shelx_estimated_absorpt_T_min   ?
_exptl_absorpt_coefficient_mu    9.899
_exptl_absorpt_correction_T_max  1.00000
_exptl_absorpt_correction_T_min  0.08262
_exptl_absorpt_correction_type   multi-scan
_exptl_absorpt_process_details   
;
CrysAlisPro 1.171.41.104a (Rigaku Oxford Diffraction, 2021)
Empirical absorption correction using spherical harmonics,
implemented in SCALE3 ABSPACK scaling algorithm.
;
_exptl_absorpt_special_details   ?
_exptl_crystal_colour            'clear yellowish yellow'
_exptl_crystal_colour_lustre     clear
_exptl_crystal_colour_modifier   yellowish
_exptl_crystal_colour_primary    yellow
_exptl_crystal_density_diffrn    1.280
_exptl_crystal_density_meas      ?
_exptl_crystal_density_method    ?
_exptl_crystal_description       block
_exptl_crystal_F_000             5514
_exptl_crystal_size_max          0.02
_exptl_crystal_size_mid          0.01
_exptl_crystal_size_min          0.01
_exptl_transmission_factor_max   ?
_exptl_transmission_factor_min   ?
_diffrn_reflns_av_R_equivalents  0.0971
_diffrn_reflns_av_unetI/netI     0.0547
_diffrn_reflns_Laue_measured_fraction_full 0.993
_diffrn_reflns_Laue_measured_fraction_max 0.971
_diffrn_reflns_limit_h_max       23
_diffrn_reflns_limit_h_min       -23
_diffrn_reflns_limit_k_max       60
_diffrn_reflns_limit_k_min       -63
_diffrn_reflns_limit_l_max       17
_diffrn_reflns_limit_l_min       -17
_diffrn_reflns_number            175959
_diffrn_reflns_point_group_measured_fraction_full 0.993
_diffrn_reflns_point_group_measured_fraction_max 0.971
_diffrn_reflns_theta_full        67.687
_diffrn_reflns_theta_max         73.384
_diffrn_reflns_theta_min         2.268
_diffrn_ambient_temperature      93
_diffrn_detector_area_resol_mean 5.8140
_diffrn_measured_fraction_theta_full 0.993
_diffrn_measured_fraction_theta_max 0.971
_diffrn_measurement_details      
;
List of Runs (angles in degrees, time in seconds):

  # Type    Start    End  Width  t~exp~   \w     \q     \k     \f   Frames
#--------------------------------------------------------------------------
  1  \w    -69.00  20.00   0.50    0.61    --    0.00 -77.00  30.00  178
  2  \w    -17.00   9.00   0.50    0.61    --    0.00  77.00 150.00   52
  3  \w    -73.00  16.00   0.50    0.61    --    0.00 -38.00 120.00  178
  4  \w    -64.00  14.00   0.50    0.61    --    0.00 -57.00 -90.00  156
  5  \w      5.00 110.00   0.50    2.46    --   93.00 -61.00-150.00  210
  6  \w      9.00 118.00   0.50    2.46    --   93.00 -77.00  90.00  218
  7  \w     64.00 180.00   0.50    2.46    --   93.00  76.00 -35.89  232
  8  \w     82.00 181.00   0.50    2.46    --   93.00  45.00  30.00  198
  9  \w     75.00 182.00   0.50    2.46    --   93.00  45.00  60.00  214
 10  \w     62.00  87.00   0.50    2.46    --   93.00  82.00 -90.00   50
 11  \w     29.00 110.00   0.50    2.46    --   93.00 -82.00-150.00  162
 12  \w      6.00  89.00   0.50    2.46    --   93.00 -45.00 -60.00  166
 13  \w     10.00 116.00   0.50    2.46    --   93.00 -61.00 -60.00  212
 14  \w     64.00  89.00   0.50    2.46    --   93.00  77.00 -60.00   50
 15  \w     89.00 115.00   0.50    2.46    --   93.00  30.00 -60.00   52
 16  \w    114.00 165.00   0.50    2.46    --   93.00  30.00  90.00  102
 17  \w    136.00 162.00   0.50    2.46    --   93.00  30.00 -60.00   52
 18  \w     64.00 180.00   0.50    2.46    --   93.00  77.00 -90.00  232
 19  \w     63.00 107.00   0.50    2.46    --   93.00  82.00 -60.00   88
 20  \w     70.00 178.00   0.50    2.46    --   93.00  63.00 -48.65  216
 21  \w     79.00 104.00   0.50    2.46    --   93.00 -82.00-180.00   50
 22  \w     77.00 110.00   0.50    2.46    --   93.00 -82.00 -75.87   66
;
_diffrn_measurement_device       'four-circle diffractometer'
_diffrn_measurement_device_type  'XtaLAB AFC12 (RINC): Kappa single'
_diffrn_measurement_method       '\w scans'
_diffrn_radiation_type           CuK\a
_diffrn_radiation_wavelength     1.54187
_diffrn_source                   ?
_reflns_Friedel_coverage         0.000
_reflns_Friedel_fraction_full    .
_reflns_Friedel_fraction_max     .
_reflns_number_gt                21454
_reflns_number_total             28222
_reflns_special_details          
;
 Reflections were merged by SHELXL according to the crystal
 class for the calculation of statistics and refinement.
 
 _reflns_Friedel_fraction is defined as the number of unique
 Friedel pairs measured divided by the number that would be
 possible theoretically, ignoring centric projections and
 systematic absences.
;
_reflns_threshold_expression     'I > 2\s(I)'
_computing_cell_refinement       'CrysAlisPro 1.171.41.104a (Rigaku OD, 2021)'
_computing_data_collection       'CrysAlisPro 1.171.41.104a (Rigaku OD, 2021)'
_computing_data_reduction        'CrysAlisPro 1.171.41.104a (Rigaku OD, 2021)'
_computing_molecular_graphics    'Olex2 1.5 (Dolomanov et al., 2009)'
_computing_publication_material  'Olex2 1.5 (Dolomanov et al., 2009)'
_computing_structure_refinement  'SHELXL 2018/3 (Sheldrick, 2015)'
_computing_structure_solution    'SHELXT 2014/5 (Sheldrick, 2014)'
_refine_diff_density_max         3.142
_refine_diff_density_min         -1.949
_refine_diff_density_rms         0.208
_refine_ls_extinction_coef       0.000110(19)
_refine_ls_extinction_expression Fc^*^=kFc[1+0.001xFc^2^\l^3^/sin(2\q)]^-1/4^
_refine_ls_extinction_method     'SHELXL-2018/3 (Sheldrick 2018)'
_refine_ls_goodness_of_fit_ref   1.084
_refine_ls_hydrogen_treatment    constr
_refine_ls_matrix_type           full
_refine_ls_number_parameters     1262
_refine_ls_number_reflns         28222
_refine_ls_number_restraints     368
_refine_ls_R_factor_all          0.1527
_refine_ls_R_factor_gt           0.1322
_refine_ls_restrained_S_all      1.082
_refine_ls_shift/su_max          0.001
_refine_ls_shift/su_mean         0.000
_refine_ls_structure_factor_coef Fsqd
_refine_ls_weighting_details     
'w=1/[\s^2^(Fo^2^)+(0.1458P)^2^+256.2788P] where P=(Fo^2^+2Fc^2^)/3'
_refine_ls_weighting_scheme      calc
_refine_ls_wR_factor_gt          0.3489
_refine_ls_wR_factor_ref         0.3637
_refine_special_details          ?
_olex2_refinement_description    
;
1. Fixed Uiso
 At 1.2 times of:
  All C(H) groups, All C(H,H) groups, All N(H) groups
 At 1.5 times of:
  All C(H,H,H) groups
2. Restrained distances
 Pd2-C20
 2.88 with sigma of 0.02
 C6G-Cl15
 1.7 with sigma of 0.02
 Pd2-C15
 2.88 with sigma of 0.02
 C6G-Cl14
 1.7 with sigma of 0.02
 C6G-Cl16
 1.7 with sigma of 0.02
 Pd5-C57
 2.88 with sigma of 0.02
 Pd5-C62
 2.88 with sigma of 0.02
 Cl14-Cl15
 2.7 with sigma of 0.02
 N9-C57
 1.5 with sigma of 0.02
 Cl14-Cl16
 2.7 with sigma of 0.02
 N10-Pd5
 2 with sigma of 0.02
 Cl15-Cl16
 2.7 with sigma of 0.02
 N9-Pd5
 2 with sigma of 0.02
 C62-N10
 1.5 with sigma of 0.02
 N10-C63
 1.5 with sigma of 0.02
 C63-C64
 1.5 with sigma of 0.02
 C3G-Cl3G
 1.7 with sigma of 0.02
 C3G-Cl1G
 1.7 with sigma of 0.02
 Cl2G-C3G
 1.7 with sigma of 0.02
 C4G-Cl6G
 1.7 with sigma of 0.02
 C8G-Cl19
 1.7 with sigma of 0.02
 C4G-Cl21
 1.7 with sigma of 0.02
 Cl7G-C5G
 1.7 with sigma of 0.02
 C4G-Cl4G
 1.7 with sigma of 0.02
 C5G-Cl9G
 1.7 with sigma of 0.02
 C8G-Cl18
 1.7 with sigma of 0.02
 C8G-Cl17
 1.7 with sigma of 0.02
 C5G-Cl8G
 1.7 with sigma of 0.02
 Cl1B-C7G
 1.7 with sigma of 0.02
 C7G-Cl1A
 1.7 with sigma of 0.02
 Cl13-C7G
 1.7 with sigma of 0.02
 Cl1A-Cl13
 2.7 with sigma of 0.02
 Cl1B-Cl1A
 2.7 with sigma of 0.02
 Cl13-Cl1B
 2.7 with sigma of 0.02
3. Rigid bond restraints
 C6, C1
 with sigma for 1-2 distances of 0.001 and sigma for 1-3 distances of 0.001
4. Uiso/Uaniso restraints and constraints
O3G \\sim O1G \\sim O2G: within 2A with sigma of 0.001 and sigma for terminal
atoms of 0.02 within 2A
N2 \\sim C6 \\sim C5 \\sim C4 \\sim C3 \\sim C2 \\sim C1 \\sim N1: within 2A
with sigma of 0.001 and sigma for terminal atoms of 0.002 within 2A
Uanis(C76) \\sim Ueq, Uanis(N12) \\sim Ueq, Uanis(N10) \\sim Ueq, Uanis(C62)
\\sim Ueq, Uanis(N9) \\sim Ueq: with sigma of 0.1 and sigma for terminal atoms
of 0.2
Uanis(N11) \\sim Ueq, Uanis(N12) \\sim Ueq: with sigma of 0.01 and sigma for
terminal atoms of 0.01
Uanis(C59) \\sim Ueq, Uanis(C60) \\sim Ueq, Uanis(C61) \\sim Ueq, Uanis(C62)
\\sim Ueq, Uanis(C57) \\sim Ueq, Uanis(C58) \\sim Ueq: with sigma of 0.05 and
sigma for terminal atoms of 0.1
Uanis(O2G) \\sim Ueq, Uanis(O1G) \\sim Ueq: with sigma of 0.01 and sigma for
terminal atoms of 0.02
Uanis(C71) \\sim Ueq, Uanis(C76) \\sim Ueq: with sigma of 0.01 and sigma for
terminal atoms of 0.02
5. Rigid body (RIGU) restrains
 C72, C71, C76, C75, C74, C73
 with sigma for 1-2 distances of 0.004 and sigma for 1-3 distances of 0.004
 C60, C61, C62, C57, C58, C59, N10, N9, C63, C56, C7G, Cl1A
 with sigma for 1-2 distances of 0.001 and sigma for 1-3 distances of 0.001
 C5G, Cl9G, Cl18, C8G, Cl14, C6G, C2G, O1G, Cl13, Cl1A, Cl16, Cl1B, N1G, C3G,
 Cl2G, Cl21, Cl7G, Cl4G, O3G, Cl6G, Cl15, C7G, Cl17, Cl3G, C1G, Cl8G, Cl1G, C4G,
  Cl19
 with sigma for 1-2 distances of 0.004 and sigma for 1-3 distances of 0.004
 Cl15, C6G, Cl18, Cl16, Cl1A, C8G, Cl3G, Cl21, Cl7G, O2G, Cl13, C4G, O3G, C2G,
 Cl14, O1G, Cl2G, Cl4G, Cl17, Cl19, C3G, C5G, Cl1B, Cl1G, C7G, N1G, Cl6G, Cl8G,
 Cl9G, C1G
 with sigma for 1-2 distances of 0.001 and sigma for 1-3 distances of 0.001
6. Others
 Fixed Sof: Cl21(0.5) Cl4G(0.5) Cl6G(0.5) Cl8G(0.5) Cl9G(0.5) Cl7G(0.5)
 Cl13(0.5) Cl14(0.25) Cl15(0.25) Cl16(0.25) Cl17(0.5) Cl18(0.5) Cl19(0.5)
 C4G(0.5) H4G(0.5) C5G(0.5) H5G(0.5) C8G(0.5) H8G(0.5) C6G(0.25) H6G(0.25)
 O1G(0.5) Cl1A(0.5) Cl1B(0.5) C7G(0.5) H7G(0.5) O2G(0.5)
7.a Ternary CH refined with riding coordinates:
 N6(H6), N4(H4), N1(H1), N8(H8), N2(H2), N7(H7), N3(H3), N019(H019), N12(H12A),
  N11(H11), N9(H9A), N10(H10A), C3G(H3G), C4G(H4G), C5G(H5G), C8G(H8G),
 C6G(H6G), C7G(H7G)
7.b Secondary CH2 refined with riding coordinates:
 C35(H35A,H35B), C14(H14A,H14B), C21(H21A,H21B), C7(H7A,H7B), C42(H42A,H42B),
 C84(H84A,H84B), C28(H28A,H28B), C77(H77A,H77B), C49(H49A,H49B), C70(H70A,H70B),
  C56(H56A,H56B), C63(H63A,H63B)
7.c Aromatic/amide H refined with riding coordinates:
 C75(H75), C74(H74), C73(H73), C72(H72), C26(H26), C37(H37), C23(H23),
 C38(H38), C40(H40), C24(H24), C27(H27), C41(H41), C30(H30), C12(H12), C3(H3A),
 C13(H13), C45(H45), C2(H2A), C44(H44), C16(H16), C17(H17), C18(H18), C19(H19),
 C10(H10), C33(H33), C9(H9), C32(H32), C80(H80), C31(H31), C47(H47), C5(H5),
 C82(H82), C46(H46), C83(H83), C79(H79), C4(H4A), C55(H55), C51(H51), C52(H52),
 C54(H54), C69(H69), C68(H68), C61(H61), C60(H60), C59(H59), C58(H58), C66(H66),
  C65(H65)
7.d Fitted hexagon refined as free rotating group:
 C71(C76,C75,C74,C73,C72), C20(C15,C16,C17,C18,C19), C57(C62,C61,C60,C59,C58)
7.e Idealised Me refined with riding coordinates:
 C2G(H2GA,H2GB,H2GC)
;
_atom_sites_solution_hydrogens   geom
_atom_sites_solution_primary     ?
_atom_sites_solution_secondary   ?
loop_
_atom_site_label
_atom_site_type_symbol
_atom_site_fract_x
_atom_site_fract_y
_atom_site_fract_z
_atom_site_U_iso_or_equiv
_atom_site_adp_type
_atom_site_occupancy
_atom_site_site_symmetry_order
_atom_site_calc_flag
_atom_site_refinement_flags_posn
_atom_site_refinement_flags_adp
_atom_site_refinement_flags_occupancy
_atom_site_disorder_assembly
_atom_site_disorder_group
Pd3 Pd 0.91850(4) 0.48831(2) 0.48726(5) 0.0455(3) Uani 1 1 d . . . . .
Pd2 Pd 0.46813(4) 0.48594(2) 0.67290(6) 0.0511(3) Uani 1 1 d D . . . .
Pd1 Pd 0.79010(4) 0.52219(2) 1.09778(6) 0.0553(3) Uani 1 1 d . . . . .
Pd4 Pd 0.93028(5) 0.57720(2) 0.78335(6) 0.0619(3) Uani 1 1 d . . . . .
Pd6 Pd 0.69939(9) 0.66287(3) 0.26424(13) 0.0970(5) Uani 1 1 d . . . . .
Cl5 Cl 0.92316(14) 0.49277(7) 0.32726(16) 0.0516(7) Uani 1 1 d . . . . .
Pd5 Pd 0.8380(3) 0.74825(6) 0.7238(2) 0.246(2) Uani 1 1 d D . . . .
Cl6 Cl 0.91957(14) 0.53234(7) 0.51503(17) 0.0505(7) Uani 1 1 d . . . . .
Cl3 Cl 0.37428(15) 0.50233(8) 0.7486(2) 0.0605(9) Uani 1 1 d . . . . .
Cl4 Cl 0.49580(17) 0.52530(7) 0.6096(2) 0.0608(8) Uani 1 1 d . . . . .
Cl1 Cl 0.87664(16) 0.55033(8) 1.1310(2) 0.0671(9) Uani 1 1 d . . . . .
Cl2 Cl 0.71264(17) 0.55468(9) 1.0668(2) 0.0668(9) Uani 1 1 d . . . . .
Cl7 Cl 1.02630(18) 0.58492(8) 0.6962(2) 0.0664(9) Uani 1 1 d . . . . .
Cl8 Cl 0.9912(2) 0.57581(10) 0.9212(2) 0.0815(12) Uani 1 1 d . . . . .
Cl12 Cl 0.5900(3) 0.65070(12) 0.2289(5) 0.125(2) Uani 1 1 d . . . . .
Cl11 Cl 0.6603(4) 0.70249(12) 0.3105(6) 0.145(3) Uani 1 1 d . . . . .
C6 C 0.7439(7) 0.4689(3) 1.1093(8) 0.0596(12) Uani 1 1 d . U . A -1
N6 N 0.9267(4) 0.4810(2) 0.6270(6) 0.046(2) Uani 1 1 d . . . . .
H6 H 0.964962 0.491871 0.652666 0.055 Uiso 1 1 calc R U . . .
N4 N 0.5488(5) 0.4688(2) 0.6056(7) 0.050(3) Uani 1 1 d . . . . .
H4 H 0.547412 0.474787 0.539147 0.060 Uiso 1 1 calc R U . . .
N1 N 0.8485(5) 0.4910(3) 1.1314(6) 0.0596(13) Uani 1 1 d . U . . .
H1 H 0.863361 0.493988 1.197574 0.071 Uiso 1 1 calc R U . . .
Cl1G Cl 0.8274(6) 0.3912(2) 0.7832(8) 0.203(4) Uani 1 1 d D . . B 1
N8 N 0.8384(7) 0.5716(3) 0.8518(7) 0.071(4) Uani 1 1 d . . . . .
H8 H 0.844641 0.556439 0.894348 0.085 Uiso 1 1 calc R U . . .
N2 N 0.7185(6) 0.4948(3) 1.0660(6) 0.0594(13) Uani 1 1 d . U . . .
H2 H 0.674028 0.499690 1.095179 0.071 Uiso 1 1 calc R U . A -1
N7 N 0.8701(5) 0.5768(2) 0.6639(7) 0.055(3) Uani 1 1 d . . . . .
H7 H 0.892418 0.565472 0.616716 0.065 Uiso 1 1 calc R U . . .
Cl10 Cl 0.8388(11) 0.78707(18) 0.6442(10) 0.344(12) Uani 1 1 d . . . . .
C39 C 0.9002(6) 0.4867(3) 0.9738(8) 0.059(4) Uani 1 1 d . . . . .
C71 C 0.8351(6) 0.65494(17) 0.2304(7) 0.058(3) Uani 1 1 d G U . . .
C76 C 0.8056(5) 0.6332(2) 0.1894(8) 0.082(4) Uani 1 1 d G U . . .
C75 C 0.8452(8) 0.6169(2) 0.1350(7) 0.097(5) Uani 1 1 d G . . . .
H75 H 0.825079 0.602066 0.107062 0.116 Uiso 1 1 calc R U . . .
C74 C 0.9143(8) 0.6223(3) 0.1216(8) 0.122(7) Uani 1 1 d G . . . .
H74 H 0.941334 0.611136 0.084451 0.147 Uiso 1 1 calc R U . . .
C73 C 0.9438(5) 0.6440(3) 0.1626(10) 0.124(7) Uani 1 1 d G . . . .
H73 H 0.990951 0.647688 0.153388 0.148 Uiso 1 1 calc R U . . .
C72 C 0.9042(6) 0.6603(2) 0.2169(9) 0.111(6) Uani 1 1 d G . . . .
H72 H 0.924313 0.675171 0.244935 0.133 Uiso 1 1 calc R U . . .
C26 C 0.7491(6) 0.4688(3) 0.4602(8) 0.052(3) Uani 1 1 d . . . . .
H26 H 0.760426 0.476624 0.402364 0.063 Uiso 1 1 calc R U . . .
Cl2G Cl 0.6846(7) 0.3831(3) 0.7700(10) 0.225(4) Uani 1 1 d D . . C 1
C37 C 0.8582(5) 0.4651(3) 0.8330(7) 0.050(3) Uani 1 1 d . . . . .
H37 H 0.839539 0.450318 0.803077 0.060 Uiso 1 1 calc R U . . .
C11 C 0.5239(6) 0.4584(3) 0.8649(9) 0.059(4) Uani 1 1 d . . . . .
N3 N 0.4498(5) 0.4494(2) 0.7261(7) 0.054(3) Uani 1 1 d . . . . .
H3 H 0.401007 0.445221 0.710075 0.065 Uiso 1 1 calc R U . . .
C29 C 0.9349(6) 0.4374(3) 0.5643(8) 0.054(3) Uani 1 1 d . . . . .
C1 C 0.8059(7) 0.4675(3) 1.1345(8) 0.0598(12) Uani 1 1 d . U . . .
C36 C 0.8718(5) 0.4883(3) 0.7819(7) 0.050(3) Uani 1 1 d . . . . .
C35 C 0.8616(5) 0.4883(3) 0.6786(7) 0.053(3) Uani 1 1 d . . . . .
H35A H 0.846538 0.505695 0.658273 0.064 Uiso 1 1 calc R U . . .
H35B H 0.824723 0.475947 0.661841 0.064 Uiso 1 1 calc R U . . .
C22 C 0.6770(6) 0.4678(3) 0.5960(8) 0.055(3) Uani 1 1 d . . . . .
C23 C 0.7132(6) 0.4466(3) 0.6261(9) 0.058(4) Uani 1 1 d . . . . .
H23 H 0.701031 0.438586 0.683271 0.070 Uiso 1 1 calc R U . . .
C38 C 0.8736(6) 0.4652(3) 0.9299(8) 0.057(3) Uani 1 1 d . . . . .
H38 H 0.865364 0.450123 0.965573 0.068 Uiso 1 1 calc R U . . .
C40 C 0.9126(6) 0.5089(3) 0.9227(8) 0.055(3) Uani 1 1 d . . . . .
H40 H 0.930195 0.523890 0.952412 0.066 Uiso 1 1 calc R U . . .
C24 C 0.7667(6) 0.4365(3) 0.5756(9) 0.055(3) Uani 1 1 d . . . . .
H24 H 0.790297 0.421648 0.597905 0.066 Uiso 1 1 calc R U . . .
N019 N 0.9118(6) 0.4486(2) 0.4728(6) 0.057(3) Uani 1 1 d . . . . .
H019 H 0.947340 0.443680 0.426261 0.069 Uiso 1 1 calc R U . . .
C25 C 0.7862(5) 0.4479(3) 0.4924(7) 0.047(3) Uani 1 1 d . . . . .
C27 C 0.6955(7) 0.4785(3) 0.5117(9) 0.055(3) Uani 1 1 d . . . . .
H27 H 0.670627 0.492962 0.488472 0.067 Uiso 1 1 calc R U . . .
C14 C 0.4565(6) 0.4469(3) 0.8288(8) 0.059(4) Uani 1 1 d . . . . .
H14A H 0.454296 0.428457 0.846185 0.071 Uiso 1 1 calc R U . . .
H14B H 0.417666 0.455874 0.858726 0.071 Uiso 1 1 calc R U . . .
C34 C 0.9463(6) 0.4546(3) 0.6367(8) 0.053(3) Uani 1 1 d . . . . .
Cl3G Cl 0.7451(9) 0.3957(3) 0.9480(9) 0.264(7) Uani 1 1 d D . . D 1
N1G N 0.3320(6) 0.4465(3) 0.5964(9) 0.070(3) Uani 1 1 d . . . . .
C41 C 0.8988(6) 0.5088(3) 0.8263(8) 0.055(3) Uani 1 1 d . . . . .
H41 H 0.909002 0.523787 0.791077 0.066 Uiso 1 1 calc R U . . .
C30 C 0.9492(7) 0.4115(3) 0.5722(9) 0.062(4) Uani 1 1 d . . . . .
H30 H 0.940527 0.400090 0.521472 0.074 Uiso 1 1 calc R U . . .
C21 C 0.6156(6) 0.4776(3) 0.6474(9) 0.057(3) Uani 1 1 d . . . . .
H21A H 0.618507 0.471651 0.713051 0.068 Uiso 1 1 calc R U . . .
H21B H 0.616680 0.496694 0.647842 0.068 Uiso 1 1 calc R U . . .
C12 C 0.5252(7) 0.4842(3) 0.8913(8) 0.059(4) Uani 1 1 d . . . . .
H12 H 0.484278 0.494166 0.887636 0.071 Uiso 1 1 calc R U . . .
C7 C 0.7094(6) 0.4949(3) 0.9596(8) 0.061(4) Uani 1 1 d . . . . .
H7A H 0.707529 0.512988 0.937635 0.073 Uiso 1 1 calc R U . . .
H7B H 0.750068 0.486694 0.931305 0.073 Uiso 1 1 calc R U . . .
C1G C 0.2849(7) 0.4560(3) 0.6240(9) 0.056(3) Uani 1 1 d . . . . .
N12 N 0.7367(8) 0.6292(3) 0.2110(10) 0.077(4) Uani 1 1 d . U . . .
H12A H 0.712610 0.626887 0.149508 0.092 Uiso 1 1 calc R U . . .
C8 C 0.6466(6) 0.4812(4) 0.9260(8) 0.063(4) Uani 1 1 d . . . . .
C3 C 0.7889(7) 0.4249(3) 1.1828(8) 0.0610(13) Uani 1 1 d . U . . .
H3A H 0.805799 0.409142 1.207857 0.073 Uiso 1 1 calc R U . . .
C43 C 0.8038(6) 0.5654(3) 0.6886(8) 0.051(3) Uani 1 1 d . . . . .
C13 C 0.5837(7) 0.4952(3) 0.9219(8) 0.062(4) Uani 1 1 d . . . . .
H13 H 0.583129 0.512725 0.941374 0.074 Uiso 1 1 calc R U . . .
C45 C 0.6952(7) 0.5456(3) 0.6463(9) 0.062(4) Uani 1 1 d . . . . .
H45 H 0.664122 0.538752 0.600984 0.075 Uiso 1 1 calc R U . . .
C48 C 0.7876(7) 0.5644(3) 0.7816(9) 0.062(4) Uani 1 1 d . . . . .
C2G C 0.2218(7) 0.4682(3) 0.6563(9) 0.058(3) Uani 1 1 d . . . . .
H2GA H 0.192114 0.472220 0.602442 0.087 Uiso 1 1 calc R U . . .
H2GB H 0.233122 0.484192 0.689739 0.087 Uiso 1 1 calc R U . . .
H2GC H 0.197814 0.456433 0.698283 0.087 Uiso 1 1 calc R U . . .
C2 C 0.8299(7) 0.4446(3) 1.1748(8) 0.0606(13) Uani 1 1 d . U . . .
H2A H 0.876130 0.443356 1.196241 0.073 Uiso 1 1 calc R U . . .
C44 C 0.7577(6) 0.5560(3) 0.6196(8) 0.052(3) Uani 1 1 d . . . . .
H44 H 0.769343 0.556852 0.555403 0.063 Uiso 1 1 calc R U . . .
C42 C 0.9144(6) 0.4873(3) 1.0785(8) 0.061(4) Uani 1 1 d . . . . .
H42A H 0.936293 0.470867 1.097940 0.073 Uiso 1 1 calc R U . . .
H42B H 0.946515 0.501521 1.093485 0.073 Uiso 1 1 calc R U . . .
C20 C 0.5369(5) 0.44129(15) 0.6054(7) 0.060(4) Uani 1 1 d DG . . . .
C15 C 0.4928(5) 0.43123(17) 0.6716(6) 0.065(4) Uani 1 1 d DG . . . .
C16 C 0.4857(5) 0.40468(19) 0.6809(8) 0.078(5) Uani 1 1 d G . . . .
H16 H 0.455467 0.397798 0.726119 0.094 Uiso 1 1 calc R U . . .
C17 C 0.5227(6) 0.38818(14) 0.6239(10) 0.102(7) Uani 1 1 d G . . . .
H17 H 0.517832 0.370035 0.630184 0.122 Uiso 1 1 calc R U . . .
C18 C 0.5669(6) 0.39825(19) 0.5576(9) 0.107(7) Uani 1 1 d G . . . .
H18 H 0.592184 0.386975 0.518681 0.128 Uiso 1 1 calc R U . . .
C19 C 0.5740(5) 0.4248(2) 0.5484(7) 0.082(5) Uani 1 1 d G . . . .
H19 H 0.604173 0.431678 0.503111 0.099 Uiso 1 1 calc R U . . .
C10 C 0.5843(7) 0.4445(4) 0.8688(10) 0.068(4) Uani 1 1 d . . . . .
H10 H 0.584146 0.426876 0.851027 0.081 Uiso 1 1 calc R U . . .
C33 C 0.9784(6) 0.4450(3) 0.7196(8) 0.060(4) Uani 1 1 d . . . . .
H33 H 0.989863 0.456424 0.769323 0.072 Uiso 1 1 calc R U . . .
C9 C 0.6458(7) 0.4559(4) 0.8985(9) 0.068(4) Uani 1 1 d . . . . .
H9 H 0.687023 0.446129 0.899519 0.081 Uiso 1 1 calc R U . . .
C32 C 0.9929(7) 0.4188(3) 0.7272(10) 0.062(4) Uani 1 1 d . . . . .
H32 H 1.014307 0.412355 0.782306 0.075 Uiso 1 1 calc R U . . .
C80 C 0.7602(8) 0.6129(3) 0.5235(11) 0.063(4) Uani 1 1 d . . . . .
H80 H 0.736587 0.618513 0.577529 0.075 Uiso 1 1 calc R U . . .
C81 C 0.8285(8) 0.6043(3) 0.5315(10) 0.059(3) Uani 1 1 d . . . . .
C31 C 0.9764(8) 0.4023(4) 0.6559(11) 0.072(4) Uani 1 1 d . . . . .
H31 H 0.983742 0.384353 0.663800 0.087 Uiso 1 1 calc R U . . .
C47 C 0.7243(7) 0.5540(4) 0.8079(9) 0.073(5) Uani 1 1 d . . . . .
H47 H 0.712861 0.553101 0.872102 0.088 Uiso 1 1 calc R U . . .
C84 C 0.8642(8) 0.6035(3) 0.6240(9) 0.060(3) Uani 1 1 d . . . . .
H84A H 0.838910 0.614513 0.668316 0.072 Uiso 1 1 calc R U . . .
H84B H 0.910814 0.610813 0.617386 0.072 Uiso 1 1 calc R U . . .
C28 C 0.8459(6) 0.4385(3) 0.4362(8) 0.055(3) Uani 1 1 d . . . . .
H28A H 0.846988 0.419459 0.437529 0.066 Uiso 1 1 calc R U . . .
H28B H 0.839727 0.444051 0.370464 0.066 Uiso 1 1 calc R U . . .
C5 C 0.6924(7) 0.4501(3) 1.1164(8) 0.0606(13) Uani 1 1 d . U . . .
H5 H 0.645798 0.452531 1.098372 0.073 Uiso 1 1 calc R U . A .
C82 C 0.8627(7) 0.5960(3) 0.4526(9) 0.062(4) Uani 1 1 d . . . . .
H82 H 0.908665 0.590068 0.457111 0.075 Uiso 1 1 calc R U . . .
C46 C 0.6790(9) 0.5453(3) 0.7414(11) 0.072(4) Uani 1 1 d . . . . .
H46 H 0.635632 0.538836 0.760134 0.086 Uiso 1 1 calc R U . . .
C83 C 0.8280(9) 0.5967(3) 0.3653(9) 0.066(4) Uani 1 1 d . . . . .
H83 H 0.851484 0.591178 0.311056 0.080 Uiso 1 1 calc R U . . .
C79 C 0.7272(8) 0.6133(3) 0.4376(11) 0.066(4) Uani 1 1 d . . . . .
H79 H 0.681172 0.619212 0.433764 0.079 Uiso 1 1 calc R U . . .
N11 N 0.8022(9) 0.6706(3) 0.2900(12) 0.094(5) Uani 1 1 d . U . . .
H11 H 0.810473 0.688635 0.267933 0.112 Uiso 1 1 calc R U . . .
C4 C 0.7199(7) 0.4269(3) 1.1546(8) 0.0611(13) Uani 1 1 d . U . . .
H4A H 0.690788 0.412312 1.161129 0.073 Uiso 1 1 calc R U . . .
C77 C 0.7234(10) 0.6050(3) 0.2642(11) 0.077(5) Uani 1 1 d . . . . .
H77A H 0.673448 0.603166 0.273786 0.092 Uiso 1 1 calc R U . . .
H77B H 0.739169 0.590048 0.227382 0.092 Uiso 1 1 calc R U . . .
Cl9 Cl 0.9538(10) 0.7464(4) 0.7277(12) 0.332(11) Uani 1 1 d . . . . .
C78 C 0.7594(9) 0.6052(3) 0.3565(10) 0.065(4) Uani 1 1 d . . . . .
C49 C 0.8156(10) 0.5940(4) 0.9108(10) 0.086(6) Uani 1 1 d . . . . .
H49A H 0.844479 0.594799 0.968111 0.104 Uiso 1 1 calc R U . . .
H49B H 0.767535 0.591221 0.929979 0.104 Uiso 1 1 calc R U . . .
C55 C 0.8847(12) 0.6329(5) 0.8634(15) 0.104(7) Uani 1 1 d . . . . .
H55 H 0.922918 0.625712 0.895877 0.125 Uiso 1 1 calc R U . . .
C50 C 0.8204(12) 0.6197(5) 0.8597(13) 0.097(7) Uani 1 1 d . . . . .
C51 C 0.7645(12) 0.6303(4) 0.8088(14) 0.093(6) Uani 1 1 d . . . . .
H51 H 0.722465 0.621096 0.805053 0.112 Uiso 1 1 calc R U . . .
C70 C 0.8233(12) 0.6699(4) 0.3899(15) 0.094(6) Uani 1 1 d . . . . .
H70A H 0.873669 0.672298 0.393677 0.113 Uiso 1 1 calc R U . . .
H70B H 0.812972 0.652563 0.414713 0.113 Uiso 1 1 calc R U . . .
C52 C 0.7699(14) 0.6538(5) 0.7647(15) 0.102(7) Uani 1 1 d . . . . .
H52 H 0.731848 0.661494 0.733469 0.122 Uiso 1 1 calc R U . . .
C56 C 0.8415(19) 0.6932(6) 0.719(2) 0.155(12) Uani 1 1 d . . . . .
H56A H 0.887733 0.694815 0.691822 0.187 Uiso 1 1 calc R U . . .
H56B H 0.807198 0.694623 0.667849 0.187 Uiso 1 1 calc R U . . .
C53 C 0.8346(19) 0.6657(5) 0.7679(17) 0.124(9) Uani 1 1 d . . . . .
N9 N 0.8302(12) 0.7154(3) 0.7910(15) 0.178(7) Uani 1 1 d D U . . .
H9A H 0.866908 0.714565 0.840310 0.214 Uiso 1 1 calc R U . . .
C54 C 0.8901(17) 0.6559(6) 0.8199(18) 0.130(11) Uani 1 1 d . . . . .
H54 H 0.931622 0.665386 0.824438 0.157 Uiso 1 1 calc R U . . .
C67 C 0.7901(15) 0.6898(4) 0.453(2) 0.121(9) Uani 1 1 d . . . . .
C69 C 0.781(2) 0.7337(5) 0.505(2) 0.183(17) Uani 1 1 d . . . . .
H69 H 0.799835 0.750532 0.503905 0.219 Uiso 1 1 calc R U . . .
C68 C 0.808(2) 0.7150(5) 0.452(2) 0.159(13) Uani 1 1 d . . . . .
H68 H 0.843190 0.719944 0.410067 0.191 Uiso 1 1 calc R U . . .
C57 C 0.7618(9) 0.7129(4) 0.8358(15) 0.185(8) Uani 1 1 d DG U . . .
C62 C 0.7114(11) 0.7284(4) 0.7955(15) 0.202(10) Uani 1 1 d DG U . . .
C61 C 0.6451(10) 0.7281(5) 0.830(2) 0.242(15) Uani 1 1 d G U . . .
H61 H 0.610677 0.738776 0.802665 0.290 Uiso 1 1 calc R U . . .
C60 C 0.6291(11) 0.7123(5) 0.905(2) 0.235(15) Uani 1 1 d G U . . .
H60 H 0.583803 0.712080 0.928838 0.282 Uiso 1 1 calc R U . . .
C59 C 0.6795(14) 0.6967(5) 0.9454(15) 0.226(14) Uani 1 1 d G U . . .
H59 H 0.668567 0.685883 0.996659 0.272 Uiso 1 1 calc R U . . .
C58 C 0.7458(12) 0.6970(4) 0.9108(16) 0.192(9) Uani 1 1 d G U . . .
H58 H 0.780206 0.686381 0.938308 0.231 Uiso 1 1 calc R U . . .
C66 C 0.7356(18) 0.6844(5) 0.508(2) 0.148(12) Uani 1 1 d . . . . .
H66 H 0.717280 0.667446 0.507096 0.177 Uiso 1 1 calc R U . . .
C65 C 0.7073(18) 0.7019(5) 0.562(3) 0.165(13) Uani 1 1 d . . . . .
H65 H 0.673368 0.695903 0.603796 0.198 Uiso 1 1 calc R U . . .
C64 C 0.722(2) 0.7280(5) 0.564(3) 0.195(18) Uani 1 1 d D . . . .
N10 N 0.7363(9) 0.7484(4) 0.7270(17) 0.192(8) Uani 1 1 d D U . . .
H10A H 0.723654 0.765449 0.754849 0.230 Uiso 1 1 calc R U . . .
C63 C 0.696(2) 0.7467(6) 0.637(2) 0.215(13) Uani 1 1 d D . . . .
H63A H 0.693872 0.764134 0.609146 0.258 Uiso 1 1 calc R U . . .
H63B H 0.648131 0.741747 0.652635 0.258 Uiso 1 1 calc R U . . .
C3G C 0.7563(11) 0.3810(7) 0.8414(14) 0.214(17) Uani 1 1 d D . . . .
H3G H 0.763360 0.362233 0.854487 0.257 Uiso 1 1 calc R U . B 1
Cl21 Cl 0.5801(6) 0.5771(3) 0.9483(7) 0.121(4) Uani 0.5 1 d D . P E 1
Cl4G Cl 0.4886(6) 0.5650(3) 0.8109(9) 0.128(4) Uani 0.5 1 d D . P E 1
Cl6G Cl 0.4449(6) 0.6012(3) 0.9428(9) 0.124(4) Uani 0.5 1 d D . P E 1
Cl8G Cl 0.6270(12) 0.6099(5) 1.0197(12) 0.213(10) Uani 0.5 1 d D . P E -1
Cl9G Cl 0.5550(12) 0.6439(4) 0.8960(15) 0.194(7) Uani 0.5 1 d D . P E -1
Cl7G Cl 0.4749(12) 0.6194(5) 1.0359(18) 0.208(9) Uani 0.5 1 d D . P E -1
Cl13 Cl 1.2795(8) 0.6145(4) 0.6104(11) 0.192(7) Uani 0.5 1 d D . P . .
O3G O 0.9825(8) 0.6543(4) 0.5362(13) 0.133(6) Uani 1 1 d . . . . .
Cl14 Cl 0.5162(12) 0.7116(5) 1.0978(19) 0.152(10) Uani 0.25 1 d D . P . .
Cl15 Cl 0.4727(16) 0.7330(5) 1.257(2) 0.169(10) Uani 0.25 1 d D . P . .
Cl16 Cl 0.4221(14) 0.6860(5) 1.203(3) 0.183(15) Uani 0.25 1 d D . P . .
Cl17 Cl 1.5536(12) 0.6625(4) 0.536(2) 0.226(10) Uani 0.5 1 d D . P . .
Cl18 Cl 1.4450(11) 0.6814(4) 0.425(2) 0.223(9) Uani 0.5 1 d D . P . .
Cl19 Cl 1.5237(15) 0.7187(4) 0.527(3) 0.291(16) Uani 0.5 1 d D . P . .
C4G C 0.5130(11) 0.5886(6) 0.8840(18) 0.136(16) Uani 0.5 1 d D . P E 1
H4G H 0.531501 0.602861 0.844431 0.163 Uiso 0.5 1 calc R U P E 1
C5G C 0.5554(14) 0.6288(10) 1.002(3) 0.18(3) Uani 0.5 1 d D . P E -1
H5G H 0.564829 0.643545 1.045243 0.214 Uiso 0.5 1 calc R U P E -1
C8G C 1.521(2) 0.6884(5) 0.478(3) 0.17(2) Uani 0.5 1 d D . P . .
H8G H 1.553040 0.690147 0.424189 0.199 Uiso 0.5 1 calc R U P . .
C6G C 0.4452(17) 0.7156(6) 1.163(3) 0.6(3) Uani 0.25 1 d D . P . .
H6G H 0.407150 0.724367 1.127768 0.662 Uiso 0.25 1 calc R U P . .
O1G O 0.4292(13) 0.6054(6) 0.7178(19) 0.101(8) Uani 0.5 1 d . U P . .
Cl1A Cl 1.1487(10) 0.6358(4) 0.6220(17) 0.231(9) Uani 0.5 1 d D . P . .
Cl1B Cl 1.2199(16) 0.6381(5) 0.4631(14) 0.278(12) Uani 0.5 1 d D . P . .
C7G C 1.2299(14) 0.6403(6) 0.5815(19) 0.22(4) Uani 0.5 1 d D . P . .
H7G H 1.250403 0.657098 0.601964 0.264 Uiso 0.5 1 calc R U P . .
O2G O 0.5859(13) 0.6016(6) 0.667(2) 0.109(9) Uani 0.5 1 d . U P . .

loop_
_atom_site_aniso_label
_atom_site_aniso_U_11
_atom_site_aniso_U_22
_atom_site_aniso_U_33
_atom_site_aniso_U_23
_atom_site_aniso_U_13
_atom_site_aniso_U_12
Pd3 0.0281(4) 0.0934(7) 0.0151(3) -0.0064(4) 0.0002(3) 0.0002(4)
Pd2 0.0317(4) 0.0923(7) 0.0292(4) -0.0059(4) -0.0003(3) -0.0054(4)
Pd1 0.0340(4) 0.1104(8) 0.0215(4) -0.0027(4) 0.0004(3) 0.0000(5)
Pd4 0.0530(6) 0.1056(9) 0.0271(4) -0.0100(5) 0.0046(4) 0.0011(5)
Pd6 0.1070(12) 0.0730(9) 0.1110(12) 0.0221(8) 0.0040(9) -0.0017(8)
Cl5 0.0371(13) 0.101(2) 0.0161(11) -0.0050(12) -0.0027(9) -0.0017(14)
Pd5 0.406(6) 0.137(2) 0.197(3) -0.093(2) 0.151(4) -0.110(3)
Cl6 0.0355(13) 0.092(2) 0.0241(12) -0.0098(12) -0.0022(10) 0.0034(13)
Cl3 0.0355(14) 0.109(3) 0.0375(15) -0.0046(15) 0.0002(11) 0.0027(15)
Cl4 0.0561(18) 0.089(2) 0.0372(15) -0.0093(15) 0.0042(13) -0.0126(16)
Cl1 0.0405(16) 0.111(3) 0.0498(18) -0.0041(17) -0.0006(13) -0.0104(17)
Cl2 0.0489(17) 0.113(3) 0.0390(16) 0.0014(16) 0.0037(13) 0.0056(17)
Cl7 0.0520(18) 0.109(3) 0.0383(16) -0.0159(16) 0.0076(13) -0.0013(17)
Cl8 0.068(2) 0.140(4) 0.0355(16) -0.0111(19) -0.0018(15) 0.002(2)
Cl12 0.100(4) 0.105(4) 0.169(6) 0.035(4) -0.002(4) -0.005(3)
Cl11 0.154(6) 0.087(4) 0.195(8) 0.013(4) 0.023(5) 0.021(4)
C6 0.044(2) 0.115(4) 0.0196(19) -0.003(2) -0.0012(17) -0.006(2)
N6 0.025(4) 0.090(8) 0.024(4) -0.002(4) 0.000(3) -0.001(4)
N4 0.034(5) 0.084(8) 0.033(5) -0.007(5) 0.003(4) -0.002(5)
N1 0.044(2) 0.115(4) 0.019(2) -0.002(2) -0.0014(19) -0.005(2)
Cl1G 0.230(9) 0.209(10) 0.170(8) 0.054(7) 0.024(7) -0.015(8)
N8 0.069(8) 0.121(11) 0.023(5) -0.011(6) 0.010(5) 0.006(7)
N2 0.044(2) 0.115(4) 0.019(2) -0.003(2) -0.0010(19) -0.006(2)
N7 0.050(6) 0.086(8) 0.029(5) -0.015(5) 0.014(4) -0.001(5)
Cl10 0.65(3) 0.111(6) 0.274(13) -0.096(7) 0.301(18) -0.142(11)
C39 0.024(5) 0.132(13) 0.022(5) -0.001(7) 0.002(4) 0.014(6)
C71 0.096(7) 0.042(5) 0.038(5) 0.021(4) 0.028(5) 0.004(5)
C76 0.099(8) 0.080(7) 0.068(7) 0.006(6) 0.007(6) 0.008(6)
C75 0.134(12) 0.120(12) 0.037(8) -0.005(8) -0.009(8) 0.040(10)
C74 0.139(13) 0.193(19) 0.035(9) 0.020(10) 0.012(10) 0.028(13)
C73 0.101(13) 0.172(19) 0.099(16) 0.041(11) 0.030(11) 0.014(11)
C72 0.106(10) 0.146(16) 0.081(13) 0.024(11) 0.016(10) -0.013(10)
C26 0.039(6) 0.095(10) 0.023(5) 0.003(6) 0.006(5) -0.011(6)
Cl2G 0.224(9) 0.210(11) 0.242(11) 0.017(9) 0.039(9) 0.009(9)
C37 0.024(5) 0.102(10) 0.025(5) -0.011(6) 0.002(4) -0.004(6)
C11 0.031(6) 0.105(12) 0.041(7) 0.011(7) -0.003(5) 0.001(6)
N3 0.028(5) 0.087(8) 0.048(6) 0.004(5) 0.004(4) -0.010(5)
C29 0.027(5) 0.099(11) 0.037(6) -0.004(6) 0.000(5) 0.003(6)
C1 0.044(2) 0.115(4) 0.0199(19) -0.003(2) -0.0015(17) -0.005(2)
C36 0.021(5) 0.103(10) 0.025(5) -0.005(6) -0.004(4) 0.005(6)
C35 0.024(5) 0.114(11) 0.023(5) -0.010(6) 0.007(4) 0.007(6)
C22 0.033(6) 0.108(11) 0.024(5) 0.000(6) -0.003(4) -0.010(6)
C23 0.034(6) 0.103(11) 0.037(6) 0.003(7) 0.012(5) -0.011(7)
C38 0.039(6) 0.103(11) 0.030(6) -0.001(6) 0.008(5) -0.002(7)
C40 0.034(6) 0.104(11) 0.026(6) -0.016(6) 0.000(5) -0.004(6)
C24 0.030(6) 0.092(10) 0.042(7) 0.006(6) 0.003(5) -0.005(6)
N019 0.049(6) 0.102(9) 0.021(4) -0.011(5) -0.002(4) -0.001(6)
C25 0.017(5) 0.097(10) 0.027(5) -0.005(5) 0.004(4) -0.011(5)
C27 0.041(7) 0.076(9) 0.050(7) -0.003(6) -0.002(6) 0.002(6)
C14 0.038(6) 0.104(11) 0.035(6) 0.001(6) 0.006(5) -0.007(7)
C34 0.030(6) 0.094(10) 0.037(6) -0.003(6) 0.006(5) -0.009(6)
Cl3G 0.39(2) 0.236(12) 0.161(8) 0.024(8) 0.059(8) 0.103(13)
N1G 0.050(5) 0.104(9) 0.055(6) -0.019(6) -0.011(4) 0.000(5)
C41 0.028(5) 0.111(11) 0.026(6) -0.011(6) -0.005(4) 0.003(6)
C30 0.036(6) 0.105(12) 0.043(7) -0.005(7) 0.000(5) -0.003(7)
C21 0.031(6) 0.101(11) 0.039(6) -0.010(6) 0.002(5) -0.011(6)
C12 0.039(7) 0.106(12) 0.031(6) -0.001(6) -0.003(5) 0.006(7)
C7 0.027(6) 0.133(13) 0.023(5) 0.001(6) -0.010(4) -0.005(7)
C1G 0.055(5) 0.073(8) 0.040(6) 0.015(5) 0.002(4) -0.002(5)
N12 0.081(7) 0.085(7) 0.064(6) 0.002(6) -0.003(6) 0.000(6)
C8 0.028(6) 0.135(14) 0.027(6) -0.004(7) -0.009(5) 0.002(7)
C3 0.046(2) 0.116(4) 0.021(2) -0.002(2) -0.0015(18) -0.005(2)
C43 0.035(6) 0.080(9) 0.038(6) 0.001(6) 0.008(5) -0.011(6)
C13 0.045(7) 0.118(12) 0.022(5) 0.003(6) -0.005(5) -0.002(7)
C45 0.051(8) 0.097(11) 0.039(7) -0.007(7) 0.008(6) 0.002(7)
C48 0.041(7) 0.113(12) 0.031(6) 0.003(7) 0.001(5) -0.003(7)
C2G 0.052(5) 0.088(9) 0.033(6) -0.002(6) -0.010(4) 0.000(5)
C2 0.045(2) 0.116(4) 0.0208(19) -0.002(2) -0.0016(18) -0.005(2)
C44 0.045(7) 0.079(9) 0.032(6) -0.003(6) 0.007(5) 0.002(6)
C42 0.035(6) 0.119(12) 0.030(6) -0.011(7) 0.008(5) 0.006(7)
C20 0.046(7) 0.095(11) 0.039(7) -0.002(7) -0.015(6) 0.003(7)
C15 0.058(8) 0.076(10) 0.062(9) -0.019(7) 0.005(7) -0.007(7)
C16 0.044(8) 0.096(13) 0.095(13) 0.008(10) 0.008(8) -0.007(8)
C17 0.094(14) 0.082(13) 0.130(18) -0.015(12) 0.035(13) -0.017(11)
C18 0.063(11) 0.093(14) 0.17(2) -0.018(14) 0.038(13) -0.002(10)
C19 0.054(9) 0.104(14) 0.090(12) -0.023(10) 0.006(8) 0.005(9)
C10 0.048(8) 0.110(12) 0.045(7) -0.002(7) -0.001(6) -0.001(8)
C33 0.043(7) 0.117(13) 0.019(5) -0.005(6) -0.004(5) -0.008(7)
C9 0.042(7) 0.120(14) 0.041(7) -0.007(8) -0.009(6) 0.017(8)
C32 0.041(7) 0.102(12) 0.044(7) 0.015(7) 0.007(6) -0.005(7)
C80 0.062(9) 0.065(9) 0.062(9) 0.000(7) 0.016(7) 0.007(7)
C81 0.073(9) 0.058(8) 0.047(7) -0.004(6) 0.005(7) -0.003(7)
C31 0.068(10) 0.090(11) 0.059(9) 0.011(8) 0.003(8) 0.014(8)
C47 0.049(8) 0.138(15) 0.033(7) 0.005(8) 0.011(6) -0.008(8)
C84 0.071(9) 0.073(9) 0.037(7) -0.009(6) 0.006(6) -0.010(7)
C28 0.030(6) 0.105(11) 0.029(6) -0.016(6) 0.004(4) -0.008(6)
C5 0.045(2) 0.116(4) 0.0209(19) -0.003(2) -0.0011(18) -0.006(2)
C82 0.045(7) 0.099(11) 0.043(7) -0.001(7) 0.002(6) -0.003(7)
C46 0.063(9) 0.090(11) 0.064(9) -0.001(8) 0.014(7) -0.007(8)
C83 0.085(11) 0.079(10) 0.035(7) -0.003(6) 0.010(7) 0.004(8)
C79 0.062(9) 0.068(9) 0.068(10) 0.007(7) -0.006(7) 0.005(7)
N11 0.099(8) 0.081(7) 0.101(8) 0.017(7) -0.004(7) -0.005(7)
C4 0.046(2) 0.116(4) 0.022(2) -0.003(2) -0.0013(18) -0.006(2)
C77 0.093(12) 0.079(11) 0.059(9) 0.000(8) -0.022(9) -0.006(9)
Cl9 0.35(2) 0.34(2) 0.303(18) -0.115(15) 0.129(16) -0.218(18)
C78 0.088(11) 0.057(8) 0.050(8) 0.002(6) -0.021(8) -0.004(7)
C49 0.091(13) 0.134(17) 0.034(7) -0.022(9) 0.012(8) -0.002(11)
C55 0.094(15) 0.15(2) 0.073(13) -0.039(13) 0.030(11) -0.022(14)
C50 0.107(16) 0.130(18) 0.055(10) -0.046(11) 0.023(10) -0.018(13)
C51 0.099(15) 0.104(16) 0.078(12) -0.038(11) 0.024(11) 0.009(12)
C70 0.104(15) 0.081(12) 0.096(14) -0.005(10) -0.006(12) -0.016(11)
C52 0.128(19) 0.096(15) 0.082(13) -0.038(12) 0.009(12) 0.004(14)
C56 0.21(3) 0.139(18) 0.122(19) -0.055(16) 0.051(18) -0.042(18)
C53 0.18(3) 0.12(2) 0.073(14) -0.028(13) 0.020(17) -0.04(2)
N9 0.232(14) 0.159(14) 0.145(15) -0.081(10) 0.066(12) -0.069(12)
C54 0.17(3) 0.15(2) 0.071(14) -0.047(15) 0.026(16) -0.07(2)
C67 0.15(2) 0.074(14) 0.14(2) 0.009(13) 0.041(18) -0.021(14)
C69 0.31(5) 0.082(17) 0.16(3) -0.028(17) 0.10(3) -0.06(2)
C68 0.27(4) 0.103(19) 0.11(2) -0.021(15) 0.05(2) -0.04(2)
C57 0.250(14) 0.120(16) 0.186(17) -0.062(10) 0.097(12) -0.043(12)
C62 0.248(15) 0.127(17) 0.232(19) -0.027(14) 0.102(14) -0.049(13)
C61 0.250(16) 0.21(3) 0.27(3) 0.03(2) 0.111(19) -0.028(17)
C60 0.252(18) 0.20(3) 0.26(3) 0.02(2) 0.118(19) -0.018(19)
C59 0.252(18) 0.19(3) 0.24(3) 0.004(19) 0.115(16) -0.017(16)
C58 0.247(17) 0.134(18) 0.20(2) -0.048(12) 0.099(16) -0.035(15)
C66 0.20(3) 0.071(14) 0.17(3) -0.030(15) 0.07(2) 0.005(17)
C65 0.19(3) 0.095(19) 0.21(4) -0.01(2) 0.06(3) 0.027(19)
C64 0.31(5) 0.068(16) 0.21(4) -0.036(19) 0.05(4) -0.03(2)
N10 0.28(2) 0.092(11) 0.201(16) -0.065(9) 0.108(15) -0.065(12)
C63 0.33(3) 0.101(19) 0.221(17) -0.059(14) 0.074(19) 0.00(2)
C3G 0.23(2) 0.22(3) 0.20(3) 0.04(2) 0.09(2) -0.011(19)
Cl21 0.096(6) 0.196(13) 0.072(6) 0.016(6) 0.025(5) 0.027(7)
Cl4G 0.083(6) 0.197(12) 0.106(7) -0.001(7) 0.026(5) 0.029(7)
Cl6G 0.085(6) 0.187(12) 0.099(7) -0.011(7) 0.000(6) 0.015(7)
Cl8G 0.232(16) 0.30(3) 0.104(10) 0.009(12) 0.024(12) 0.138(18)
Cl9G 0.222(19) 0.164(15) 0.193(17) 0.049(12) -0.024(13) 0.001(13)
Cl7G 0.185(13) 0.22(2) 0.22(2) 0.069(17) -0.011(14) 0.023(15)
Cl13 0.156(12) 0.29(2) 0.130(11) -0.062(12) 0.061(9) -0.106(11)
O3G 0.076(9) 0.168(16) 0.155(15) 0.024(12) 0.014(9) -0.029(10)
Cl14 0.097(15) 0.17(2) 0.19(2) 0.085(17) 0.000(16) 0.029(15)
Cl15 0.12(2) 0.14(2) 0.24(3) 0.03(2) -0.01(2) 0.024(15)
Cl16 0.089(16) 0.14(2) 0.32(5) 0.04(2) 0.05(2) 0.002(14)
Cl17 0.195(17) 0.138(11) 0.35(3) -0.085(14) 0.000(17) -0.047(10)
Cl18 0.185(16) 0.141(14) 0.34(3) -0.084(15) 0.049(15) 0.013(11)
Cl19 0.22(2) 0.155(11) 0.50(5) -0.12(2) 0.00(3) 0.011(15)
C4G 0.086(16) 0.22(3) 0.098(18) 0.05(2) 0.006(14) 0.048(14)
C5G 0.15(3) 0.18(4) 0.21(4) 0.05(4) 0.00(2) 0.03(2)
C8G 0.10(3) 0.12(3) 0.27(4) -0.04(3) 0.03(2) -0.022(17)
C6G 0.5(3) 0.5(3) 0.6(3) 0.02(8) 0.01(5) -0.01(4)
O1G 0.066(12) 0.140(16) 0.098(14) -0.038(13) 0.037(11) -0.011(12)
Cl1A 0.211(15) 0.187(17) 0.30(2) -0.110(16) 0.043(16) -0.065(13)
Cl1B 0.40(3) 0.23(3) 0.201(17) -0.051(16) 0.018(17) -0.02(2)
C7G 0.19(5) 0.24(6) 0.22(6) -0.06(3) 0.03(3) -0.05(3)
O2G 0.072(13) 0.112(15) 0.142(17) -0.011(13) -0.014(12) 0.048(12)

_geom_special_details            
;
 All esds (except the esd in the dihedral angle between two l.s. planes)
 are estimated using the full covariance matrix.  The cell esds are taken
 into account individually in the estimation of esds in distances, angles
 and torsion angles; correlations between esds in cell parameters are only
 used when they are defined by crystal symmetry.  An approximate (isotropic)
 treatment of cell esds is used for estimating esds involving l.s. planes.
;
loop_
_geom_bond_atom_site_label_1
_geom_bond_atom_site_label_2
_geom_bond_distance
_geom_bond_site_symmetry_2
_geom_bond_publ_flag
Pd3 Cl5 2.305(2) . ?
Pd3 Cl6 2.317(4) . ?
Pd3 N6 2.040(9) . ?
Pd3 N019 2.070(13) . ?
Pd2 Cl3 2.300(3) . ?
Pd2 Cl4 2.299(4) . ?
Pd2 N4 2.056(10) . ?
Pd2 N3 2.074(12) . ?
Pd1 Cl1 2.275(4) . ?
Pd1 Cl2 2.301(4) . ?
Pd1 N1 2.031(13) . ?
Pd1 N2 2.038(12) . ?
Pd4 Cl7 2.297(4) . ?
Pd4 Cl8 2.291(4) . ?
Pd4 N8 2.073(12) . ?
Pd4 N7 2.062(10) . ?
Pd6 Cl12 2.275(7) . ?
Pd6 Cl11 2.291(7) . ?
Pd6 N12 2.041(15) . ?
Pd6 N11 2.072(17) . ?
Pd5 Cl10 2.313(13) . ?
Pd5 Cl9 2.26(2) . ?
Pd5 N9 1.961(17) . ?
Pd5 N10 1.983(17) . ?
C6 N2 1.56(2) . ?
C6 C1 1.258(18) . ?
C6 C5 1.40(2) . ?
N6 H6 1.0000 . ?
N6 C35 1.523(13) . ?
N6 C34 1.431(18) . ?
N4 H4 1.0000 . ?
N4 C21 1.497(15) . ?
N4 C20 1.446(14) . ?
N1 H1 1.0000 . ?
N1 C1 1.476(19) . ?
N1 C42 1.512(15) . ?
Cl1G C3G 1.710(18) . ?
N8 H8 1.0000 . ?
N8 C48 1.450(17) . ?
N8 C49 1.51(2) . ?
N2 H2 1.0000 . ?
N2 C7 1.531(14) . ?
N7 H7 1.0000 . ?
N7 C43 1.467(15) . ?
N7 C84 1.499(19) . ?
C39 C38 1.38(2) . ?
C39 C40 1.38(2) . ?
C39 C42 1.521(16) . ?
C71 C76 1.3900 . ?
C71 C72 1.3900 . ?
C71 N11 1.346(19) . ?
C76 C75 1.3900 . ?
C76 N12 1.397(17) . ?
C75 H75 0.9500 . ?
C75 C74 1.3900 . ?
C74 H74 0.9500 . ?
C74 C73 1.3900 . ?
C73 H73 0.9500 . ?
C73 C72 1.3900 . ?
C72 H72 0.9500 . ?
C26 H26 0.9500 . ?
C26 C25 1.379(19) . ?
C26 C27 1.379(18) . ?
Cl2G C3G 1.724(18) . ?
C37 H37 0.9500 . ?
C37 C36 1.43(2) . ?
C37 C38 1.416(16) . ?
C11 C14 1.525(18) . ?
C11 C12 1.39(2) . ?
C11 C10 1.38(2) . ?
N3 H3 1.0000 . ?
N3 C14 1.479(16) . ?
N3 C15 1.488(13) . ?
C29 N019 1.497(16) . ?
C29 C34 1.381(19) . ?
C29 C30 1.38(2) . ?
C1 C2 1.40(2) . ?
C36 C35 1.490(14) . ?
C36 C41 1.341(19) . ?
C35 H35A 0.9900 . ?
C35 H35B 0.9900 . ?
C22 C23 1.38(2) . ?
C22 C27 1.380(18) . ?
C22 C21 1.499(18) . ?
C23 H23 0.9500 . ?
C23 C24 1.377(18) . ?
C38 H38 0.9500 . ?
C40 H40 0.9500 . ?
C40 C41 1.403(15) . ?
C24 H24 0.9500 . ?
C24 C25 1.388(17) . ?
N019 H019 1.0000 . ?
N019 C28 1.476(15) . ?
C25 C28 1.504(16) . ?
C27 H27 0.9500 . ?
C14 H14A 0.9900 . ?
C14 H14B 0.9900 . ?
C34 C33 1.424(18) . ?
Cl3G C3G 1.721(18) . ?
N1G C1G 1.118(18) . ?
C41 H41 0.9500 . ?
C30 H30 0.9500 . ?
C30 C31 1.39(2) . ?
C21 H21A 0.9900 . ?
C21 H21B 0.9900 . ?
C12 H12 0.9500 . ?
C12 C13 1.343(19) . ?
C7 H7A 0.9900 . ?
C7 H7B 0.9900 . ?
C7 C8 1.490(18) . ?
C1G C2G 1.46(2) . ?
N12 H12A 1.0000 . ?
N12 C77 1.49(2) . ?
C8 C13 1.42(2) . ?
C8 C9 1.37(2) . ?
C3 H3A 0.9500 . ?
C3 C2 1.30(2) . ?
C3 C4 1.402(18) . ?
C43 C48 1.372(17) . ?
C43 C44 1.415(17) . ?
C13 H13 0.9500 . ?
C45 H45 0.9500 . ?
C45 C44 1.391(19) . ?
C45 C46 1.40(2) . ?
C48 C47 1.40(2) . ?
C2G H2GA 0.9800 . ?
C2G H2GB 0.9800 . ?
C2G H2GC 0.9800 . ?
C2 H2A 0.9500 . ?
C44 H44 0.9500 . ?
C42 H42A 0.9900 . ?
C42 H42B 0.9900 . ?
C20 C15 1.3900 . ?
C20 C19 1.3900 . ?
C15 C16 1.3900 . ?
C16 H16 0.9500 . ?
C16 C17 1.3900 . ?
C17 H17 0.9500 . ?
C17 C18 1.3900 . ?
C18 H18 0.9500 . ?
C18 C19 1.3900 . ?
C19 H19 0.9500 . ?
C10 H10 0.9500 . ?
C10 C9 1.40(2) . ?
C33 H33 0.9500 . ?
C33 C32 1.39(2) . ?
C9 H9 0.9500 . ?
C32 H32 0.9500 . ?
C32 C31 1.37(2) . ?
C80 H80 0.9500 . ?
C80 C81 1.41(2) . ?
C80 C79 1.38(2) . ?
C81 C84 1.487(19) . ?
C81 C82 1.39(2) . ?
C31 H31 0.9500 . ?
C47 H47 0.9500 . ?
C47 C46 1.37(2) . ?
C84 H84A 0.9900 . ?
C84 H84B 0.9900 . ?
C28 H28A 0.9900 . ?
C28 H28B 0.9900 . ?
C5 H5 0.9500 . ?
C5 C4 1.42(2) . ?
C82 H82 0.9500 . ?
C82 C83 1.414(19) . ?
C46 H46 0.9500 . ?
C83 H83 0.9500 . ?
C83 C78 1.41(2) . ?
C79 H79 0.9500 . ?
C79 C78 1.39(2) . ?
N11 H11 1.0000 . ?
N11 C70 1.48(2) . ?
C4 H4A 0.9500 . ?
C77 H77A 0.9900 . ?
C77 H77B 0.9900 . ?
C77 C78 1.488(19) . ?
C49 H49A 0.9900 . ?
C49 H49B 0.9900 . ?
C49 C50 1.52(3) . ?
C55 H55 0.9500 . ?
C55 C50 1.43(3) . ?
C55 C54 1.35(4) . ?
C50 C51 1.41(3) . ?
C51 H51 0.9500 . ?
C51 C52 1.37(3) . ?
C70 H70A 0.9900 . ?
C70 H70B 0.9900 . ?
C70 C67 1.52(3) . ?
C52 H52 0.9500 . ?
C52 C53 1.40(4) . ?
C56 H56A 0.9900 . ?
C56 H56B 0.9900 . ?
C56 C53 1.59(4) . ?
C56 N9 1.56(3) . ?
C53 C54 1.40(4) . ?
N9 H9A 1.0000 . ?
N9 C57 1.494(17) . ?
C54 H54 0.9500 . ?
C67 C68 1.35(3) . ?
C67 C66 1.36(3) . ?
C69 H69 0.9500 . ?
C69 C68 1.34(4) . ?
C69 C64 1.47(4) . ?
C68 H68 0.9500 . ?
C57 C62 1.3900 . ?
C57 C58 1.3900 . ?
C62 C61 1.3900 . ?
C62 N10 1.511(17) . ?
C61 H61 0.9500 . ?
C61 C60 1.3900 . ?
C60 H60 0.9500 . ?
C60 C59 1.3900 . ?
C59 H59 0.9500 . ?
C59 C58 1.3900 . ?
C58 H58 0.9500 . ?
C66 H66 0.9500 . ?
C66 C65 1.32(3) . ?
C65 H65 0.9500 . ?
C65 C64 1.39(4) . ?
C64 C63 1.521(19) . ?
N10 H10A 1.0000 . ?
N10 C63 1.502(19) . ?
C63 H63A 0.9900 . ?
C63 H63B 0.9900 . ?
C3G H3G 1.0000 . ?
Cl21 Cl8G 2.18(3) . ?
Cl21 C4G 1.700(18) . ?
Cl4G C4G 1.677(19) . ?
Cl6G Cl7G 1.73(3) . ?
Cl6G C4G 1.708(18) . ?
Cl8G C5G 1.722(19) . ?
Cl9G C5G 1.704(19) . ?
Cl7G C5G 1.720(19) . ?
Cl13 C7G 1.70(2) . ?
Cl14 C6G 1.69(2) . ?
Cl15 C6G 1.70(2) . ?
Cl16 C6G 1.70(2) . ?
Cl17 C8G 1.699(19) . ?
Cl18 C8G 1.701(19) . ?
Cl19 C8G 1.715(19) . ?
C4G H4G 1.0000 . ?
C5G H5G 1.0000 . ?
C8G H8G 1.0000 . ?
C6G H6G 1.0000 . ?
Cl1A C7G 1.71(2) . ?
Cl1B C7G 1.71(2) . ?
C7G H7G 1.0000 . ?

loop_
_geom_angle_atom_site_label_1
_geom_angle_atom_site_label_2
_geom_angle_atom_site_label_3
_geom_angle
_geom_angle_site_symmetry_1
_geom_angle_site_symmetry_3
_geom_angle_publ_flag
Cl5 Pd3 Cl6 94.09(11) . . ?
N6 Pd3 Cl5 171.7(3) . . ?
N6 Pd3 Cl6 90.8(3) . . ?
N6 Pd3 N019 85.4(4) . . ?
N019 Pd3 Cl5 90.2(3) . . ?
N019 Pd3 Cl6 174.8(3) . . ?
Cl4 Pd2 Cl3 92.84(14) . . ?
N4 Pd2 Cl3 176.0(3) . . ?
N4 Pd2 Cl4 90.8(3) . . ?
N4 Pd2 N3 85.1(4) . . ?
N3 Pd2 Cl3 91.3(3) . . ?
N3 Pd2 Cl4 175.8(3) . . ?
Cl1 Pd1 Cl2 93.09(15) . . ?
N1 Pd1 Cl1 92.8(3) . . ?
N1 Pd1 Cl2 172.9(3) . . ?
N1 Pd1 N2 83.0(5) . . ?
N2 Pd1 Cl1 175.4(4) . . ?
N2 Pd1 Cl2 91.2(4) . . ?
Cl8 Pd4 Cl7 93.26(14) . . ?
N8 Pd4 Cl7 174.7(4) . . ?
N8 Pd4 Cl8 91.7(3) . . ?
N7 Pd4 Cl7 90.6(3) . . ?
N7 Pd4 Cl8 175.8(3) . . ?
N7 Pd4 N8 84.5(4) . . ?
Cl12 Pd6 Cl11 89.9(3) . . ?
N12 Pd6 Cl12 91.0(5) . . ?
N12 Pd6 Cl11 174.4(5) . . ?
N12 Pd6 N11 83.3(6) . . ?
N11 Pd6 Cl12 174.3(5) . . ?
N11 Pd6 Cl11 95.7(5) . . ?
Cl9 Pd5 Cl10 92.0(7) . . ?
N9 Pd5 Cl10 176.0(9) . . ?
N9 Pd5 Cl9 92.0(9) . . ?
N9 Pd5 N10 84.8(9) . . ?
N10 Pd5 Cl10 91.2(8) . . ?
N10 Pd5 Cl9 176.5(8) . . ?
C1 C6 N2 117.6(14) . . ?
C1 C6 C5 128.6(16) . . ?
C5 C6 N2 113.8(11) . . ?
Pd3 N6 H6 107.8 . . ?
C35 N6 Pd3 112.0(7) . . ?
C35 N6 H6 107.8 . . ?
C34 N6 Pd3 106.8(7) . . ?
C34 N6 H6 107.8 . . ?
C34 N6 C35 114.5(10) . . ?
Pd2 N4 H4 107.5 . . ?
C21 N4 Pd2 110.3(8) . . ?
C21 N4 H4 107.5 . . ?
C20 N4 Pd2 107.7(7) . . ?
C20 N4 H4 107.5 . . ?
C20 N4 C21 116.0(10) . . ?
Pd1 N1 H1 104.8 . . ?
C1 N1 Pd1 110.6(8) . . ?
C1 N1 H1 104.8 . . ?
C1 N1 C42 113.0(12) . . ?
C42 N1 Pd1 117.4(9) . . ?
C42 N1 H1 104.8 . . ?
Pd4 N8 H8 107.4 . . ?
C48 N8 Pd4 107.2(8) . . ?
C48 N8 H8 107.4 . . ?
C48 N8 C49 112.6(13) . . ?
C49 N8 Pd4 114.7(11) . . ?
C49 N8 H8 107.4 . . ?
Pd1 N2 H2 108.9 . . ?
C6 N2 Pd1 107.4(7) . . ?
C6 N2 H2 108.9 . . ?
C7 N2 Pd1 106.9(8) . . ?
C7 N2 C6 115.6(11) . . ?
C7 N2 H2 108.9 . . ?
Pd4 N7 H7 108.5 . . ?
C43 N7 Pd4 107.2(7) . . ?
C43 N7 H7 108.5 . . ?
C43 N7 C84 113.6(11) . . ?
C84 N7 Pd4 110.4(8) . . ?
C84 N7 H7 108.5 . . ?
C38 C39 C40 119.8(11) . . ?
C38 C39 C42 121.8(14) . . ?
C40 C39 C42 118.4(14) . . ?
C76 C71 C72 120.0 . . ?
N11 C71 C76 124.0(11) . . ?
N11 C71 C72 115.8(11) . . ?
C71 C76 C75 120.0 . . ?
C71 C76 N12 114.9(10) . . ?
C75 C76 N12 125.1(10) . . ?
C76 C75 H75 120.0 . . ?
C76 C75 C74 120.0 . . ?
C74 C75 H75 120.0 . . ?
C75 C74 H74 120.0 . . ?
C73 C74 C75 120.0 . . ?
C73 C74 H74 120.0 . . ?
C74 C73 H73 120.0 . . ?
C74 C73 C72 120.0 . . ?
C72 C73 H73 120.0 . . ?
C71 C72 H72 120.0 . . ?
C73 C72 C71 120.0 . . ?
C73 C72 H72 120.0 . . ?
C25 C26 H26 119.9 . . ?
C27 C26 H26 119.9 . . ?
C27 C26 C25 120.3(11) . . ?
C36 C37 H37 121.3 . . ?
C38 C37 H37 121.3 . . ?
C38 C37 C36 117.3(12) . . ?
C12 C11 C14 118.6(12) . . ?
C10 C11 C14 122.9(15) . . ?
C10 C11 C12 118.5(13) . . ?
Pd2 N3 H3 106.3 . . ?
C14 N3 Pd2 115.6(9) . . ?
C14 N3 H3 106.3 . . ?
C14 N3 C15 115.0(10) . . ?
C15 N3 Pd2 106.6(7) . . ?
C15 N3 H3 106.3 . . ?
C34 C29 N019 116.8(14) . . ?
C30 C29 N019 120.6(12) . . ?
C30 C29 C34 122.3(13) . . ?
C6 C1 N1 118.7(15) . . ?
C6 C1 C2 118.9(15) . . ?
C2 C1 N1 121.9(11) . . ?
C37 C36 C35 119.0(12) . . ?
C41 C36 C37 119.7(11) . . ?
C41 C36 C35 121.1(13) . . ?
N6 C35 H35A 109.2 . . ?
N6 C35 H35B 109.2 . . ?
C36 C35 N6 112.2(9) . . ?
C36 C35 H35A 109.2 . . ?
C36 C35 H35B 109.2 . . ?
H35A C35 H35B 107.9 . . ?
C23 C22 C27 117.1(12) . . ?
C23 C22 C21 121.8(12) . . ?
C27 C22 C21 120.8(13) . . ?
C22 C23 H23 119.1 . . ?
C22 C23 C24 121.9(12) . . ?
C24 C23 H23 119.1 . . ?
C39 C38 C37 121.6(14) . . ?
C39 C38 H38 119.2 . . ?
C37 C38 H38 119.2 . . ?
C39 C40 H40 120.5 . . ?
C39 C40 C41 119.0(13) . . ?
C41 C40 H40 120.5 . . ?
C23 C24 H24 119.8 . . ?
C23 C24 C25 120.3(13) . . ?
C25 C24 H24 119.8 . . ?
Pd3 N019 H019 106.2 . . ?
C29 N019 Pd3 106.2(8) . . ?
C29 N019 H019 106.2 . . ?
C28 N019 Pd3 116.2(9) . . ?
C28 N019 C29 115.0(11) . . ?
C28 N019 H019 106.2 . . ?
C26 C25 C24 118.3(11) . . ?
C26 C25 C28 118.8(11) . . ?
C24 C25 C28 122.9(13) . . ?
C26 C27 C22 122.0(13) . . ?
C26 C27 H27 119.0 . . ?
C22 C27 H27 119.0 . . ?
C11 C14 H14A 109.3 . . ?
C11 C14 H14B 109.3 . . ?
N3 C14 C11 111.6(10) . . ?
N3 C14 H14A 109.3 . . ?
N3 C14 H14B 109.3 . . ?
H14A C14 H14B 108.0 . . ?
C29 C34 N6 120.2(12) . . ?
C29 C34 C33 117.9(14) . . ?
C33 C34 N6 121.9(12) . . ?
C36 C41 C40 122.6(14) . . ?
C36 C41 H41 118.7 . . ?
C40 C41 H41 118.7 . . ?
C29 C30 H30 120.7 . . ?
C29 C30 C31 118.6(14) . . ?
C31 C30 H30 120.7 . . ?
N4 C21 C22 113.3(10) . . ?
N4 C21 H21A 108.9 . . ?
N4 C21 H21B 108.9 . . ?
C22 C21 H21A 108.9 . . ?
C22 C21 H21B 108.9 . . ?
H21A C21 H21B 107.7 . . ?
C11 C12 H12 119.7 . . ?
C13 C12 C11 120.6(14) . . ?
C13 C12 H12 119.7 . . ?
N2 C7 H7A 108.8 . . ?
N2 C7 H7B 108.8 . . ?
H7A C7 H7B 107.7 . . ?
C8 C7 N2 113.9(11) . . ?
C8 C7 H7A 108.8 . . ?
C8 C7 H7B 108.8 . . ?
N1G C1G C2G 177.4(16) . . ?
Pd6 N12 H12A 105.4 . . ?
C76 N12 Pd6 107.6(9) . . ?
C76 N12 H12A 105.4 . . ?
C76 N12 C77 114.3(13) . . ?
C77 N12 Pd6 117.5(11) . . ?
C77 N12 H12A 105.4 . . ?
C13 C8 C7 118.2(16) . . ?
C9 C8 C7 123.7(13) . . ?
C9 C8 C13 118.1(13) . . ?
C2 C3 H3A 119.8 . . ?
C2 C3 C4 120.4(16) . . ?
C4 C3 H3A 119.8 . . ?
C48 C43 N7 117.7(11) . . ?
C48 C43 C44 120.8(11) . . ?
C44 C43 N7 121.5(10) . . ?
C12 C13 C8 121.5(16) . . ?
C12 C13 H13 119.2 . . ?
C8 C13 H13 119.2 . . ?
C44 C45 H45 120.7 . . ?
C44 C45 C46 118.7(14) . . ?
C46 C45 H45 120.7 . . ?
C43 C48 N8 119.8(12) . . ?
C43 C48 C47 119.4(12) . . ?
C47 C48 N8 120.5(11) . . ?
C1G C2G H2GA 109.5 . . ?
C1G C2G H2GB 109.5 . . ?
C1G C2G H2GC 109.5 . . ?
H2GA C2G H2GB 109.5 . . ?
H2GA C2G H2GC 109.5 . . ?
H2GB C2G H2GC 109.5 . . ?
C1 C2 H2A 120.0 . . ?
C3 C2 C1 119.9(13) . . ?
C3 C2 H2A 120.0 . . ?
C43 C44 H44 120.2 . . ?
C45 C44 C43 119.5(11) . . ?
C45 C44 H44 120.2 . . ?
N1 C42 C39 110.5(10) . . ?
N1 C42 H42A 109.5 . . ?
N1 C42 H42B 109.5 . . ?
C39 C42 H42A 109.5 . . ?
C39 C42 H42B 109.5 . . ?
H42A C42 H42B 108.1 . . ?
C15 C20 N4 118.0(7) . . ?
C15 C20 C19 120.0 . . ?
C19 C20 N4 121.6(7) . . ?
C20 C15 N3 118.5(8) . . ?
C16 C15 N3 121.3(7) . . ?
C16 C15 C20 120.0 . . ?
C15 C16 H16 120.0 . . ?
C17 C16 C15 120.0 . . ?
C17 C16 H16 120.0 . . ?
C16 C17 H17 120.0 . . ?
C16 C17 C18 120.0 . . ?
C18 C17 H17 120.0 . . ?
C17 C18 H18 120.0 . . ?
C17 C18 C19 120.0 . . ?
C19 C18 H18 120.0 . . ?
C20 C19 H19 120.0 . . ?
C18 C19 C20 120.0 . . ?
C18 C19 H19 120.0 . . ?
C11 C10 H10 119.3 . . ?
C11 C10 C9 121.4(17) . . ?
C9 C10 H10 119.3 . . ?
C34 C33 H33 120.3 . . ?
C32 C33 C34 119.4(13) . . ?
C32 C33 H33 120.3 . . ?
C8 C9 C10 119.9(14) . . ?
C8 C9 H9 120.1 . . ?
C10 C9 H9 120.1 . . ?
C33 C32 H32 119.7 . . ?
C31 C32 C33 120.5(13) . . ?
C31 C32 H32 119.7 . . ?
C81 C80 H80 119.8 . . ?
C79 C80 H80 119.8 . . ?
C79 C80 C81 120.4(14) . . ?
C80 C81 C84 120.8(13) . . ?
C82 C81 C80 119.6(13) . . ?
C82 C81 C84 119.5(14) . . ?
C30 C31 H31 119.5 . . ?
C32 C31 C30 121.0(16) . . ?
C32 C31 H31 119.5 . . ?
C48 C47 H47 119.9 . . ?
C46 C47 C48 120.2(13) . . ?
C46 C47 H47 119.9 . . ?
N7 C84 H84A 108.9 . . ?
N7 C84 H84B 108.9 . . ?
C81 C84 N7 113.5(11) . . ?
C81 C84 H84A 108.9 . . ?
C81 C84 H84B 108.9 . . ?
H84A C84 H84B 107.7 . . ?
N019 C28 C25 111.8(10) . . ?
N019 C28 H28A 109.3 . . ?
N019 C28 H28B 109.3 . . ?
C25 C28 H28A 109.3 . . ?
C25 C28 H28B 109.3 . . ?
H28A C28 H28B 107.9 . . ?
C6 C5 H5 124.8 . . ?
C6 C5 C4 110.4(12) . . ?
C4 C5 H5 124.8 . . ?
C81 C82 H82 120.5 . . ?
C81 C82 C83 119.0(14) . . ?
C83 C82 H82 120.5 . . ?
C45 C46 H46 119.3 . . ?
C47 C46 C45 121.4(15) . . ?
C47 C46 H46 119.3 . . ?
C82 C83 H83 119.1 . . ?
C78 C83 C82 121.8(13) . . ?
C78 C83 H83 119.1 . . ?
C80 C79 H79 119.0 . . ?
C80 C79 C78 122.0(15) . . ?
C78 C79 H79 119.0 . . ?
Pd6 N11 H11 106.5 . . ?
C71 N11 Pd6 103.7(11) . . ?
C71 N11 H11 106.5 . . ?
C71 N11 C70 118.0(15) . . ?
C70 N11 Pd6 115.0(13) . . ?
C70 N11 H11 106.5 . . ?
C3 C4 C5 121.8(15) . . ?
C3 C4 H4A 119.1 . . ?
C5 C4 H4A 119.1 . . ?
N12 C77 H77A 109.3 . . ?
N12 C77 H77B 109.3 . . ?
H77A C77 H77B 108.0 . . ?
C78 C77 N12 111.5(13) . . ?
C78 C77 H77A 109.3 . . ?
C78 C77 H77B 109.3 . . ?
C83 C78 C77 120.9(15) . . ?
C79 C78 C83 117.1(13) . . ?
C79 C78 C77 122.0(16) . . ?
N8 C49 H49A 109.1 . . ?
N8 C49 H49B 109.1 . . ?
N8 C49 C50 112.6(13) . . ?
H49A C49 H49B 107.8 . . ?
C50 C49 H49A 109.1 . . ?
C50 C49 H49B 109.1 . . ?
C50 C55 H55 120.6 . . ?
C54 C55 H55 120.6 . . ?
C54 C55 C50 119(3) . . ?
C55 C50 C49 118(2) . . ?
C51 C50 C49 123(2) . . ?
C51 C50 C55 120(2) . . ?
C50 C51 H51 119.4 . . ?
C52 C51 C50 121(2) . . ?
C52 C51 H51 119.4 . . ?
N11 C70 H70A 108.2 . . ?
N11 C70 H70B 108.2 . . ?
N11 C70 C67 116(2) . . ?
H70A C70 H70B 107.4 . . ?
C67 C70 H70A 108.2 . . ?
C67 C70 H70B 108.2 . . ?
C51 C52 H52 121.7 . . ?
C51 C52 C53 117(3) . . ?
C53 C52 H52 121.7 . . ?
H56A C56 H56B 108.0 . . ?
C53 C56 H56A 109.4 . . ?
C53 C56 H56B 109.4 . . ?
N9 C56 H56A 109.4 . . ?
N9 C56 H56B 109.4 . . ?
N9 C56 C53 111(2) . . ?
C52 C53 C56 117(3) . . ?
C54 C53 C52 123(3) . . ?
C54 C53 C56 119(3) . . ?
Pd5 N9 H9A 109.1 . . ?
C56 N9 Pd5 107.8(16) . . ?
C56 N9 H9A 109.1 . . ?
C57 N9 Pd5 111.3(14) . . ?
C57 N9 C56 110.6(19) . . ?
C57 N9 H9A 109.1 . . ?
C55 C54 C53 120(3) . . ?
C55 C54 H54 119.9 . . ?
C53 C54 H54 119.9 . . ?
C68 C67 C70 122(2) . . ?
C68 C67 C66 114(3) . . ?
C66 C67 C70 123(2) . . ?
C68 C69 H69 119.9 . . ?
C68 C69 C64 120(3) . . ?
C64 C69 H69 119.9 . . ?
C67 C68 H68 117.1 . . ?
C69 C68 C67 126(3) . . ?
C69 C68 H68 117.1 . . ?
C62 C57 N9 113.6(16) . . ?
C62 C57 C58 120.0 . . ?
C58 C57 N9 126.4(16) . . ?
C57 C62 N10 115.9(16) . . ?
C61 C62 C57 120.0 . . ?
C61 C62 N10 123.1(16) . . ?
C62 C61 H61 120.0 . . ?
C60 C61 C62 120.0 . . ?
C60 C61 H61 120.0 . . ?
C61 C60 H60 120.0 . . ?
C59 C60 C61 120.0 . . ?
C59 C60 H60 120.0 . . ?
C60 C59 H59 120.0 . . ?
C60 C59 C58 120.0 . . ?
C58 C59 H59 120.0 . . ?
C57 C58 H58 120.0 . . ?
C59 C58 C57 120.0 . . ?
C59 C58 H58 120.0 . . ?
C67 C66 H66 118.8 . . ?
C65 C66 C67 122(3) . . ?
C65 C66 H66 118.8 . . ?
C66 C65 H65 116.7 . . ?
C66 C65 C64 127(3) . . ?
C64 C65 H65 116.7 . . ?
C69 C64 C63 123(3) . . ?
C65 C64 C69 110(3) . . ?
C65 C64 C63 125(3) . . ?
Pd5 N10 H10A 105.3 . . ?
C62 N10 Pd5 109.9(14) . . ?
C62 N10 H10A 105.3 . . ?
C63 N10 Pd5 120(2) . . ?
C63 N10 C62 110(2) . . ?
C63 N10 H10A 105.3 . . ?
C64 C63 H63A 108.1 . . ?
C64 C63 H63B 108.1 . . ?
N10 C63 C64 117(3) . . ?
N10 C63 H63A 108.1 . . ?
N10 C63 H63B 108.1 . . ?
H63A C63 H63B 107.3 . . ?
Cl1G C3G Cl2G 110.3(15) . . ?
Cl1G C3G Cl3G 114.0(15) . . ?
Cl1G C3G H3G 106.4 . . ?
Cl2G C3G H3G 106.4 . . ?
Cl3G C3G Cl2G 112.8(17) . . ?
Cl3G C3G H3G 106.4 . . ?
C4G Cl21 Cl8G 107.1(13) . . ?
C4G Cl6G Cl7G 109.3(13) . . ?
C5G Cl8G Cl21 92(2) . . ?
C5G Cl7G Cl6G 104(3) . . ?
Cl21 C4G Cl6G 117.7(16) . . ?
Cl21 C4G H4G 106.7 . . ?
Cl4G C4G Cl21 106.9(15) . . ?
Cl4G C4G Cl6G 111.7(16) . . ?
Cl4G C4G H4G 106.7 . . ?
Cl6G C4G H4G 106.7 . . ?
Cl8G C5G H5G 101.6 . . ?
Cl9G C5G Cl8G 112.9(19) . . ?
Cl9G C5G Cl7G 113(2) . . ?
Cl9G C5G H5G 101.6 . . ?
Cl7G C5G Cl8G 122(2) . . ?
Cl7G C5G H5G 101.6 . . ?
Cl17 C8G Cl18 112(2) . . ?
Cl17 C8G Cl19 121(2) . . ?
Cl17 C8G H8G 102.6 . . ?
Cl18 C8G Cl19 113(2) . . ?
Cl18 C8G H8G 102.6 . . ?
Cl19 C8G H8G 102.6 . . ?
Cl14 C6G Cl15 104.4(17) . . ?
Cl14 C6G Cl16 107.2(17) . . ?
Cl14 C6G H6G 112.5 . . ?
Cl15 C6G Cl16 107.2(17) . . ?
Cl15 C6G H6G 112.5 . . ?
Cl16 C6G H6G 112.5 . . ?
Cl13 C7G Cl1A 109.6(17) . . ?
Cl13 C7G Cl1B 104.2(16) . . ?
Cl13 C7G H7G 112.9 . . ?
Cl1A C7G H7G 112.9 . . ?
Cl1B C7G Cl1A 103.5(15) . . ?
Cl1B C7G H7G 112.9 . . ?

loop_
_geom_torsion_atom_site_label_1
_geom_torsion_atom_site_label_2
_geom_torsion_atom_site_label_3
_geom_torsion_atom_site_label_4
_geom_torsion
_geom_torsion_site_symmetry_1
_geom_torsion_site_symmetry_2
_geom_torsion_site_symmetry_3
_geom_torsion_site_symmetry_4
_geom_torsion_publ_flag
Pd3 N6 C35 C36 -168.1(10) . . . . ?
Pd3 N6 C34 C29 -20.8(13) . . . . ?
Pd3 N6 C34 C33 158.7(10) . . . . ?
Pd3 N019 C28 C25 -53.9(13) . . . . ?
Pd2 N4 C21 C22 -174.6(10) . . . . ?
Pd2 N4 C20 C15 -21.3(9) . . . . ?
Pd2 N4 C20 C19 166.0(6) . . . . ?
Pd2 N3 C14 C11 -49.9(15) . . . . ?
Pd2 N3 C15 C20 4.1(9) . . . . ?
Pd2 N3 C15 C16 -171.1(6) . . . . ?
Pd1 N1 C1 C6 6.1(14) . . . . ?
Pd1 N1 C1 C2 -166.1(10) . . . . ?
Pd1 N1 C42 C39 -55.2(15) . . . . ?
Pd1 N2 C7 C8 -164.7(11) . . . . ?
Pd4 N8 C48 C43 -7.5(19) . . . . ?
Pd4 N8 C48 C47 166.4(14) . . . . ?
Pd4 N8 C49 C50 47.2(18) . . . . ?
Pd4 N7 C43 C48 17.7(16) . . . . ?
Pd4 N7 C43 C44 -162.8(11) . . . . ?
Pd4 N7 C84 C81 173.1(10) . . . . ?
Pd6 N12 C77 C78 -65.7(18) . . . . ?
Pd6 N11 C70 C67 -63(2) . . . . ?
Pd5 N9 C57 C62 22(2) . . . . ?
Pd5 N9 C57 C58 -158.1(13) . . . . ?
Pd5 N10 C63 C64 41(4) . . . . ?
C6 N2 C7 C8 75.9(15) . . . . ?
C6 C1 C2 C3 2.3(19) . . . . ?
C6 C5 C4 C3 2.2(17) . . . . ?
N6 C34 C33 C32 176.3(11) . . . . ?
N4 C20 C15 N3 11.9(10) . . . . ?
N4 C20 C15 C16 -172.9(9) . . . . ?
N4 C20 C19 C18 172.6(10) . . . . ?
N1 C1 C2 C3 174.5(11) . . . . ?
N8 C48 C47 C46 -174.4(16) . . . . ?
N8 C49 C50 C55 -86.6(18) . . . . ?
N8 C49 C50 C51 93(2) . . . . ?
N2 C6 C1 N1 6.8(17) . . . . ?
N2 C6 C1 C2 179.2(10) . . . . ?
N2 C6 C5 C4 178.7(10) . . . . ?
N2 C7 C8 C13 85.7(16) . . . . ?
N2 C7 C8 C9 -94.5(16) . . . . ?
N7 C43 C48 N8 -7(2) . . . . ?
N7 C43 C48 C47 179.0(15) . . . . ?
N7 C43 C44 C45 -179.5(13) . . . . ?
C39 C40 C41 C36 2.3(18) . . . . ?
C71 C76 C75 C74 0.0 . . . . ?
C71 C76 N12 Pd6 16.3(11) . . . . ?
C71 C76 N12 C77 -116.2(12) . . . . ?
C71 N11 C70 C67 174.0(17) . . . . ?
C76 C71 C72 C73 0.0 . . . . ?
C76 C71 N11 Pd6 -19.9(13) . . . . ?
C76 C71 N11 C70 108.6(16) . . . . ?
C76 C75 C74 C73 0.0 . . . . ?
C76 N12 C77 C78 61.9(19) . . . . ?
C75 C76 N12 Pd6 -166.4(6) . . . . ?
C75 C76 N12 C77 61.1(15) . . . . ?
C75 C74 C73 C72 0.0 . . . . ?
C74 C73 C72 C71 0.0 . . . . ?
C72 C71 C76 C75 0.0 . . . . ?
C72 C71 C76 N12 177.4(11) . . . . ?
C72 C71 N11 Pd6 165.5(6) . . . . ?
C72 C71 N11 C70 -66.0(17) . . . . ?
C26 C25 C28 N019 97.8(14) . . . . ?
C37 C36 C35 N6 -91.3(13) . . . . ?
C37 C36 C41 C40 -2.0(18) . . . . ?
C11 C12 C13 C8 2(2) . . . . ?
C11 C10 C9 C8 1(2) . . . . ?
N3 C15 C16 C17 175.1(10) . . . . ?
C29 N019 C28 C25 71.0(16) . . . . ?
C29 C34 C33 C32 -4.1(18) . . . . ?
C29 C30 C31 C32 -4(2) . . . . ?
C1 C6 N2 Pd1 -15.9(13) . . . . ?
C1 C6 N2 C7 103.3(13) . . . . ?
C1 C6 C5 C4 -2.6(19) . . . . ?
C1 N1 C42 C39 75.4(15) . . . . ?
C36 C37 C38 C39 0.4(18) . . . . ?
C35 N6 C34 C29 103.7(12) . . . . ?
C35 N6 C34 C33 -76.7(13) . . . . ?
C35 C36 C41 C40 -176.5(11) . . . . ?
C22 C23 C24 C25 1(2) . . . . ?
C23 C22 C27 C26 -2(2) . . . . ?
C23 C22 C21 N4 -98.4(15) . . . . ?
C23 C24 C25 C26 -2.5(19) . . . . ?
C23 C24 C25 C28 177.4(12) . . . . ?
C38 C39 C40 C41 -1.1(18) . . . . ?
C38 C39 C42 N1 -77.6(17) . . . . ?
C38 C37 C36 C35 175.2(10) . . . . ?
C38 C37 C36 C41 0.7(16) . . . . ?
C40 C39 C38 C37 -0.2(18) . . . . ?
C40 C39 C42 N1 100.3(14) . . . . ?
C24 C25 C28 N019 -82.0(16) . . . . ?
N019 C29 C34 N6 9.2(16) . . . . ?
N019 C29 C34 C33 -170.4(11) . . . . ?
N019 C29 C30 C31 174.2(12) . . . . ?
C25 C26 C27 C22 0(2) . . . . ?
C27 C26 C25 C24 2.2(18) . . . . ?
C27 C26 C25 C28 -177.7(11) . . . . ?
C27 C22 C23 C24 1(2) . . . . ?
C27 C22 C21 N4 75.7(18) . . . . ?
C14 C11 C12 C13 -178.8(12) . . . . ?
C14 C11 C10 C9 177.2(13) . . . . ?
C14 N3 C15 C20 -125.4(10) . . . . ?
C14 N3 C15 C16 59.5(12) . . . . ?
C34 N6 C35 C36 70.2(14) . . . . ?
C34 C29 N019 Pd3 7.5(12) . . . . ?
C34 C29 N019 C28 -122.5(12) . . . . ?
C34 C29 C30 C31 0(2) . . . . ?
C34 C33 C32 C31 0(2) . . . . ?
C41 C36 C35 N6 83.2(16) . . . . ?
C30 C29 N019 Pd3 -167.4(10) . . . . ?
C30 C29 N019 C28 62.6(15) . . . . ?
C30 C29 C34 N6 -176.0(11) . . . . ?
C30 C29 C34 C33 4.4(18) . . . . ?
C21 N4 C20 C15 102.9(10) . . . . ?
C21 N4 C20 C19 -69.8(11) . . . . ?
C21 C22 C23 C24 175.5(12) . . . . ?
C21 C22 C27 C26 -175.9(12) . . . . ?
C12 C11 C14 N3 90.8(15) . . . . ?
C12 C11 C10 C9 0(2) . . . . ?
C7 C8 C13 C12 179.2(12) . . . . ?
C7 C8 C9 C10 179.3(13) . . . . ?
N12 C76 C75 C74 -177.2(13) . . . . ?
N12 C77 C78 C83 -86.4(19) . . . . ?
N12 C77 C78 C79 94.4(19) . . . . ?
C43 N7 C84 C81 -66.5(14) . . . . ?
C43 C48 C47 C46 -1(3) . . . . ?
C13 C8 C9 C10 -1(2) . . . . ?
C48 N8 C49 C50 -76(2) . . . . ?
C48 C43 C44 C45 0(2) . . . . ?
C48 C47 C46 C45 2(3) . . . . ?
C2 C3 C4 C5 0.1(19) . . . . ?
C44 C43 C48 N8 173.4(14) . . . . ?
C44 C43 C48 C47 -1(2) . . . . ?
C44 C45 C46 C47 -3(3) . . . . ?
C42 N1 C1 C6 -127.8(12) . . . . ?
C42 N1 C1 C2 60.0(14) . . . . ?
C42 C39 C38 C37 177.7(11) . . . . ?
C42 C39 C40 C41 -179.1(11) . . . . ?
C20 N4 C21 C22 62.6(15) . . . . ?
C20 C15 C16 C17 0.0 . . . . ?
C15 N3 C14 C11 75.0(15) . . . . ?
C15 C20 C19 C18 0.0 . . . . ?
C15 C16 C17 C18 0.0 . . . . ?
C16 C17 C18 C19 0.0 . . . . ?
C17 C18 C19 C20 0.0 . . . . ?
C19 C20 C15 N3 -175.2(10) . . . . ?
C19 C20 C15 C16 0.0 . . . . ?
C10 C11 C14 N3 -86.4(17) . . . . ?
C10 C11 C12 C13 -2(2) . . . . ?
C33 C32 C31 C30 4(2) . . . . ?
C9 C8 C13 C12 -1(2) . . . . ?
C80 C81 C84 N7 103.7(16) . . . . ?
C80 C81 C82 C83 0(2) . . . . ?
C80 C79 C78 C83 0(2) . . . . ?
C80 C79 C78 C77 178.7(15) . . . . ?
C81 C80 C79 C78 0(2) . . . . ?
C81 C82 C83 C78 -1(2) . . . . ?
C84 N7 C43 C48 -104.5(15) . . . . ?
C84 N7 C43 C44 75.0(16) . . . . ?
C84 C81 C82 C83 179.3(14) . . . . ?
C5 C6 N2 Pd1 163.0(9) . . . . ?
C5 C6 N2 C7 -77.8(13) . . . . ?
C5 C6 C1 N1 -171.9(12) . . . . ?
C5 C6 C1 C2 0(2) . . . . ?
C82 C81 C84 N7 -75.1(17) . . . . ?
C82 C83 C78 C79 1(2) . . . . ?
C82 C83 C78 C77 -178.5(15) . . . . ?
C46 C45 C44 C43 2(2) . . . . ?
C79 C80 C81 C84 -179.1(14) . . . . ?
C79 C80 C81 C82 0(2) . . . . ?
N11 C71 C76 C75 -174.4(12) . . . . ?
N11 C71 C76 N12 3.0(14) . . . . ?
N11 C71 C72 C73 174.8(11) . . . . ?
N11 C70 C67 C68 -75(4) . . . . ?
N11 C70 C67 C66 98(3) . . . . ?
C4 C3 C2 C1 -2.5(19) . . . . ?
C49 N8 C48 C43 119.5(17) . . . . ?
C49 N8 C48 C47 -67(2) . . . . ?
C49 C50 C51 C52 178.8(15) . . . . ?
C55 C50 C51 C52 -2(3) . . . . ?
C50 C55 C54 C53 -3(3) . . . . ?
C50 C51 C52 C53 4(3) . . . . ?
C51 C52 C53 C56 -178.7(18) . . . . ?
C51 C52 C53 C54 -5(3) . . . . ?
C70 C67 C68 C69 179(4) . . . . ?
C70 C67 C66 C65 -180(3) . . . . ?
C52 C53 C54 C55 5(4) . . . . ?
C56 C53 C54 C55 179(2) . . . . ?
C56 N9 C57 C62 -98(2) . . . . ?
C56 N9 C57 C58 82(3) . . . . ?
C53 C56 N9 Pd5 -179(2) . . . . ?
C53 C56 N9 C57 -57(3) . . . . ?
N9 C56 C53 C52 93(3) . . . . ?
N9 C56 C53 C54 -80(3) . . . . ?
N9 C57 C62 C61 -179.8(19) . . . . ?
N9 C57 C62 N10 -11(2) . . . . ?
N9 C57 C58 C59 180(2) . . . . ?
C54 C55 C50 C49 -179.0(17) . . . . ?
C54 C55 C50 C51 2(3) . . . . ?
C67 C66 C65 C64 8(7) . . . . ?
C69 C64 C63 N10 -77(5) . . . . ?
C68 C67 C66 C65 -6(5) . . . . ?
C68 C69 C64 C65 6(6) . . . . ?
C68 C69 C64 C63 169(4) . . . . ?
C57 C62 C61 C60 0.0 . . . . ?
C57 C62 N10 Pd5 -5(2) . . . . ?
C57 C62 N10 C63 128.9(19) . . . . ?
C62 C57 C58 C59 0.0 . . . . ?
C62 C61 C60 C59 0.0 . . . . ?
C62 N10 C63 C64 -88(3) . . . . ?
C61 C62 N10 Pd5 163.7(12) . . . . ?
C61 C62 N10 C63 -62(2) . . . . ?
C61 C60 C59 C58 0.0 . . . . ?
C60 C59 C58 C57 0.0 . . . . ?
C58 C57 C62 C61 0.0 . . . . ?
C58 C57 C62 N10 169(2) . . . . ?
C66 C67 C68 C69 6(6) . . . . ?
C66 C65 C64 C69 -7(7) . . . . ?
C66 C65 C64 C63 -170(4) . . . . ?
C65 C64 C63 N10 84(5) . . . . ?
C64 C69 C68 C67 -6(7) . . . . ?
N10 C62 C61 C60 -168(2) . . . . ?
Cl21 Cl8G C5G Cl9G -85(3) . . . . ?
Cl21 Cl8G C5G Cl7G 55(4) . . . . ?
Cl6G Cl7G C5G Cl8G -86(4) . . . . ?
Cl6G Cl7G C5G Cl9G 54(3) . . . . ?
Cl8G Cl21 C4G Cl4G 167.2(14) . . . . ?
Cl8G Cl21 C4G Cl6G -66(2) . . . . ?
Cl7G Cl6G C4G Cl21 41(3) . . . . ?
Cl7G Cl6G C4G Cl4G 165.4(16) . . . . ?
C4G Cl6G Cl7G C5G 26(2) . . . . ?

_shelx_res_file                  
;
TITL shelxt_a_a.res in P2(1)/c
    13331.res
    created by SHELXL-2018/3 at 13:32:20 on 07-Oct-2021
REM Old TITL SHELXT_a.res in P2(1)/c
REM SHELXT solution in P2(1)/c
REM R1 0.312, Rweak 0.039, Alpha 0.080, Orientation as input
REM Formula found by SHELXT: C72 Cl7G N32 Pd5 O10
CELL 1.54187 19.4857 51.838 14.3167 90 90.706 90
ZERR 4 0.0002 0.0007 0.0001 0 0.001 0
LATT 1
SYMM -X,0.5+Y,0.5-Z
SFAC C H Cl N O Pd
UNIT 357 361 87 52 8 24
DFIX 2.88 Pd2 C20
SIMU 0.001 0.02 2 O3G O1G O2G
DFIX 1.7 C6G Cl15
DFIX 2.88 Pd2 C15
DFIX 1.7 C6G Cl14
DFIX 1.7 C6G Cl16
DFIX 2.88 Pd5 C57
DFIX 2.88 Pd5 C62
DFIX 2.7 Cl14 Cl15
DFIX 1.5 N9 C57
DFIX 2.7 Cl14 Cl16
DFIX 2 N10 Pd5
DFIX 2.7 Cl15 Cl16
DFIX 2 N9 Pd5
DFIX 1.5 C62 N10
DFIX 1.5 N10 C63
DFIX 1.5 C63 C64
DFIX 1.7 C3G Cl3G
DFIX 1.7 C3G Cl1G
DFIX 1.7 Cl2G C3G
DFIX 1.7 C4G Cl6G
DFIX 1.7 C8G Cl19
DFIX 1.7 C4G Cl21
DFIX 1.7 Cl7G C5G
DFIX 1.7 C4G Cl4G
DFIX 1.7 C5G Cl9G
DFIX 1.7 C8G Cl18
DFIX 1.7 C8G Cl17
DFIX 1.7 C5G Cl8G
DFIX 1.7 Cl1B C7G
DFIX 1.7 C7G Cl1A
DFIX 1.7 Cl13 C7G
DFIX 2.7 Cl1A Cl13
DFIX 2.7 Cl1B Cl1A
DFIX 2.7 Cl13 Cl1B
RIGU C72 C71 C76 C75 C74 C73
RIGU 0.001 0.001 C60 C61 C62 C57 C58 C59 N10 N9 C63 C56 C7G Cl1A
RIGU C5G Cl9G Cl18 C8G Cl14 C6G C2G O1G Cl13 Cl1A Cl16 Cl1B N1G C3G Cl2G =
 CL21 CL7G CL4G O3G CL6G CL15 C7G CL17 CL3G C1G CL8G CL1G C4G CL19
RIGU 0.001 0.001 Cl15 C6G Cl18 Cl16 Cl1A C8G Cl3G Cl21 Cl7G O2G Cl13 C4G =
 O3G C2G CL14 O1G CL2G CL4G CL17 CL19 C3G C5G CL1B CL1G C7G N1G CL6G CL8G =
 CL9G C1G
ISOR C76 N12 N10 C62 N9
ISOR 0.01 0.01 N11 N12
ISOR 0.05 0.1 C59 C60 C61 C62 C57 C58
ISOR 0.01 0.02 O2G O1G
DELU 0.001 0.001 C6 C1
SIMU 0.001 0.002 2 N2 C6 C5 C4 C3 C2 C1 N1
ISOR 0.01 0.02 C71 C76

L.S. 6
PLAN  103
TEMP -180.15
CONF
BOND $H
LIST 6
MORE -1
fmap 2
acta
OMIT 1 0 2
OMIT 2 8 0
OMIT 2 10 1
OMIT 0 6 0
OMIT 0 14 0
OMIT 3 1 0
OMIT 1 3 0
OMIT 2 0 0
OMIT 0 6 1
OMIT 1 1 0
OMIT 18 4 7
OMIT 18 1 6
OMIT -4 2 1
OMIT 0 2 1
OMIT 16 1 6
OMIT 18 2 7
OMIT 1 5 0
OMIT 0 5 3
OMIT 4 1 0
OMIT 4 8 0
OMIT 4 4 0
OMIT 3 11 3
OMIT 13 1 0
OMIT 18 6 7
OMIT -3 0 2
OMIT -18 2 5
OMIT 1 5 2
OMIT -2 2 1
OMIT 3 0 2
OMIT 16 3 6
OMIT 17 2 9
OMIT 14 1 0
OMIT -3 4 1
OMIT 15 14 4
OMIT 4 6 2
OMIT 3 2 17
OMIT 6 11 1
OMIT 3 6 1
OMIT 14 9 7
OMIT 9 20 6
OMIT 15 16 4
OMIT -6 5 1
OMIT -4 7 1
OMIT 9 22 6
OMIT 17 1 2
OMIT -13 1 12
OMIT -1 0 2
OMIT 13 5 6
OMIT -20 1 4
OMIT 20 1 0
OMIT -18 2 1
OMIT -2 15 3
OMIT -21 5 2
OMIT 20 13 5
REM <olex2.extras>
REM <HklSrc "%./SHELXT_a.hkl">
REM </olex2.extras>

WGHT    0.145800  256.278809
EXTI    0.000110
FVAR       0.12997
PD3   6    0.918504    0.488311    0.487255    11.00000    0.02810    0.09336 =
         0.01512   -0.00644    0.00017    0.00025
PD2   6    0.468133    0.485941    0.672901    11.00000    0.03170    0.09231 =
         0.02923   -0.00589   -0.00031   -0.00545
PD1   6    0.790103    0.522194    1.097782    11.00000    0.03397    0.11038 =
         0.02149   -0.00266    0.00035    0.00004
PD4   6    0.930285    0.577198    0.783348    11.00000    0.05304    0.10557 =
         0.02708   -0.00995    0.00461    0.00107
PD6   6    0.699395    0.662865    0.264235    11.00000    0.10699    0.07299 =
         0.11097    0.02208    0.00397   -0.00170
CL5   3    0.923157    0.492771    0.327255    11.00000    0.03713    0.10137 =
         0.01611   -0.00501   -0.00275   -0.00167
PD5   6    0.837989    0.748251    0.723780    11.00000    0.40647    0.13742 =
         0.19704   -0.09304    0.15079   -0.11010
CL6   3    0.919572    0.532341    0.515026    11.00000    0.03553    0.09165 =
         0.02411   -0.00982   -0.00218    0.00337
CL3   3    0.374283    0.502332    0.748616    11.00000    0.03551    0.10853 =
         0.03750   -0.00460    0.00017    0.00271
CL4   3    0.495799    0.525298    0.609611    11.00000    0.05607    0.08906 =
         0.03723   -0.00930    0.00417   -0.01261
CL1   3    0.876645    0.550326    1.131025    11.00000    0.04055    0.11086 =
         0.04985   -0.00408   -0.00064   -0.01035
CL2   3    0.712639    0.554683    1.066769    11.00000    0.04888    0.11251 =
         0.03901    0.00140    0.00368    0.00557
CL7   3    1.026299    0.584924    0.696186    11.00000    0.05203    0.10895 =
         0.03833   -0.01588    0.00761   -0.00132
CL8   3    0.991164    0.575807    0.921163    11.00000    0.06835    0.14049 =
         0.03549   -0.01108   -0.00180    0.00201
CL12  3    0.589961    0.650702    0.228916    11.00000    0.10015    0.10519 =
         0.16940    0.03476   -0.00245   -0.00469
CL11  3    0.660287    0.702485    0.310475    11.00000    0.15403    0.08722 =
         0.19534    0.01334    0.02272    0.02100
PART -1
C6    1    0.743938    0.468896    1.109332    11.00000    0.04416    0.11498 =
         0.01956   -0.00284   -0.00116   -0.00563
PART 0
N6    4    0.926668    0.481041    0.627023    11.00000    0.02499    0.08955 =
         0.02397   -0.00201    0.00022   -0.00135
AFIX  13
H6    2    0.964962    0.491871    0.652666    11.00000   -1.20000
AFIX   0
N4    4    0.548826    0.468829    0.605576    11.00000    0.03356    0.08404 =
         0.03284   -0.00663    0.00261   -0.00194
AFIX  13
H4    2    0.547412    0.474787    0.539147    11.00000   -1.20000
AFIX   0
N1    4    0.848465    0.491000    1.131362    11.00000    0.04421    0.11504 =
         0.01940   -0.00240   -0.00141   -0.00537
AFIX  13
H1    2    0.863361    0.493988    1.197574    11.00000   -1.20000
AFIX   0

PART 1
CL1G  3    0.827379    0.391229    0.783227    11.00000    0.23029    0.20945 =
         0.17044    0.05389    0.02417   -0.01520

PART 0
N8    4    0.838355    0.571567    0.851756    11.00000    0.06948    0.12143 =
         0.02258   -0.01064    0.00994    0.00627
AFIX  13
H8    2    0.844641    0.556439    0.894348    11.00000   -1.20000
AFIX   0

N2    4    0.718530    0.494804    1.065965    11.00000    0.04385    0.11487 =
         0.01949   -0.00304   -0.00098   -0.00552
PART -1
AFIX  13
H2    2    0.674028    0.499690    1.095179    11.00000   -1.20000
AFIX   0

PART 0
N7    4    0.870082    0.576841    0.663885    11.00000    0.04981    0.08557 =
         0.02852   -0.01483    0.01362   -0.00145
AFIX  13
H7    2    0.892418    0.565472    0.616716    11.00000   -1.20000
AFIX   0
CL10  3    0.838830    0.787073    0.644167    11.00000    0.65489    0.11148 =
         0.27434   -0.09556    0.30146   -0.14229

C39   1    0.900221    0.486738    0.973776    11.00000    0.02362    0.13168 =
         0.02250   -0.00075    0.00189    0.01401
AFIX  66
C71   1    0.835110    0.654944    0.230380    11.00000    0.09641    0.04192 =
         0.03760    0.02129    0.02773    0.00364
C76   1    0.805637    0.633231    0.189430    11.00000    0.09885    0.08022 =
         0.06803    0.00612    0.00655    0.00807
C75   1    0.845222    0.616906    0.135049    11.00000    0.13366    0.11969 =
         0.03712   -0.00504   -0.00929    0.03991
AFIX  43
H75   2    0.825079    0.602066    0.107062    11.00000   -1.20000
AFIX  65
C74   1    0.914280    0.622293    0.121618    11.00000    0.13944    0.19263 =
         0.03525    0.02011    0.01241    0.02754
AFIX  43
H74   2    0.941334    0.611136    0.084451    11.00000   -1.20000
AFIX  65
C73   1    0.943753    0.644006    0.162567    11.00000    0.10085    0.17179 =
         0.09929    0.04145    0.03048    0.01408
AFIX  43
H73   2    0.990951    0.647688    0.153388    11.00000   -1.20000
AFIX  65
C72   1    0.904169    0.660332    0.216948    11.00000    0.10601    0.14634 =
         0.08076    0.02358    0.01643   -0.01341
AFIX  43
H72   2    0.924313    0.675171    0.244935    11.00000   -1.20000
AFIX   0

C26   1    0.749053    0.468848    0.460231    11.00000    0.03865    0.09510 =
         0.02277    0.00252    0.00640   -0.01116
AFIX  43
H26   2    0.760426    0.476624    0.402364    11.00000   -1.20000
AFIX   0

PART 1
CL2G  3    0.684600    0.383099    0.769995    11.00000    0.22397    0.20987 =
         0.24159    0.01689    0.03948    0.00887

PART 0
C37   1    0.858187    0.465146    0.832993    11.00000    0.02357    0.10206 =
         0.02511   -0.01093    0.00194   -0.00419
AFIX  43
H37   2    0.839539    0.450318    0.803077    11.00000   -1.20000
AFIX   0
C11   1    0.523904    0.458360    0.864888    11.00000    0.03065    0.10520 =
         0.04094    0.01143   -0.00285    0.00072
N3    4    0.449836    0.449412    0.726139    11.00000    0.02833    0.08678 =
         0.04841    0.00404    0.00418   -0.00971
AFIX  13
H3    2    0.401007    0.445221    0.710075    11.00000   -1.20000
AFIX   0
C29   1    0.934919    0.437443    0.564264    11.00000    0.02699    0.09947 =
         0.03661   -0.00412    0.00044    0.00298
C1    1    0.805894    0.467475    1.134453    11.00000    0.04442    0.11515 =
         0.01987   -0.00256   -0.00154   -0.00537
C36   1    0.871845    0.488292    0.781879    11.00000    0.02140    0.10275 =
         0.02469   -0.00511   -0.00444    0.00513
C35   1    0.861578    0.488316    0.678597    11.00000    0.02383    0.11355 =
         0.02284   -0.00953    0.00663    0.00715
AFIX  23
H35A  2    0.846538    0.505695    0.658273    11.00000   -1.20000
H35B  2    0.824723    0.475947    0.661841    11.00000   -1.20000
AFIX   0
C22   1    0.676966    0.467830    0.596039    11.00000    0.03323    0.10816 =
         0.02377    0.00040   -0.00340   -0.01016
C23   1    0.713212    0.446563    0.626079    11.00000    0.03422    0.10330 =
         0.03688    0.00303    0.01223   -0.01123
AFIX  43
H23   2    0.701031    0.438586    0.683271    11.00000   -1.20000
AFIX   0
C38   1    0.873595    0.465245    0.929940    11.00000    0.03860    0.10314 =
         0.02966   -0.00070    0.00761   -0.00225
AFIX  43
H38   2    0.865364    0.450123    0.965573    11.00000   -1.20000
AFIX   0
C40   1    0.912609    0.508855    0.922674    11.00000    0.03422    0.10387 =
         0.02612   -0.01606    0.00005   -0.00403
AFIX  43
H40   2    0.930195    0.523890    0.952412    11.00000   -1.20000
AFIX   0
C24   1    0.766661    0.436495    0.575632    11.00000    0.03006    0.09158 =
         0.04249    0.00582    0.00266   -0.00509
AFIX  43
H24   2    0.790297    0.421648    0.597905    11.00000   -1.20000
AFIX   0
N019  4    0.911813    0.448649    0.472753    11.00000    0.04886    0.10246 =
         0.02083   -0.01117   -0.00157   -0.00128
AFIX  13
H019  2    0.947340    0.443680    0.426261    11.00000   -1.20000
AFIX   0
C25   1    0.786156    0.447932    0.492436    11.00000    0.01661    0.09725 =
         0.02708   -0.00542    0.00379   -0.01067
C27   1    0.695498    0.478516    0.511730    11.00000    0.04065    0.07560 =
         0.05002   -0.00275   -0.00196    0.00215
AFIX  43
H27   2    0.670627    0.492962    0.488472    11.00000   -1.20000
AFIX   0
C14   1    0.456513    0.446920    0.828792    11.00000    0.03764    0.10404 =
         0.03516    0.00100    0.00580   -0.00698
AFIX  23
H14A  2    0.454296    0.428457    0.846185    11.00000   -1.20000
H14B  2    0.417666    0.455874    0.858726    11.00000   -1.20000
AFIX   0
C34   1    0.946349    0.454565    0.636658    11.00000    0.03021    0.09370 =
         0.03662   -0.00339    0.00568   -0.00923

PART 1
CL3G  3    0.745110    0.395670    0.947980    11.00000    0.39447    0.23612 =
         0.16150    0.02448    0.05860    0.10280

PART 0
N1G   4    0.331973    0.446502    0.596436    11.00000    0.05041    0.10429 =
         0.05519   -0.01918   -0.01091   -0.00011

C41   1    0.898826    0.508761    0.826281    11.00000    0.02768    0.11070 =
         0.02635   -0.01075   -0.00514    0.00260
AFIX  43
H41   2    0.909002    0.523787    0.791077    11.00000   -1.20000
AFIX   0
C30   1    0.949170    0.411489    0.572226    11.00000    0.03605    0.10508 =
         0.04348   -0.00490    0.00047   -0.00296
AFIX  43
H30   2    0.940527    0.400090    0.521472    11.00000   -1.20000
AFIX   0
C21   1    0.615623    0.477601    0.647412    11.00000    0.03070    0.10067 =
         0.03924   -0.01026    0.00202   -0.01105
AFIX  23
H21A  2    0.618507    0.471651    0.713051    11.00000   -1.20000
H21B  2    0.616680    0.496694    0.647842    11.00000   -1.20000
AFIX   0
C12   1    0.525161    0.484215    0.891308    11.00000    0.03925    0.10584 =
         0.03126   -0.00105   -0.00309    0.00611
AFIX  43
H12   2    0.484278    0.494166    0.887636    11.00000   -1.20000
AFIX   0
C7    1    0.709408    0.494889    0.959591    11.00000    0.02715    0.13269 =
         0.02256    0.00080   -0.01020   -0.00487
AFIX  23
H7A   2    0.707529    0.512988    0.937635    11.00000   -1.20000
H7B   2    0.750068    0.486694    0.931305    11.00000   -1.20000
AFIX   0

C1G   1    0.284949    0.456041    0.624038    11.00000    0.05547    0.07325 =
         0.03966    0.01473    0.00168   -0.00195
N12   4    0.736724    0.629211    0.210994    11.00000    0.08144    0.08490 =
         0.06447    0.00214   -0.00325   -0.00011
AFIX  13
H12A  2    0.712610    0.626887    0.149508    11.00000   -1.20000
AFIX   0

C8    1    0.646561    0.481190    0.925962    11.00000    0.02813    0.13527 =
         0.02663   -0.00388   -0.00872    0.00248
C3    1    0.788922    0.424911    1.182771    11.00000    0.04577    0.11566 =
         0.02145   -0.00248   -0.00150   -0.00525
AFIX  43
H3A   2    0.805799    0.409142    1.207857    11.00000   -1.20000
AFIX   0

C43   1    0.803824    0.565446    0.688649    11.00000    0.03459    0.08027 =
         0.03784    0.00063    0.00846   -0.01082
C13   1    0.583681    0.495204    0.921942    11.00000    0.04521    0.11782 =
         0.02217    0.00308   -0.00473   -0.00193
AFIX  43
H13   2    0.583129    0.512725    0.941374    11.00000   -1.20000
AFIX   0

C45   1    0.695200    0.545562    0.646296    11.00000    0.05077    0.09734 =
         0.03890   -0.00671    0.00814    0.00221
AFIX  43
H45   2    0.664122    0.538752    0.600984    11.00000   -1.20000
AFIX   0
C48   1    0.787562    0.564380    0.781556    11.00000    0.04063    0.11344 =
         0.03097    0.00318    0.00065   -0.00323

C2G   1    0.221784    0.468228    0.656288    11.00000    0.05206    0.08809 =
         0.03269   -0.00189   -0.00961   -0.00015
AFIX 133
H2GA  2    0.192114    0.472220    0.602442    11.00000   -1.50000
H2GB  2    0.233122    0.484192    0.689739    11.00000   -1.50000
H2GC  2    0.197814    0.456433    0.698283    11.00000   -1.50000
AFIX   0

C2    1    0.829920    0.444563    1.174753    11.00000    0.04527    0.11551 =
         0.02083   -0.00245   -0.00158   -0.00521
AFIX  43
H2A   2    0.876130    0.443356    1.196241    11.00000   -1.20000
AFIX   0

C44   1    0.757710    0.556031    0.619579    11.00000    0.04523    0.07902 =
         0.03231   -0.00266    0.00687    0.00225
AFIX  43
H44   2    0.769343    0.556852    0.555403    11.00000   -1.20000
AFIX   0

C42   1    0.914401    0.487273    1.078453    11.00000    0.03498    0.11863 =
         0.02987   -0.01106    0.00783    0.00628
AFIX  23
H42A  2    0.936293    0.470867    1.097940    11.00000   -1.20000
H42B  2    0.946515    0.501521    1.093485    11.00000   -1.20000
AFIX  66
C20   1    0.536940    0.441293    0.605368    11.00000    0.04629    0.09519 =
         0.03947   -0.00190   -0.01457    0.00326
C15   1    0.492774    0.431230    0.671603    11.00000    0.05810    0.07644 =
         0.06180   -0.01915    0.00487   -0.00674
C16   1    0.485653    0.404676    0.680851    11.00000    0.04381    0.09591 =
         0.09513    0.00764    0.00798   -0.00726
AFIX  43
H16   2    0.455467    0.397798    0.726119    11.00000   -1.20000
AFIX  65
C17   1    0.522699    0.388184    0.623863    11.00000    0.09362    0.08163 =
         0.13034   -0.01486    0.03519   -0.01680
AFIX  43
H17   2    0.517832    0.370035    0.630184    11.00000   -1.20000
AFIX  65
C18   1    0.566865    0.398246    0.557628    11.00000    0.06309    0.09265 =
         0.16561   -0.01842    0.03757   -0.00204
AFIX  43
H18   2    0.592184    0.386975    0.518681    11.00000   -1.20000
AFIX  65
C19   1    0.573987    0.424801    0.548380    11.00000    0.05358    0.10369 =
         0.08988   -0.02287    0.00573    0.00467
AFIX  43
H19   2    0.604173    0.431678    0.503111    11.00000   -1.20000
AFIX   0
C10   1    0.584337    0.444529    0.868840    11.00000    0.04812    0.10980 =
         0.04485   -0.00159   -0.00066   -0.00145
AFIX  43
H10   2    0.584146    0.426876    0.851027    11.00000   -1.20000
AFIX   0
C33   1    0.978427    0.445008    0.719608    11.00000    0.04329    0.11707 =
         0.01942   -0.00543   -0.00383   -0.00795
AFIX  43
H33   2    0.989863    0.456424    0.769323    11.00000   -1.20000
AFIX   0
C9    1    0.645803    0.455918    0.898465    11.00000    0.04197    0.11957 =
         0.04110   -0.00748   -0.00859    0.01723
AFIX  43
H9    2    0.687023    0.446129    0.899519    11.00000   -1.20000
AFIX   0
C32   1    0.992851    0.418829    0.727166    11.00000    0.04096    0.10151 =
         0.04400    0.01478    0.00691   -0.00461
AFIX  43
H32   2    1.014307    0.412355    0.782306    11.00000   -1.20000
AFIX   0

C80   1    0.760176    0.612914    0.523504    11.00000    0.06225    0.06490 =
         0.06167   -0.00032    0.01603    0.00683
AFIX  43
H80   2    0.736587    0.618513    0.577529    11.00000   -1.20000
AFIX   0
C81   1    0.828546    0.604310    0.531536    11.00000    0.07273    0.05827 =
         0.04701   -0.00367    0.00525   -0.00331

C31   1    0.976420    0.402345    0.655950    11.00000    0.06815    0.09000 =
         0.05929    0.01143    0.00252    0.01351
AFIX  43
H31   2    0.983742    0.384353    0.663800    11.00000   -1.20000
AFIX   0

C47   1    0.724331    0.554035    0.807889    11.00000    0.04949    0.13817 =
         0.03262    0.00540    0.01073   -0.00750
AFIX  43
H47   2    0.712861    0.553101    0.872102    11.00000   -1.20000
AFIX   0
C84   1    0.864196    0.603493    0.623958    11.00000    0.07122    0.07252 =
         0.03697   -0.00926    0.00616   -0.00966
AFIX  23
H84A  2    0.838910    0.614513    0.668316    11.00000   -1.20000
H84B  2    0.910814    0.610813    0.617386    11.00000   -1.20000
AFIX   0

C28   1    0.845909    0.438550    0.436250    11.00000    0.02965    0.10538 =
         0.02913   -0.01626    0.00384   -0.00787
AFIX  23
H28A  2    0.846988    0.419459    0.437529    11.00000   -1.20000
H28B  2    0.839727    0.444051    0.370464    11.00000   -1.20000
AFIX   0
C5    1    0.692425    0.450103    1.116444    11.00000    0.04521    0.11555 =
         0.02095   -0.00264   -0.00112   -0.00565
AFIX  43
H5    2    0.645798    0.452531    1.098372    11.00000   -1.20000
AFIX   0

C82   1    0.862658    0.596049    0.452621    11.00000    0.04516    0.09853 =
         0.04291   -0.00128    0.00209   -0.00300
AFIX  43
H82   2    0.908665    0.590068    0.457111    11.00000   -1.20000
AFIX   0
C46   1    0.679001    0.545264    0.741428    11.00000    0.06289    0.08962 =
         0.06380   -0.00130    0.01394   -0.00682
AFIX  43
H46   2    0.635632    0.538836    0.760134    11.00000   -1.20000
AFIX   0
C83   1    0.827971    0.596654    0.365306    11.00000    0.08506    0.07929 =
         0.03506   -0.00346    0.01028    0.00419
AFIX  43
H83   2    0.851484    0.591178    0.311056    11.00000   -1.20000
AFIX   0
C79   1    0.727232    0.613261    0.437609    11.00000    0.06168    0.06790 =
         0.06812    0.00706   -0.00620    0.00488
AFIX  43
H79   2    0.681172    0.619212    0.433764    11.00000   -1.20000
AFIX   0
N11   4    0.802231    0.670612    0.290034    11.00000    0.09915    0.08137 =
         0.10057    0.01678   -0.00376   -0.00534
AFIX  13
H11   2    0.810473    0.688635    0.267933    11.00000   -1.20000
AFIX   0

C4    1    0.719950    0.426870    1.154597    11.00000    0.04587    0.11573 =
         0.02165   -0.00255   -0.00127   -0.00559
AFIX  43
H4A   2    0.690788    0.412312    1.161129    11.00000   -1.20000
AFIX   0

C77   1    0.723430    0.605041    0.264209    11.00000    0.09303    0.07862 =
         0.05863   -0.00022   -0.02233   -0.00633
AFIX  23
H77A  2    0.673448    0.603166    0.273786    11.00000   -1.20000
H77B  2    0.739169    0.590048    0.227382    11.00000   -1.20000
AFIX   0
CL9   3    0.953796    0.746437    0.727655    11.00000    0.35345    0.34217 =
         0.30327   -0.11529    0.12877   -0.21792
C78   1    0.759389    0.605166    0.356498    11.00000    0.08770    0.05686 =
         0.05018    0.00206   -0.02132   -0.00432
C49   1    0.815594    0.594045    0.910803    11.00000    0.09088    0.13424 =
         0.03426   -0.02156    0.01205   -0.00184
AFIX  23
H49A  2    0.844479    0.594799    0.968111    11.00000   -1.20000
H49B  2    0.767535    0.591221    0.929979    11.00000   -1.20000
AFIX   0
C55   1    0.884704    0.632935    0.863382    11.00000    0.09364    0.14695 =
         0.07337   -0.03950    0.02953   -0.02159
AFIX  43
H55   2    0.922918    0.625712    0.895877    11.00000   -1.20000
AFIX   0
C50   1    0.820391    0.619661    0.859717    11.00000    0.10722    0.13001 =
         0.05507   -0.04570    0.02343   -0.01783
C51   1    0.764532    0.630323    0.808803    11.00000    0.09877    0.10394 =
         0.07777   -0.03838    0.02361    0.00923
AFIX  43
H51   2    0.722465    0.621096    0.805053    11.00000   -1.20000
AFIX   0
C70   1    0.823294    0.669941    0.389883    11.00000    0.10435    0.08136 =
         0.09590   -0.00504   -0.00581   -0.01574
AFIX  23
H70A  2    0.873669    0.672298    0.393677    11.00000   -1.20000
H70B  2    0.812972    0.652563    0.414713    11.00000   -1.20000
AFIX   0
C52   1    0.769944    0.653772    0.764657    11.00000    0.12806    0.09566 =
         0.08203   -0.03822    0.00920    0.00446
AFIX  43
H52   2    0.731848    0.661494    0.733469    11.00000   -1.20000
AFIX   0
C56   1    0.841513    0.693179    0.719153    11.00000    0.20635    0.13937 =
         0.12198   -0.05548    0.05111   -0.04176
AFIX  23
H56A  2    0.887733    0.694815    0.691822    11.00000   -1.20000
H56B  2    0.807198    0.694623    0.667849    11.00000   -1.20000
AFIX   0
C53   1    0.834558    0.665743    0.767944    11.00000    0.17972    0.11980 =
         0.07321   -0.02754    0.01979   -0.03514
N9    4    0.830221    0.715430    0.790950    11.00000    0.23186    0.15938 =
         0.14531   -0.08071    0.06631   -0.06874
AFIX  13
H9A   2    0.866908    0.714565    0.840310    11.00000   -1.20000
AFIX   0
C54   1    0.890059    0.655863    0.819896    11.00000    0.16592    0.15474 =
         0.07133   -0.04665    0.02559   -0.06964
AFIX  43
H54   2    0.931622    0.665386    0.824438    11.00000   -1.20000
AFIX   0
C67   1    0.790083    0.689812    0.453158    11.00000    0.14817    0.07423 =
         0.14053    0.00902    0.04111   -0.02094
C69   1    0.780857    0.733654    0.504784    11.00000    0.30863    0.08226 =
         0.15955   -0.02805    0.09672   -0.06278
AFIX  43
H69   2    0.799835    0.750532    0.503905    11.00000   -1.20000
AFIX   0
C68   1    0.808119    0.715022    0.451994    11.00000    0.26619    0.10260 =
         0.10875   -0.02061    0.04702   -0.04301
AFIX  43
H68   2    0.843190    0.719944    0.410067    11.00000   -1.20000
AFIX  66
C57   1    0.761758    0.712875    0.835823    11.00000    0.25001    0.12002 =
         0.18628   -0.06232    0.09725   -0.04322
C62   1    0.711406    0.728436    0.795537    11.00000    0.24788    0.12687 =
         0.23224   -0.02669    0.10207   -0.04914
C61   1    0.645090    0.728140    0.830199    11.00000    0.25005    0.20785 =
         0.27014    0.03086    0.11106   -0.02815
AFIX  43
H61   2    0.610677    0.738776    0.802665    11.00000   -1.20000
AFIX  65
C60   1    0.629126    0.712283    0.905148    11.00000    0.25157    0.19529 =
         0.26156    0.02103    0.11823   -0.01787
AFIX  43
H60   2    0.583803    0.712080    0.928838    11.00000   -1.20000
AFIX  65
C59   1    0.679478    0.696721    0.945435    11.00000    0.25247    0.18653 =
         0.24294    0.00361    0.11489   -0.01680
AFIX  43
H59   2    0.668567    0.685883    0.996659    11.00000   -1.20000
AFIX  65
C58   1    0.745793    0.697017    0.910773    11.00000    0.24718    0.13447 =
         0.19754   -0.04812    0.09931   -0.03485
AFIX  43
H58   2    0.780206    0.686381    0.938308    11.00000   -1.20000
AFIX   0
C66   1    0.735637    0.684424    0.507817    11.00000    0.20169    0.07074 =
         0.17302   -0.03027    0.07334    0.00471
AFIX  43
H66   2    0.717280    0.667446    0.507096    11.00000   -1.20000
AFIX   0
C65   1    0.707283    0.701862    0.561853    11.00000    0.18808    0.09520 =
         0.21196   -0.00711    0.05862    0.02666
AFIX  43
H65   2    0.673368    0.695903    0.603796    11.00000   -1.20000
AFIX   0
C64   1    0.721821    0.728035    0.563860    11.00000    0.30604    0.06782 =
         0.21147   -0.03602    0.05087   -0.03195
N10   4    0.736270    0.748430    0.727018    11.00000    0.28437    0.09159 =
         0.20122   -0.06475    0.10754   -0.06545
AFIX  13
H10A  2    0.723654    0.765449    0.754849    11.00000   -1.20000
AFIX   0
C63   1    0.695749    0.746702    0.637306    11.00000    0.32657    0.10058 =
         0.22058   -0.05942    0.07375    0.00343
AFIX  23
H63A  2    0.693872    0.764134    0.609146    11.00000   -1.20000
H63B  2    0.648131    0.741747    0.652635    11.00000   -1.20000
AFIX   0

C3G   1    0.756258    0.380998    0.841374    11.00000    0.23241    0.21710 =
         0.19515    0.03641    0.09056   -0.01059
AFIX  13
H3G   2    0.763360    0.362233    0.854487    11.00000   -1.20000
AFIX   0

PART 1
CL21  3    0.580135    0.577051    0.948261    10.50000    0.09555    0.19558 =
         0.07209    0.01573    0.02519    0.02725
CL4G  3    0.488563    0.565001    0.810868    10.50000    0.08256    0.19651 =
         0.10648   -0.00102    0.02638    0.02940
CL6G  3    0.444917    0.601160    0.942796    10.50000    0.08533    0.18701 =
         0.09936   -0.01051    0.00003    0.01489

PART -1
CL8G  3    0.627015    0.609888    1.019702    10.50000    0.23155    0.30278 =
         0.10378    0.00896    0.02357    0.13824
CL9G  3    0.555003    0.643876    0.896029    10.50000    0.22248    0.16433 =
         0.19305    0.04860   -0.02365    0.00143
CL7G  3    0.474889    0.619389    1.035873    10.50000    0.18467    0.21704 =
         0.22161    0.06903   -0.01120    0.02314

PART 0
CL13  3    1.279470    0.614502    0.610411    10.50000    0.15578    0.29009 =
         0.13034   -0.06236    0.06118   -0.10552

O3G   5    0.982472    0.654348    0.536236    11.00000    0.07626    0.16840 =
         0.15520    0.02372    0.01416   -0.02850
CL14  3    0.516220    0.711621    1.097754    10.25000    0.09725    0.16836 =
         0.19127    0.08501   -0.00012    0.02946
CL15  3    0.472664    0.732955    1.256630    10.25000    0.12264    0.14341 =
         0.24039    0.02734   -0.00900    0.02426
CL16  3    0.422131    0.685978    1.202889    10.25000    0.08946    0.13898 =
         0.32063    0.03684    0.04967    0.00244
CL17  3    1.553550    0.662500    0.536243    10.50000    0.19519    0.13750 =
         0.34625   -0.08530   -0.00010   -0.04660
CL18  3    1.445009    0.681428    0.424745    10.50000    0.18531    0.14078 =
         0.34274   -0.08394    0.04869    0.01350
CL19  3    1.523724    0.718659    0.526832    10.50000    0.22097    0.15498 =
         0.49798   -0.12413   -0.00104    0.01096
PART 1
C4G   1    0.512991    0.588635    0.884006    10.50000    0.08577    0.22292 =
         0.09832    0.05361    0.00599    0.04796
AFIX  13
H4G   2    0.531501    0.602861    0.844431    10.50000   -1.20000
AFIX   0

PART -1
C5G   1    0.555447    0.628813    1.001838    10.50000    0.14552    0.17784 =
         0.21240    0.05394    0.00368    0.02827
AFIX  13
H5G   2    0.564829    0.643545    1.045243    10.50000   -1.20000
AFIX   0

PART 0
C8G   1    1.521217    0.688442    0.478107    10.50000    0.10098    0.12466 =
         0.27240   -0.04372    0.02903   -0.02196
AFIX  13
H8G   2    1.553040    0.690147    0.424189    10.50000   -1.20000
AFIX   0

C6G   1    0.445154    0.715605    1.163005    10.25000    0.50617    0.54935 =
         0.59982    0.01564    0.01104   -0.00940
AFIX  13
H6G   2    0.407150    0.724367    1.127768    10.25000   -1.20000
AFIX   0

O1G   5    0.429154    0.605437    0.717845    10.50000    0.06557    0.14050 =
         0.09796   -0.03838    0.03674   -0.01120
CL1A  3    1.148652    0.635756    0.622035    10.50000    0.21078    0.18670 =
         0.29750   -0.11014    0.04323   -0.06522
CL1B  3    1.219875    0.638081    0.463135    10.50000    0.40393    0.22894 =
         0.20066   -0.05064    0.01785   -0.01719
C7G   1    1.229873    0.640312    0.581521    10.50000    0.19498    0.24388 =
         0.22090   -0.06388    0.02689   -0.05214
AFIX  13
H7G   2    1.250403    0.657098    0.601964    10.50000   -1.20000
AFIX   0

O2G   5    0.585902    0.601617    0.667117    10.50000    0.07206    0.11237 =
         0.14230   -0.01141   -0.01424    0.04808
HKLF 4


REM  shelxt_a_a.res in P2(1)/c
REM wR2 = 0.3637, GooF = S = 1.084, Restrained GooF = 1.082 for all data
REM R1 = 0.1322 for 21454 Fo > 4sig(Fo) and 0.1527 for all 28222 data
REM 1262 parameters refined using 368 restraints

END

WGHT      0.1461    256.8194

REM Highest difference peak  3.142,  deepest hole -1.949,  1-sigma level  0.208
Q1    1   0.9175  0.5081  0.4892  11.00000  0.05    3.14
Q2    1   0.4692  0.4657  0.6736  11.00000  0.05    2.88
Q3    1   0.7879  0.5436  1.0969  11.00000  0.05    2.77
Q4    1   0.4671  0.5066  0.6742  11.00000  0.05    2.70
Q5    1   0.9178  0.4689  0.4846  11.00000  0.05    2.52
Q6    1   0.8054  0.6559  0.2212  11.00000  0.05    2.36
Q7    1   0.7938  0.7372  0.7471  11.00000  0.05    2.31
Q8    1   0.9316  0.5970  0.7819  11.00000  0.05    2.26
Q9    1   0.7208  0.6531  0.2027  11.00000  0.05    2.05
Q10   1   1.0909  0.6313  0.9046  11.00000  0.05    1.94
Q11   1   0.5766  0.5905  0.5716  11.00000  0.05    1.87
Q12   1   1.0473  0.6550  0.9401  11.00000  0.05    1.87
Q13   1   0.9186  0.7133  0.9452  11.00000  0.05    1.77
Q14   1   0.5135  0.5696  0.8627  11.00000  0.05    1.72
Q15   1   0.7889  0.5017  1.0976  11.00000  0.05    1.70
Q16   1   0.9984  0.7089  0.4157  11.00000  0.05    1.70
Q17   1   0.9301  0.5560  0.7852  11.00000  0.05    1.70
Q18   1   0.9331  0.4872  0.5049  11.00000  0.05    1.55
Q19   1   0.5034  0.5642  0.8819  11.00000  0.05    1.53
Q20   1   0.9001  0.4878  0.4784  11.00000  0.05    1.47
Q21   1   0.6825  0.6326  1.0173  11.00000  0.05    1.36
Q22   1   1.0454  0.6812  0.6850  11.00000  0.05    1.35
Q23   1   0.6137  0.6159  0.7135  11.00000  0.05    1.31
Q24   1   0.8707  0.3811  0.9925  11.00000  0.05    1.24
Q25   1   0.6978  0.6846  0.2730  11.00000  0.05    1.24
Q26   1   0.8392  0.3555  1.1764  11.00000  0.05    1.22
Q27   1   0.9233  0.5522  0.5217  11.00000  0.05    1.21
Q28   1   1.0006  0.7057  0.5800  11.00000  0.05    1.18
Q29   1   0.5927  0.6138  0.6367  11.00000  0.05    1.10
Q30   1   0.9449  0.4564  0.8252  11.00000  0.05    1.09
Q31   1   0.6977  0.6413  0.2617  11.00000  0.05    1.08
Q32   1   0.5639  0.4068  0.6181  11.00000  0.05    1.07
Q33   1   0.5497  0.6028  0.6226  11.00000  0.05    1.05
Q34   1   0.4378  0.5881  0.7414  11.00000  0.05    1.05
Q35   1   0.8783  0.6315  0.1219  11.00000  0.05    1.05
Q36   1   0.4205  0.6273  0.6966  11.00000  0.05    1.04
Q37   1   0.8095  0.4130  0.4460  11.00000  0.05    1.03
Q38   1   0.8648  0.7473  0.8028  11.00000  0.05    1.03
Q39   1   0.5949  0.4527  1.0609  11.00000  0.05    1.02
Q40   1   0.9105  0.5767  0.7475  11.00000  0.05    1.02
Q41   1   0.5039  0.7244  1.1348  11.00000  0.05    1.01
Q42   1   0.8008  0.6117  0.3936  11.00000  0.05    1.01
Q43   1   1.0412  0.6486  0.6130  11.00000  0.05    1.00
Q44   1   0.8386  0.5132  1.1357  11.00000  0.05    1.00
Q45   1   0.8566  0.6543  0.2531  11.00000  0.05    0.99
Q46   1   0.9090  0.6824  0.2543  11.00000  0.05    0.96
Q47   1   0.6681  0.5692  1.0155  11.00000  0.05    0.94
Q48   1   0.5037  0.5049  0.6190  11.00000  0.05    0.93
Q49   1   0.3919  0.4566  0.6450  11.00000  0.05    0.93
Q50   1   0.9215  0.5121  0.3297  11.00000  0.05    0.93
Q51   1   0.8241  0.5023  0.7433  11.00000  0.05    0.92
Q52   1   0.3583  0.5814  0.6589  11.00000  0.05    0.92
Q53   1   0.6322  0.6378  0.9836  11.00000  0.05    0.91
Q54   1   0.7977  0.7602  0.6993  11.00000  0.05    0.91
Q55   1   0.7095  0.7696  0.7201  11.00000  0.05    0.90
Q56   1   0.6161  0.6360  0.1518  11.00000  0.05    0.90
Q57   1   1.2984  0.6319  0.6348  11.00000  0.05    0.90
Q58   1   1.3401  0.6588  0.5924  11.00000  0.05    0.89
Q59   1   0.7606  0.5190  1.0851  11.00000  0.05    0.89
Q60   1   0.8678  0.5284  1.1370  11.00000  0.05    0.88
Q61   1   0.9831  0.6743  0.5478  11.00000  0.05    0.88
Q62   1   0.4836  0.5742  0.9743  11.00000  0.05    0.87
Q63   1   0.7772  0.4315  0.8006  11.00000  0.05    0.86
Q64   1   0.6814  0.4498  1.0651  11.00000  0.05    0.86
Q65   1   0.4981  0.5355  0.6726  11.00000  0.05    0.86
Q66   1   0.3753  0.4822  0.7467  11.00000  0.05    0.85
Q67   1   0.4751  0.5635  0.7910  11.00000  0.05    0.84
Q68   1   1.2707  0.6220  0.5342  11.00000  0.05    0.83
Q69   1   0.5698  0.5969  0.6985  11.00000  0.05    0.83
Q70   1   1.5429  0.6629  0.5580  11.00000  0.05    0.82
Q71   1   1.3023  0.6067  0.6154  11.00000  0.05    0.82
Q72   1   0.6642  0.6814  0.2981  11.00000  0.05    0.82
Q73   1   1.0214  0.5654  0.7074  11.00000  0.05    0.81
Q74   1   0.4873  0.7079  1.1947  11.00000  0.05    0.81
Q75   1   0.6610  0.6930  0.2280  11.00000  0.05    0.81
Q76   1   0.8145  0.5198  1.1284  11.00000  0.05    0.79
Q77   1   0.8266  0.5530  1.1346  11.00000  0.05    0.79
Q78   1   0.7085  0.5748  1.0741  11.00000  0.05    0.78
Q79   1   0.5470  0.7128  1.0985  11.00000  0.05    0.78
Q80   1   0.4911  0.5438  0.6133  11.00000  0.05    0.77
Q81   1   0.8491  0.4868  0.4606  11.00000  0.05    0.76
Q82   1   0.4885  0.4866  0.6917  11.00000  0.05    0.76
Q83   1   0.1245  0.4782  0.5634  11.00000  0.05    0.74
Q84   1   0.7259  0.5315  1.0632  11.00000  0.05    0.73
Q85   1   0.4819  0.6950  1.0801  11.00000  0.05    0.73
Q86   1   0.4014  0.6724  0.8795  11.00000  0.05    0.73
Q87   1   0.4437  0.4866  0.6684  11.00000  0.05    0.73
Q88   1   1.5519  0.6749  0.6865  11.00000  0.05    0.72
Q89   1   0.5054  0.5158  0.7185  11.00000  0.05    0.72
Q90   1   1.1024  0.6997  0.5606  11.00000  0.05    0.72
Q91   1   0.7935  0.3119  0.7451  11.00000  0.05    0.71
Q92   1   0.4192  0.6735  1.1886  11.00000  0.05    0.71
Q93   1   0.9003  0.4003  0.7753  11.00000  0.05    0.71
Q94   1   0.9280  0.4728  0.3392  11.00000  0.05    0.71
Q95   1   0.8120  0.5592  1.0382  11.00000  0.05    0.70
Q96   1   0.7527  0.3086  0.7311  11.00000  0.05    0.70
Q97   1   0.7557  0.5534  1.0448  11.00000  0.05    0.70
Q98   1   0.6508  0.5778  1.0461  11.00000  0.05    0.69
Q99   1   1.0905  0.6858  0.1751  11.00000  0.05    0.68
Q100  1   0.6400  0.5874  0.3695  11.00000  0.05    0.68
Q101  1   0.4297  0.6856  1.3126  11.00000  0.05    0.68
Q102  1   0.3895  0.6674  0.9037  11.00000  0.05    0.68
Q103  1   0.9031  0.7596  0.7177  11.00000  0.05    0.68
;
_shelx_res_checksum              75592
_olex2_submission_special_instructions 'No special instructions were received'
_oxdiff_exptl_absorpt_empirical_details 
;
Empirical correction (ABSPACK) includes:
- Absorption correction using spherical harmonics
- Frame scaling
;
####################################################################### 
# 
# This file contains crystal structure data downloaded from the 
# Cambridge Structural Database (CSD) hosted by the Cambridge 
# Crystallographic Data Centre (CCDC).
# 
# Full information about CCDC data access policies and citation 
# guidelines are available at http://www.ccdc.cam.ac.uk/access/V1 
# 
# Audit and citation data items may have been added by the CCDC. 
# Please retain this information to preserve the provenance of 
# this file and to allow appropriate attribution of the data. 
# 
#######################################################################

data_2NBSA@MMF-CHCl3
_database_code_depnum_ccdc_archive 'CCDC 2133388'
loop_
_audit_author_name
_audit_author_address
'Wei He'
;The University of Tokyo
Japan
;
_audit_update_record             
;
2022-01-10 deposited with the CCDC.	2022-06-13 downloaded from the CCDC.
;
_audit_creation_date             2021-10-06
_audit_creation_method           
;
Olex2 1.5
(compiled 2021.08.20 svn.r13c46975 for OlexSys, GUI svn.r6405)
;
_shelx_SHELXL_version_number     2018/3
_chemical_name_common            ?
_chemical_name_systematic        ?
_chemical_formula_moiety         '2(C42 H42 Cl6 N6 Pd3), C2 H3 N, O'
_chemical_formula_sum            'C86 H87 Cl12 N13 O Pd6'
_chemical_formula_weight         2382.48
_chemical_melting_point          ?
_chemical_oxdiff_formula         'C H N Cl Pd O S'
_chemical_oxdiff_usercomment     97-4-3
loop_
_atom_type_symbol
_atom_type_description
_atom_type_scat_dispersion_real
_atom_type_scat_dispersion_imag
_atom_type_scat_source
C C 0.0181 0.0091 'International Tables Vol C Tables 4.2.6.8 and 6.1.1.4'
H H 0.0000 0.0000 'International Tables Vol C Tables 4.2.6.8 and 6.1.1.4'
Cl Cl 0.3639 0.7018 'International Tables Vol C Tables 4.2.6.8 and 6.1.1.4'
N N 0.0311 0.0180 'International Tables Vol C Tables 4.2.6.8 and 6.1.1.4'
O O 0.0492 0.0322 'International Tables Vol C Tables 4.2.6.8 and 6.1.1.4'
Pd Pd 0.1215 3.9337 'International Tables Vol C Tables 4.2.6.8 and 6.1.1.4'

_shelx_space_group_comment       
;
The symmetry employed for this shelxl refinement is uniquely defined
by the following loop, which should always be used as a source of
symmetry information in preference to the above space-group names.
They are only intended as comments.
;
_space_group_crystal_system      monoclinic
_space_group_IT_number           14
_space_group_name_H-M_alt        'P 1 21/c 1'
_space_group_name_Hall           '-P 2ybc'
loop_
_space_group_symop_operation_xyz
'x, y, z'
'-x, y+1/2, -z+1/2'
'-x, -y, -z'
'x, -y-1/2, z-1/2'

_cell_length_a                   19.60170(10)
_cell_length_b                   52.3627(4)
_cell_length_c                   14.33970(10)
_cell_angle_alpha                90
_cell_angle_beta                 90.6000(10)
_cell_angle_gamma                90
_cell_volume                     14717.43(17)
_cell_formula_units_Z            4
_cell_measurement_reflns_used    81574
_cell_measurement_temperature    93
_cell_measurement_theta_max      72.9860
_cell_measurement_theta_min      2.3020
_shelx_estimated_absorpt_T_max   0.924
_shelx_estimated_absorpt_T_min   0.855
_exptl_absorpt_coefficient_mu    8.056
_exptl_absorpt_correction_T_max  1.00000
_exptl_absorpt_correction_T_min  0.36808
_exptl_absorpt_correction_type   multi-scan
_exptl_absorpt_process_details   
;
CrysAlisPro 1.171.39.46e (Rigaku Oxford Diffraction, 2018)
Empirical absorption correction using spherical harmonics,
 implemented in SCALE3 ABSPACK scaling algorithm.
;
_exptl_absorpt_special_details   ?
_exptl_crystal_colour            'clear yellowish yellow'
_exptl_crystal_colour_lustre     clear
_exptl_crystal_colour_modifier   yellowish
_exptl_crystal_colour_primary    yellow
_exptl_crystal_density_diffrn    1.075
_exptl_crystal_density_meas      ?
_exptl_crystal_density_method    ?
_exptl_crystal_description       block
_exptl_crystal_F_000             4728
_exptl_crystal_size_max          0.02
_exptl_crystal_size_mid          0.01
_exptl_crystal_size_min          0.01
_exptl_transmission_factor_max   ?
_exptl_transmission_factor_min   ?
_diffrn_reflns_av_R_equivalents  0.0533
_diffrn_reflns_av_unetI/netI     0.0342
_diffrn_reflns_Laue_measured_fraction_full 0.978
_diffrn_reflns_Laue_measured_fraction_max 0.956
_diffrn_reflns_limit_h_max       24
_diffrn_reflns_limit_h_min       -23
_diffrn_reflns_limit_k_max       65
_diffrn_reflns_limit_k_min       -63
_diffrn_reflns_limit_l_max       17
_diffrn_reflns_limit_l_min       -17
_diffrn_reflns_number            173429
_diffrn_reflns_point_group_measured_fraction_full 0.978
_diffrn_reflns_point_group_measured_fraction_max 0.956
_diffrn_reflns_theta_full        67.684
_diffrn_reflns_theta_max         73.537
_diffrn_reflns_theta_min         2.254
_diffrn_ambient_temperature      93
_diffrn_detector                 'CCD plate'
_diffrn_detector_area_resol_mean ?
_diffrn_measured_fraction_theta_full 0.978
_diffrn_measured_fraction_theta_max 0.956
_diffrn_measurement_details      
;
List of Runs (angles in degrees, time in seconds):

  # Type    Start    End  Width  t~exp~   \w     \q     \k     \f   Frames
#--------------------------------------------------------------------------
  1  \w    -88.00 -49.00   0.50    0.93    --    0.00 -82.00  60.00   78
  2  \w      1.00  89.00   0.50    0.93    --    0.00  38.00 -90.00  176
  3  \w    -22.00  27.00   0.50    0.93    --    0.00 -82.00  60.00   98
  4  \w     -8.00  53.00   0.50    0.93    --    0.00  19.00-180.00  122
  5  \w    -68.00  -4.00   0.50    0.93    --    0.00 -57.00-120.00  128
  6  \w      6.00  63.00   0.50    3.73    --   92.10 -15.00 -90.00  114
  7  \w    101.00 164.00   0.50    3.73    --   92.10  61.00 -30.00  126
  8  \w      3.00 103.00   0.50    3.73    --   92.10 -30.00-120.00  200
  9  \w     63.00 176.00   0.50    3.73    --   92.10  82.00 -90.00  226
 10  \w     25.00  96.00   0.50    3.73    --   92.10 -82.00  30.00  142
 11  \w     23.00 121.00   0.50    3.73    --   92.10 -82.00-120.00  196
 12  \w     85.00 170.00   0.50    3.73    --   92.10  15.00  90.00  170
 13  \w     65.00 102.00   0.50    3.73    --   92.10  77.00 -60.00   74
 14  \w    104.00 129.00   0.50    3.73    --   92.10  77.00 -60.00   50
 15  \w     68.00 109.00   0.50    3.73    --   92.10 -61.00-120.00   82
 16  \w     65.00  99.00   0.50    3.73    --   92.10  82.00 -60.00   68
 17  \w      3.00 108.00   0.50    3.73    --   92.10 -77.00-180.00  210
 18  \w     64.00 123.00   0.50    3.73    --   92.10  82.00  30.00  118
 19  \w      3.00  60.00   0.50    3.73    --   92.10 -15.00-180.00  114
 20  \w     84.00 109.00   0.50    3.73    --   92.10 -82.00 -60.00   50
 21  \w     31.00  60.00   0.50    3.73    --   92.10 -61.00-120.00   58
 22  \w     66.00 115.00   0.50    3.73    --   92.10  77.00 -30.00   98
 23  \w      7.00 101.00   0.50    3.73    --   92.10 -82.00-150.00  188
 24  \w     87.00 113.00   0.50    3.73    --   92.10  82.00   0.00   52
;
_diffrn_measurement_device       'four-circle diffractometer'
_diffrn_measurement_device_type  'XtaLAB AFC12 (RINC): Kappa single'
_diffrn_measurement_method       '\w scans'
_diffrn_orient_matrix_type       
'CrysAlisPro convention (1999,Acta A55,543-557)'
_diffrn_orient_matrix_UB_11      -0.0377948000
_diffrn_orient_matrix_UB_12      -0.0257708000
_diffrn_orient_matrix_UB_13      0.0028971000
_diffrn_orient_matrix_UB_21      0.0656605000
_diffrn_orient_matrix_UB_22      -0.0138079000
_diffrn_orient_matrix_UB_23      -0.0298839000
_diffrn_orient_matrix_UB_31      0.0209250000
_diffrn_orient_matrix_UB_32      -0.0032785000
_diffrn_orient_matrix_UB_33      0.1031646000
_diffrn_radiation_monochromator  mirror
_diffrn_radiation_probe          x-ray
_diffrn_radiation_type           'Cu K\a'
_diffrn_radiation_wavelength     1.54184
_diffrn_source                   'Rotating-anode X-ray tube (dual wavelength)'
_diffrn_source_type              'Rigaku (Cu) X-ray DW Source'
_reflns_Friedel_coverage         0.000
_reflns_Friedel_fraction_full    .
_reflns_Friedel_fraction_max     .
_reflns_number_gt                22853
_reflns_number_total             28355
_reflns_special_details          
;
 Reflections were merged by SHELXL according to the crystal
 class for the calculation of statistics and refinement.
 
 _reflns_Friedel_fraction is defined as the number of unique
 Friedel pairs measured divided by the number that would be
 possible theoretically, ignoring centric projections and
 systematic absences.
;
_reflns_threshold_expression     'I > 2\s(I)'
_computing_cell_refinement       'CrysAlisPro 1.171.39.46e (Rigaku OD, 2018)'
_computing_data_collection       'CrysAlisPro 1.171.39.46e (Rigaku OD, 2018)'
_computing_data_reduction        'CrysAlisPro 1.171.39.46e (Rigaku OD, 2018)'
_computing_molecular_graphics    'Olex2 1.5 (Dolomanov et al., 2009)'
_computing_publication_material  'Olex2 1.5 (Dolomanov et al., 2009)'
_computing_structure_refinement  'SHELXL 2018/3 (Sheldrick, 2015)'
_computing_structure_solution    ?
_refine_diff_density_max         4.228
_refine_diff_density_min         -2.216
_refine_diff_density_rms         0.250
_refine_ls_extinction_coef       0.00041(5)
_refine_ls_extinction_expression Fc^*^=kFc[1+0.001xFc^2^\l^3^/sin(2\q)]^-1/4^
_refine_ls_extinction_method     'SHELXL-2018/3 (Sheldrick 2018)'
_refine_ls_goodness_of_fit_ref   1.546
_refine_ls_hydrogen_treatment    constr
_refine_ls_matrix_type           full
_refine_ls_number_parameters     1037
_refine_ls_number_reflns         28355
_refine_ls_number_restraints     357
_refine_ls_R_factor_all          0.1213
_refine_ls_R_factor_gt           0.1080
_refine_ls_restrained_S_all      1.556
_refine_ls_shift/su_max          0.001
_refine_ls_shift/su_mean         0.000
_refine_ls_structure_factor_coef Fsqd
_refine_ls_weighting_details     
'w=1/[\s^2^(Fo^2^)+(0.2000P)^2^] where P=(Fo^2^+2Fc^2^)/3'
_refine_ls_weighting_scheme      calc
_refine_ls_wR_factor_gt          0.3449
_refine_ls_wR_factor_ref         0.3596
_refine_special_details          ?
_olex2_refinement_description    
;
1. Fixed Uiso
 At 1.2 times of:
  All C(H) groups, All C(H,H) groups, All N(H) groups
 At 1.5 times of:
  All C(H,H,H) groups
2. Restrained distances
 C67-C70
 1.45 with sigma of 0.02
 C62-Pd5
 2.8 with sigma of 0.02
 Pd5-C57
 2.8 with sigma of 0.02
 C56-C53
 1.4 with sigma of 0.02
 Pd6-C76
 2.8 with sigma of 0.02
 N10-C62
 1.5 with sigma of 0.02
 Pd6-C71
 2.8 with sigma of 0.02
 C62-C57
 1.4 with sigma of 0.02
 C62-C63
 2.7 with sigma of 0.02
 N9-C57
 1.5 with sigma of 0.02
 C64-C63
 1.45 with sigma of 0.02
 N9-C56
 1.45 with sigma of 0.02
 C63-N10
 1.45 with sigma of 0.02
 C71-N11
 1.5 with sigma of 0.02
 C63-C64
 1.4 with sigma of 0.02
 N10-C63
 1.5 with sigma of 0.02
 C62-N10
 1.5 with sigma of 0.02
 C65-C63 \\sim C63-C69
 with sigma of 0.02
3. Restrained planarity
 C70, C67, C68, C66, C65, C69, C64, C63
 with sigma of 0.1
4. Rigid bond restraints
 C70, C67, C66, C68, C69, C65, C64, C63, N10, N11
 with sigma for 1-2 distances of 0.001 and sigma for 1-3 distances of 0.001
 C56, C53, C54, C55, C50, C49, C51, C52
 with sigma for 1-2 distances of 0.001 and sigma for 1-3 distances of 0.001
 Pd3, Cl6, Cl5, Pd1, Cl2, Cl1, Cl4, Cl3, Pd2, Cl7, Pd4, Cl8, Pd6, Cl11, Cl12,
 Pd5, Cl9, Cl10
 with sigma for 1-2 distances of 0.01 and sigma for 1-3 distances of 0.01
5. Uiso/Uaniso restraints and constraints
N10 \\sim C63 \\sim C62 \\sim Pd5: within 2A with sigma of 0.01 and sigma for
terminal atoms of 0.02 within 2A
C71 \\sim C72 \\sim C73 \\sim C76: within 2A with sigma of 0.001 and sigma for
terminal atoms of 0.002 within 2A
C56 \\sim N9: within 2A with sigma of 0.001 and sigma for terminal atoms of
0.002 within 2A
N9 \\sim C57: within 2A with sigma of 0.0001 and sigma for terminal atoms of
0.0002 within 2A
C65 \\sim C64 \\sim C69 \\sim C68 \\sim C66 \\sim C67 \\sim C70 \\sim C63:
within 2A with sigma of 0.01 and sigma for terminal atoms of 0.02 within 2A
Uanis(C59) \\sim Ueq, Uanis(C58) \\sim Ueq, Uanis(C57) \\sim Ueq, Uanis(C60)
\\sim Ueq, Uanis(C61) \\sim Ueq, Uanis(C62) \\sim Ueq: with sigma of 0.01 and
sigma for terminal atoms of 0.02
Uanis(N9) \\sim Ueq, Uanis(N10) \\sim Ueq: with sigma of 0.001 and sigma for
terminal atoms of 0.002
Uanis(C63) \\sim Ueq, Uanis(C64) \\sim Ueq, Uanis(C69) \\sim Ueq, Uanis(C65)
\\sim Ueq: with sigma of 0.1 and sigma for terminal atoms of 0.2
Uanis(O1G) \\sim Ueq, Uanis(O2G) \\sim Ueq: with sigma of 0.01 and sigma for
terminal atoms of 0.02
6. Rigid body (RIGU) restrains
 C62, C57, C58, C59, C60, C61
 with sigma for 1-2 distances of 0.0001 and sigma for 1-3 distances of 0.0001
 C65, C64, C63, C69, C68, C67, C66
 with sigma for 1-2 distances of 0.004 and sigma for 1-3 distances of 0.004
 N11, N12, C76, C71
 with sigma for 1-2 distances of 0.001 and sigma for 1-3 distances of 0.001
7. Others
 Fixed Sof: O1G(0.5) O2G(0.5)
8.a Ternary CH refined with riding coordinates:
 N4(H4), N5(H5), N2(H2), N6(H6), N3(H3), N8(H8), N7(H7), N1(H1), N12(H12A),
 N11(H11), N10(H10A), N9(H9A)
8.b Secondary CH2 refined with riding coordinates:
 C21(H21A,H21B), C7(H7A,H7B), C35(H35A,H35B), C42(H42A,H42B), C28(H28A,H28B),
 C14(H14A,H14B), C49(H49A,H49B), C84(H84A,H84B), C77(H77A,H77B), C70(H70A,H70B),
  C56(H56A,H56B), C63(H63A,H63B)
8.c Aromatic/amide H refined with riding coordinates:
 C23(H23), C26(H26), C13(H13), C24(H24), C27(H27), C10(H10), C16(H16), C9(H9),
 C37(H37), C38(H38), C41(H41), C12(H12), C40(H40), C44(H44), C19(H19), C17(H17),
  C18(H18), C2(H2A), C80(H80), C79(H79), C30(H30), C82(H82), C45(H45), C47(H47),
  C33(H33), C31(H31), C83(H83), C46(H46), C3(H3A), C72(H72), C73(H73), C74(H74),
  C75(H75), C5(H5A), C4(H4A), C32(H32), C55(H55), C51(H51), C54(H54), C52(H52),
 C66(H66), C68(H68), C69(H69), C65(H65), C60(H60), C59(H59), C58(H58), C61(H61)
8.d Fitted hexagon refined as free rotating group:
 C76(C71,C72,C73,C74,C75), C66(C67,C68,C69,C64,C65), C60(C59,C58,C57,C62,C61)
8.e Idealised Me refined with riding coordinates:
 C102(H10B,H10C,H10D)
;
_atom_sites_solution_hydrogens   geom
_atom_sites_solution_primary     ?
_atom_sites_solution_secondary   ?
loop_
_atom_site_label
_atom_site_type_symbol
_atom_site_fract_x
_atom_site_fract_y
_atom_site_fract_z
_atom_site_U_iso_or_equiv
_atom_site_adp_type
_atom_site_occupancy
_atom_site_site_symmetry_order
_atom_site_calc_flag
_atom_site_refinement_flags_posn
_atom_site_refinement_flags_adp
_atom_site_refinement_flags_occupancy
_atom_site_disorder_assembly
_atom_site_disorder_group
Pd2 Pd 0.58136(2) 0.48858(2) 0.51065(3) 0.03836(18) Uani 1 1 d . U . . .
Pd1 Pd 1.03146(3) 0.48631(2) 0.32630(4) 0.0474(2) Uani 1 1 d . U . . .
Pd3 Pd 0.71134(3) 0.52196(2) -0.09817(4) 0.0495(2) Uani 1 1 d . U . . .
Pd4 Pd 0.43266(4) 0.42358(2) 0.78373(4) 0.0565(2) Uani 1 1 d . U . . .
Pd6 Pd 0.20150(6) 0.33687(2) 0.27025(11) 0.1200(5) Uani 1 1 d D U . . .
Cl3 Cl 0.57871(9) 0.49283(4) 0.67080(11) 0.0465(4) Uani 1 1 d . U . . .
Cl4 Cl 0.57951(9) 0.53222(3) 0.48417(11) 0.0437(4) Uani 1 1 d . U . . .
Cl2 Cl 1.00380(11) 0.52519(4) 0.39046(14) 0.0574(5) Uani 1 1 d . U . . .
Cl1 Cl 1.12536(10) 0.50260(5) 0.25128(14) 0.0564(5) Uani 1 1 d . U . . .
Cl5 Cl 0.62664(11) 0.55058(5) -0.13254(16) 0.0640(5) Uani 1 1 d . U . . .
Cl7 Cl 0.52799(12) 0.41657(5) 0.69578(15) 0.0635(6) Uani 1 1 d . U . . .
Cl6 Cl 0.78927(11) 0.55373(5) -0.06577(14) 0.0625(5) Uani 1 1 d . U . . .
Cl8 Cl 0.49328(15) 0.42560(6) 0.92202(16) 0.0772(7) Uani 1 1 d . U . . .
Cl12 Cl 0.0913(2) 0.34894(9) 0.2388(6) 0.174(3) Uani 1 1 d . U . . .
N4 N 0.5714(3) 0.48160(12) 0.3718(4) 0.0413(13) Uani 1 1 d . . . . .
H4 H 0.532737 0.492174 0.347153 0.050 Uiso 1 1 calc R U . . .
C34 C 0.7568(3) 0.46900(14) -0.1101(4) 0.0358(15) Uani 1 1 d . . . . .
Cl11 Cl 0.1665(3) 0.29682(8) 0.3056(7) 0.212(4) Uani 1 1 d . U . . .
N5 N 0.6522(3) 0.49117(14) -0.1337(4) 0.0493(16) Uani 1 1 d . . . . .
H5 H 0.637689 0.494119 -0.199863 0.059 Uiso 1 1 calc R U . . .
N2 N 0.9508(3) 0.46962(14) 0.3922(5) 0.0508(15) Uani 1 1 d . . . . .
H2 H 0.952347 0.475135 0.458992 0.061 Uiso 1 1 calc R U . . .
N6 N 0.7817(4) 0.49451(15) -0.0655(4) 0.0536(17) Uani 1 1 d . . . . .
H6 H 0.826420 0.499319 -0.093435 0.064 Uiso 1 1 calc R U . . .
N3 N 0.5879(3) 0.44956(12) 0.5232(4) 0.0416(13) Uani 1 1 d . . . . .
H3 H 0.553148 0.444554 0.570379 0.050 Uiso 1 1 calc R U . . .
N8 N 0.3415(4) 0.42906(17) 0.8518(5) 0.063(2) Uani 1 1 d . . . . .
H8 H 0.347710 0.444051 0.894249 0.076 Uiso 1 1 calc R U . . .
C6 C 0.9659(4) 0.44159(15) 0.3896(5) 0.0435(16) Uani 1 1 d . . . . .
N7 N 0.3738(4) 0.42364(13) 0.6663(5) 0.0514(16) Uani 1 1 d . . . . .
H7 H 0.395570 0.435225 0.619799 0.062 Uiso 1 1 calc R U . . .
C8 C 0.8242(4) 0.46903(17) 0.4040(5) 0.0499(18) Uani 1 1 d . . . . .
C23 C 0.6405(4) 0.46680(16) 0.1649(5) 0.0453(17) Uani 1 1 d . . . . .
H23 H 0.661013 0.452386 0.193931 0.054 Uiso 1 1 calc R U . . .
C22 C 0.6256(4) 0.48810(15) 0.2159(5) 0.0437(16) Uani 1 1 d . . . . .
N1 N 1.0488(3) 0.45069(15) 0.2755(5) 0.0526(16) Uani 1 1 d . . . . .
H1 H 1.097379 0.446534 0.290991 0.063 Uiso 1 1 calc R U . . .
C26 C 0.5856(4) 0.50932(18) 0.0755(6) 0.0513(19) Uani 1 1 d . . . . .
H26 H 0.568455 0.524236 0.045659 0.062 Uiso 1 1 calc R U . . .
C15 C 0.5648(3) 0.43827(15) 0.4335(5) 0.0440(16) Uani 1 1 d . . . . .
C20 C 0.5532(4) 0.45494(16) 0.3610(5) 0.0461(17) Uani 1 1 d . . . . .
C25 C 0.5990(4) 0.48792(17) 0.0230(5) 0.0475(18) Uani 1 1 d . . . . .
C13 C 0.7852(4) 0.44800(17) 0.3696(6) 0.0512(18) Uani 1 1 d . . . . .
H13 H 0.796213 0.440610 0.311179 0.061 Uiso 1 1 calc R U . . .
C21 C 0.6359(4) 0.48893(16) 0.3188(5) 0.0454(17) Uani 1 1 d . . . . .
H21A H 0.649973 0.506384 0.337335 0.054 Uiso 1 1 calc R U . . .
H21B H 0.673215 0.477086 0.336479 0.054 Uiso 1 1 calc R U . . .
C24 C 0.6247(4) 0.46647(18) 0.0673(5) 0.0507(19) Uani 1 1 d . . . . .
H24 H 0.632071 0.451318 0.032367 0.061 Uiso 1 1 calc R U . . .
C11 C 0.7140(4) 0.44908(15) 0.5044(5) 0.0447(16) Uani 1 1 d . . . . .
C27 C 0.5967(4) 0.50948(16) 0.1706(5) 0.0474(17) Uani 1 1 d . . . . .
H27 H 0.584852 0.524135 0.205971 0.057 Uiso 1 1 calc R U . . .
C10 C 0.7523(4) 0.46951(17) 0.5399(5) 0.0503(18) Uani 1 1 d . . . . .
H10 H 0.741310 0.476719 0.598683 0.060 Uiso 1 1 calc R U . . .
C39 C 0.9751(4) 0.45911(17) 0.1360(5) 0.0514(18) Uani 1 1 d . . . . .
C36 C 0.8527(4) 0.4818(2) 0.0744(5) 0.055(2) Uani 1 1 d . . . . .
C7 C 0.8846(4) 0.47853(18) 0.3513(6) 0.0509(19) Uani 1 1 d . . . . .
H7A H 0.881103 0.472610 0.285903 0.061 Uiso 1 1 calc R U . . .
H7B H 0.883995 0.497439 0.350844 0.061 Uiso 1 1 calc R U . . .
C16 C 0.5503(4) 0.41303(19) 0.4258(6) 0.058(2) Uani 1 1 d . . . . .
H16 H 0.559750 0.401774 0.476233 0.070 Uiso 1 1 calc R U . . .
C43 C 0.3055(4) 0.43434(16) 0.6896(6) 0.054(2) Uani 1 1 d . . . . .
C29 C 0.6930(4) 0.46872(19) -0.1350(5) 0.054(2) Uani 1 1 d . . . . .
N100 N 1.1660(4) 0.44633(17) 0.4045(6) 0.066(2) Uani 1 1 d . . . . .
C9 C 0.8055(5) 0.47908(17) 0.4900(6) 0.0542(19) Uani 1 1 d . . . . .
H9 H 0.830673 0.493073 0.514778 0.065 Uiso 1 1 calc R U . . .
C101 C 1.2161(5) 0.45615(17) 0.3768(5) 0.054(2) Uani 1 1 d . . . . .
C37 C 0.9143(4) 0.49574(19) 0.0770(5) 0.054(2) Uani 1 1 d . . . . .
H37 H 0.914703 0.513009 0.056698 0.065 Uiso 1 1 calc R U . . .
C48 C 0.2905(5) 0.43610(18) 0.7824(6) 0.062(2) Uani 1 1 d . . . . .
[truncated: 248,343 more chars]
